# Supplementary material for: An atlas of the tissue and blood metagenome in cancer reveals novel links between bacteria, viruses and cancer
Source: Microbiome. 2021 Apr 22;9:94. doi: 10.1186/s40168-021-01039-4 (PMC8063312; doi:10.1186/s40168-021-01039-4)
Supplement: Supplementary file 3 — Additional file 2: Supplement_1-3. control and validation. Supplement_4. rppb and read counts raw data_revised. Supplement_5. downsampling vs full dataset. Supplement_6. number of species detected in each sample. Supplement_7-9. filtering and grouping. Supplement_10. final taxa hit list. Supplement_11. cancer study groupings. Supplement_12-14. integration analysis. Supplement_15. differential gene expression analysis overview. Supplement_16-22. differential gene expression and pathway analysis. Supplement_23. most commonly mutated genes in dataset. [file 40168_2021_1039_MOESM3_ESM.zip]

Archive with 11 entries (11 files):
- Supplement_10 - Final taxa hit list.xlsx
- Supplement_11 - Cancer study groupings.xlsx
- Supplement_12-14 - Integration analysis.xlsx
- Supplement_1-3 - control and validation.xlsx
- Supplement_15 - Differential gene expression analysis overview.xlsx
- Supplement_16-22 - differential gene expression and pathway analysis.xlsx
- Supplement_23 - Most commonly mutated genes in dataset.xlsx
- Supplement_4 - rppb and read counts raw data_revised.xlsx
- Supplement_5 - Downsampling vs full dataset.xlsx
- Supplement_6 - Number of species detected in each sample.xlsx
- Supplement_7-9 - filtering and grouping.xlsx
