# Supplementary material for: An atlas of the tissue and blood metagenome in cancer reveals novel links between bacteria, viruses and cancer
Source: Microbiome. 2021 Apr 22;9:94. doi: 10.1186/s40168-021-01039-4 (PMC8063312; doi:10.1186/s40168-021-01039-4)
Supplement: Supplementary file 3 — Additional file 2: Supplement_1-3. control and validation. Supplement_4. rppb and read counts raw data_revised. Supplement_5. downsampling vs full dataset. Supplement_6. number of species detected in each sample. Supplement_7-9. filtering and grouping. Supplement_10. final taxa hit list. Supplement_11. cancer study groupings. Supplement_12-14. integration analysis. Supplement_15. differential gene expression analysis overview. Supplement_16-22. differential gene expression and pathway analysis. Supplement_23. most commonly mutated genes in dataset. [file 40168_2021_1039_MOESM3_ESM.zip › Supplement_10 - Final taxa hit list.xlsx]

## Sheet: Supplement 10
Supplement_10 - Final taxa hit list
Species	NCBI Reference Sequences						Divergent pairs tumor	Divergent pairs normal	tumor read pairs with both reads mapped to species normalized to full dataset*	normal read pairs with both reads mapped to species normalized to full dataset*	Putative integration rate tumor	Putative integration rate matched normal
Bifidobacterium animalis	NC_012815.1						1	0	1540	770	0.000649351	0
Bifidobacterium dentium	NZ_AP012326.1						4	3	1340	730	0.00298507	0.00410959
Cronobacter sakazakii	NZ_CP011047.1	NZ_CP011048.1	NZ_CP011049.1	NZ_CP011050.1			1283	273	298680	145730	0.00429557	0.00187333
Cupriavidus metallidurans	NZ_CP026544.1	NZ_CP026545.1	NZ_CP026546.1	NZ_CP026547.1			88889	77448	19168650	12034070	0.00463721	0.00643573
Gluconobacter oxydans	NC_006672.1	NC_006673.1	NC_006674.1	NC_006675.1	NC_006676.1	NC_006677.1	36	22	7160	1470	0.00502793	0.014966
Gordonia polyisoprenivorans	NC_016907.1	NC_016906.1					135	58	53900	13030	0.00250464	0.00445127
Hepatitis B virus	NC_003977.2						101	0	1050	0	0.0961905
Human herpesvirus 1	NC_001806.2						0	0	0	0
Human herpesvirus 5	NC_006273.2						60	20	2160	690	0.0277778	0.0289855
Human herpesvirus 6A	NC_001664.2						0	0	0	0
Human mastadenovirus C	MF315029.1						4258	3432	180500	182460	0.02359	0.0188096
Methylobacterium populi	NC_010721.1	NC_010727.1	NC_010725.1				254	164	39320	21570	0.00645982	0.00760315
Parvibaculum lavamentivorans	NC_009719.1						297	197	113710	41150	0.00261191	0.00478736
Plautia stali symbiont	NC_022546.1						152	122	145390	48670	0.00104546	0.00250668
Propionibacterium propionicum	NC_018142.1						15	14	8510	1150	0.00176263	0.0121739
Pseudomonas fluorescens	NC_016830.1						3749	1184	4230940	224170	0.000886092	0.00528171
Pseudomonas mendocina	NC_009439.1						647	390	166340	47910	0.00388962	0.00814026
Pseudomonas poae	NC_020209.1						17968	5390	29386540	1400290	0.000611436	0.0038492
Pseudomonas protegens	NC_021237.1						4933	1640	4683410	255770	0.00105329	0.00641201
Pseudomonas sp TKP	NC_023064.1						51471	15777	102474610	4890110	0.000502281	0.00322631
Rhodopseudomonas palustris	NC_007778.1						294	255	70140	28770	0.00419162	0.0088634
Salmonella enterica	AL513383.1	AL513384.1	NC_003198.1				102	71	96230	53860	0.00105996	0.00131823
Serratia liquefaciens	CP006253.1	NC_021741.1					94	69	184660	61330	0.000509044	0.00112506
Serratia marcescens	NZ_HG326223.1						10479	6400	40474000	12427070	0.000258907	0.000515005
Serratia plymuthica	NZ_CP012096.1						184	113	151510	49000	0.00121444	0.00230612
Serratia proteamaculans	NC_009832.1						112	55	142180	46710	0.000787734	0.00117748
Thauera sp MZ1T	NC_011662.2	NC_011667.1					1604	1365	496620	197730	0.00322983	0.00690335
*normalization was performed by multiplying read pair hits with 10 to account for downsampling
