# Supplementary material for: An atlas of the tissue and blood metagenome in cancer reveals novel links between bacteria, viruses and cancer
Source: Microbiome. 2021 Apr 22;9:94. doi: 10.1186/s40168-021-01039-4 (PMC8063312; doi:10.1186/s40168-021-01039-4)
Supplement: Supplementary file 3 — Additional file 2: Supplement_1-3. control and validation. Supplement_4. rppb and read counts raw data_revised. Supplement_5. downsampling vs full dataset. Supplement_6. number of species detected in each sample. Supplement_7-9. filtering and grouping. Supplement_10. final taxa hit list. Supplement_11. cancer study groupings. Supplement_12-14. integration analysis. Supplement_15. differential gene expression analysis overview. Supplement_16-22. differential gene expression and pathway analysis. Supplement_23. most commonly mutated genes in dataset. [file 40168_2021_1039_MOESM3_ESM.zip › Supplement_11 - Cancer study groupings.xlsx]

## Sheet: Supplement 11
Supplement 11 - Cancer Study groupings
Included Study	Grouping abbreviation	Grouping full name
BOCA-UK	BOCA	Bone cancer
BRCA-UK	BRCA	Breast Triple Negative/Lobular Cancer
BTCA-SG	BTCA	Biliary tract cancer - Gall bladder cancer/Cholangiocarcinoma
CLLE-ES	CLL	Chronic Lymphocytic Leukemia
CMDI-UK	CMDI	Chronic Myeloid Disorders
ESAD-UK	ESAD	Esophageal Adenocarcinoma
LAML-KR	LAML	Acute Myeloid Leukemia
LICA-FR	Liver	Liver Cancer
LINC-JP	Liver	Liver Cancer
LIRI-JP	Liver	Liver Cancer
ORCA-IN	ORCA	Oral Cancer
OV-AU	OV	Ovarian Cancer
PACA-AU	PACA	Pancreatic Cancer
PACA-CA	PACA	Pancreatic Cancer
PAEN-AU	PAEN	Pancreatic Cancer Endocrine neoplasms
PAEN-IT	PAEN	Pancreatic Cancer Endocrine neoplasms
PRAD-CA	PRAD	Prostate Adenocarcinoma
PRAD-UK	PRAD	Prostate Adenocarcinoma
RECA-EU	RECA	Renal clear cell carcinoma
