# Supplementary material for: An atlas of the tissue and blood metagenome in cancer reveals novel links between bacteria, viruses and cancer
Source: Microbiome. 2021 Apr 22;9:94. doi: 10.1186/s40168-021-01039-4 (PMC8063312; doi:10.1186/s40168-021-01039-4)
Supplement: Supplementary file 3 — Additional file 2: Supplement_1-3. control and validation. Supplement_4. rppb and read counts raw data_revised. Supplement_5. downsampling vs full dataset. Supplement_6. number of species detected in each sample. Supplement_7-9. filtering and grouping. Supplement_10. final taxa hit list. Supplement_11. cancer study groupings. Supplement_12-14. integration analysis. Supplement_15. differential gene expression analysis overview. Supplement_16-22. differential gene expression and pathway analysis. Supplement_23. most commonly mutated genes in dataset. [file 40168_2021_1039_MOESM3_ESM.zip › Supplement_12-14 - Integration analysis.xlsx]

## Sheet: Supplement 12
Supplement_12- Files used for integration analysis
Tumor bam files included in integration analysis	Matched normal bam files included in integration analysis
0271cf05ba44ca40efdbd37e477e4bc2.bam	0004f66bfe7597b67af4ce5f990890de.bam
08e0e137249c5ff8de518b4788eff356.bam	02f09c901488d56acef72a53a2b40bb5.bam
0b90e9965e12c7d0fd2a141de4185818.bam	046e68bffbef050e5c463c0c3aa5e7e9.bam
0f59a6322e7793ac0d2588b3c9355721.bam	04b575b4d3df234cc46ba8d6a8a15877.bam
1083cfa7e06197c3140e503944ecaf17.bam	06781a95191e0e4b942a4549ab7ac14e.bam
121a58e9b8cfbdf897434a1134f7fb6c.bam	072eda3d47b25b242875393d649af1a6.bam
175218d2ad4c33eafd245acc8cb6c648.bam	091c58e89bac15b03e7a3c9a67b6af01.bam
188bd13a9e1fb90091f1bab5b134c554.bam	0bfd546131d196e8e8fb153f3e9cd1a5.bam
1c699aa07bf9ef539467388264b4a749.bam	14df59239a79d6a18aed62d54c266a90.bam
276ec1a8bf0d0dcef9eea9db711177bf.bam	1612f8544dc963747e394d5fac768b86.bam
2a1a998c3472dddd28ba60718d5d1791.bam	1ae952a516d3a981c832cf95de9d4b20.bam
2b9baf71b2c4ab5b2872bd24e16a06ab.bam	1c5071dbc2bfde20270bb33823e936f5.bam
32981effa9d331ff9d054d26e2e888d0.bam	1f646e401ffa704ca98be3ea1d0052c3.bam
32a54aaa3cf4111290731700595f527c.bam	208f7fa9dc372e95b97d1312b2d96cda.bam
3592a3dfd8f87f0d03a17a2e2758e4ed.bam	27c6e06f744eb004af32433d957588a4.bam
39a573887f5a0aa50602fa39fa38fa2d.bam	3925ecdf705626b78c4a6108cff4343d.bam
3b5374f10b49f1e771f1b33283509d9c.bam	3f05a22f9065c36db2c80e8b0b883f39.bam
3cd898848e6bccd676972d536ce4159e.bam	44dcce61724fd9be21e9966a3a698b74.bam
3e5773c03da375e4f95d944aa440a94f.bam	45e327d3b3b1adf399c5c1d4655dbb35.bam
40249ac3952a8b2cdd30b12f8562f2b2.bam	47b10ef27943f051369c44d8ca172870.bam
4269d7330fb30e0a8a831207d83eac1e.bam	482e5e8b8ac5f1f70396b829085939e7.bam
47fb91c726f5d03bfdf1b387ccce8aaf.bam	487853b446a82b6d270716ea5ae1633d.bam
4aa11a11436b34fee62ac56e815db5e1.bam	4b61243356162088fa7babf35e37cbdc.bam
4c0739f1872894280d9b75347ea52c61.bam	4c416d4b3a1e6e3b341a251a93064e41.bam
4cd98b75278d61b8908772fee5c692e3.bam	4e12c76d0d05b45c8391266d06ddc22b.bam
4e2a90096443c03100f9f26633636332.bam	50654b0f20d65db1ed93a8934eeb5b7b.bam
501552aae01a386209f78e62f2a291b0.bam	528f6334997edf7951171b22d6aa4140.bam
5627ce325a84fcf5109affd2e5d9a36c.bam	53842d65d4c004fdbf0eec0b51927082.bam
57a2b95a65fee2bae2d3efd4cc35b5bb.bam	5516123f10a5b9950ce1a0ebc2a737ac.bam
5b94fd618a2f11dd37e36c171701207c.bam	5c001095a952c71f7f7a680aa6f6d1d7.bam
5e2f2386cc571c0182953f9fee5f5ede.bam	5cf79f4e1c19fb3e074b8a4c63086564.bam
5e4664e038ae05c928ed65ff1728063e.bam	64e32130bfc19b04ac6fb43adc6e3604.bam
5f13a28d8a3a0b24cfd3bcfcbbd03556.bam	6ad01fc4771bb0500a2b6b413f75da60.bam
604e82439c4011a5fd0fbfb745bdb136.bam	6cd0effe8994fb46265241a126281cc9.bam
65f51c0929458bfc0a88c39a4fc14106.bam	747351fcbce916b22cf23184412d039e.bam
6becf07f2d05fcaa974dea2302411117.bam	7501f9dd481998aef6e4a5866d1fa63b.bam
6e197a5eab9e22b92b600099c540981d.bam	76e2abdd00e6e6fd89dcbe042588a9ef.bam
7310c8bc561e2655033297a71ff14a8b.bam	807eddf14513a3904166eaad16e97ce2.bam
7922b9177abdcb76b73d824ed3428bac.bam	82e6e2ca15fb85c2bea281845a8978e3.bam
814ff346a96781b8ec030ff63cf2e1d5.bam	85d645c6314537ac6e866015774762c7.bam
81b02f66883d5502793983c48a3ab79d.bam	85fc675501c8b64071e9d30e4bec5e03.bam
83ab7ac530b2ee0a6cb195df8d884492.bam	8b3385319133789bb729439c79df03bc.bam
897bd9bbdbc9562b2cd29c87f7dbc782.bam	8bd227324581c8abb36f2a83cb991146.bam
8c183090cafd11d82e820959477c3418.bam	92c10e241964839e014e811a1fba0c0a.bam
8c7f8f25dc4fd74123baa9a099742047.bam	92d0f260ad53a5ed645be623dc5cf2f5.bam
8fa15ee32cf3bd6aa032b33726b06941.bam	943d211159674c1f2973bba9840a7e02.bam
91cced0175d74f301f076b8dcce39577.bam	94dced3c46499e0d5bed39088ef025ec.bam
94aa81e41d275a9c05dcac38adce2809.bam	9a7861d80569c1df6a8b2bf89a48c21c.bam
98bfb9e24bb999147c364268fb726b67.bam	9b853d15dfbfe1b9f3eaad9b039107e4.bam
99bb37d159645c47dd271e75b66f7d92.bam	9deb46a544af23b56f8ef67c805d27ca.bam
9a5a53e214268ebe2d0b62cba0ebc16d.bam	a56fab4ed827c92e715ccb91a7e96515.bam
9e1f7da61211bd121ac61b132c992adb.bam	ae4bebfbb355ef4996e9bffe254f1973.bam
a4c64bca0e197817b9d4da684e49d1eb.bam	afeb2a381225c227278acabde37fc733.bam
a819de09d4b7bee5948c3e1cdb581b64.bam	b05c2ab29f8034b1e9854c134506f2ab.bam
ac79da3504d76dc5853645741f280047.bam	b2adc35a1d62489b6af415400c742851.bam
adb67999ca1fe33525afde4b1a7258a0.bam	b918429539f01e59ceffc184eda7f6b1.bam
b190b67551026649a960db01437cf78e.bam	c1882facfd921b4f23a6d7e02d2f0a89.bam
b8d0b779962f8ebbf1f4e332a71affae.bam	c1deb1f406b763366df4041ef8ce25e2.bam
c1bda9230e13d53e537d0318d8397406.bam	c5d6df9588363bddbb97f711c2849810.bam
c610fe1c94e64add28eb6ac325f0509e.bam	c5ec0abd57405741f30e82b97e366f06.bam
cb36b35626939237ec61c9acfd77222c.bam	c6bdd06336129077a0a94fe4d5950a55.bam
cb6c9b1c1187dc32be48387b3c28ab28.bam	cb08d0e5dcd33e91f05a9691d8200992.bam
ce4afaafd87c53846d56bf3148d730c1.bam	ce518d69a6bc56f262e7534b35ca6445.bam
d3d5d25cd8e28963ae303c207f448aac.bam	d2a7835acaf152e982e2868749e218d8.bam
d4af425ac037a3282bea02e4d84a561d.bam	d538ef9579a797f2e39561fd586b5c0e.bam
d71f32b81cdc2b244002beedfe8af310.bam	da0d5d578ef33bdb9b2bd213f4956a0e.bam
d804bdc361ebb35ccd2be469c0bbb348.bam	dc8fe75b834ad25fc87ce504daed1685.bam
dfc38bcdf70ab1ac56f0f785bcbba506.bam	dc9240dc6539f2a8f6dddea57411112c.bam
e3feb4a67c6a75f3b8acb9af61ddefcc.bam	dd25306c89f3db5192b15cf89fed5028.bam
e5da03ef8601857652af9676ccc580a7.bam	ddb2af28d39c545e977db96b0acb8c4c.bam
e65736a84d00e752ab300c3c081b398d.bam	dfff531ce1856a5ec4b7ca13b37dde72.bam
e826dfbd6080835afd1077a3a8f5ab71.bam	e19b256847e1bf578a05608ad2e4ef64.bam
e9b2cbc302dbb6ff2c7f1383b84df9f5.bam	e986f0d8c7abd0a5e446e955bfbf9749.bam
eb633138157a29a01e1c2577b3263a0d.bam	eecbe958ba882fa159546a21b47f76c7.bam
eda656b4269dc73db140453c0fa350dc.bam	f3ee9cc8d2a3acba0ee9407f51c55fd6.bam
ef3344347e59a94378b7f67dd7d398dc.bam	f406dae1e536c7f0861d257696992334.bam
ef67ce17a671edebea55ca9a6a6943fe.bam	fdac6eb702b99c391c092e25c35ea594.bam
f08f54e7c9c2463b7be0caa99349dd20.bam	fea703adbfc25a5356f5f0c629961ff9.bam
ff2fe875ac8867d27b8f2b06fa4c394b.bam	feb8f8a9ccb5942499d3467e67d3cf63.bam

## Sheet: Supplement 13
Supplement_13 - Tumor divergent read pairs
	Tumor bam files included in integration analysis
NCBI Reference sequence	0271cf05ba44ca40efdbd37e477e4bc2.bam	08e0e137249c5ff8de518b4788eff356.bam	0b90e9965e12c7d0fd2a141de4185818.bam	0f59a6322e7793ac0d2588b3c9355721.bam	1083cfa7e06197c3140e503944ecaf17.bam	121a58e9b8cfbdf897434a1134f7fb6c.bam	175218d2ad4c33eafd245acc8cb6c648.bam	188bd13a9e1fb90091f1bab5b134c554.bam	1c699aa07bf9ef539467388264b4a749.bam	276ec1a8bf0d0dcef9eea9db711177bf.bam	2a1a998c3472dddd28ba60718d5d1791.bam	2b9baf71b2c4ab5b2872bd24e16a06ab.bam	32981effa9d331ff9d054d26e2e888d0.bam	32a54aaa3cf4111290731700595f527c.bam	3592a3dfd8f87f0d03a17a2e2758e4ed.bam	39a573887f5a0aa50602fa39fa38fa2d.bam	3b5374f10b49f1e771f1b33283509d9c.bam	3cd898848e6bccd676972d536ce4159e.bam	3e5773c03da375e4f95d944aa440a94f.bam	40249ac3952a8b2cdd30b12f8562f2b2.bam	4269d7330fb30e0a8a831207d83eac1e.bam	47fb91c726f5d03bfdf1b387ccce8aaf.bam	4aa11a11436b34fee62ac56e815db5e1.bam	4c0739f1872894280d9b75347ea52c61.bam	4cd98b75278d61b8908772fee5c692e3.bam	4e2a90096443c03100f9f26633636332.bam	501552aae01a386209f78e62f2a291b0.bam	5627ce325a84fcf5109affd2e5d9a36c.bam	57a2b95a65fee2bae2d3efd4cc35b5bb.bam	5b94fd618a2f11dd37e36c171701207c.bam	5e2f2386cc571c0182953f9fee5f5ede.bam	5e4664e038ae05c928ed65ff1728063e.bam	5f13a28d8a3a0b24cfd3bcfcbbd03556.bam	604e82439c4011a5fd0fbfb745bdb136.bam	65f51c0929458bfc0a88c39a4fc14106.bam	6becf07f2d05fcaa974dea2302411117.bam	6e197a5eab9e22b92b600099c540981d.bam	7310c8bc561e2655033297a71ff14a8b.bam	7922b9177abdcb76b73d824ed3428bac.bam	814ff346a96781b8ec030ff63cf2e1d5.bam	81b02f66883d5502793983c48a3ab79d.bam	83ab7ac530b2ee0a6cb195df8d884492.bam	897bd9bbdbc9562b2cd29c87f7dbc782.bam	8c183090cafd11d82e820959477c3418.bam	8c7f8f25dc4fd74123baa9a099742047.bam	8fa15ee32cf3bd6aa032b33726b06941.bam	91cced0175d74f301f076b8dcce39577.bam	94aa81e41d275a9c05dcac38adce2809.bam	98bfb9e24bb999147c364268fb726b67.bam
AL513383.1	0	0	1	0	0	9	0	1	1	3	0	0	0	0	0	1	0	0	5	0	1	9	0	3	0	0	0	0	0	0	0	1	1	1	0	0	0	0	0	0	0	0	0	0	0	0	0	2	0
AL513384.1	0	0	0	0	0	0	0	0	0	0	0	0	0	0	0	0	0	0	0	0	0	0	0	0	0	0	0	0	0	0	0	0	0	0	0	0	0	0	0	0	0	0	0	0	0	0	0	0	0
CP006253.1	0	0	0	0	0	0	0	0	0	0	0	0	0	0	0	0	0	0	0	0	0	0	0	0	0	0	0	0	0	0	0	0	0	1	0	0	0	0	0	0	0	0	0	0	0	0	0	0	0
MF315029.1	0	0	0	0	0	124	0	0	0	0	0	0	0	0	0	0	0	0	0	0	0	3607	0	0	0	0	0	0	0	0	0	0	0	0	0	0	0	0	0	0	0	0	0	0	0	0	0	0	0
NC_001664.2	0	0	0	0	0	0	0	0	0	0	0	0	0	0	0	0	0	0	0	0	0	0	0	0	0	0	0	0	0	0	0	0	0	0	0	0	0	0	0	0	0	0	0	0	0	0	0	0	0
NC_001806.2	0	0	0	0	0	0	0	0	0	0	0	0	0	0	0	0	0	0	0	0	0	0	0	0	0	0	0	0	0	0	0	0	0	0	0	0	0	0	0	0	0	0	0	0	0	0	0	0	0
NC_003198.1	0	0	0	1	2	0	0	0	0	0	1	1	0	1	0	2	0	0	0	0	0	0	0	5	0	1	0	1	0	2	0	0	1	5	0	0	0	2	0	1	0	1	0	0	0	0	0	0	0
NC_003977.2	0	0	0	0	0	0	3	0	5	86	0	0	0	0	0	0	0	0	0	0	0	0	0	0	0	0	0	0	0	0	0	7	0	0	0	0	0	0	0	0	0	0	0	0	0	0	0	0	0
NC_006273.2	0	0	0	0	0	0	1	0	45	0	0	0	0	0	0	1	0	0	2	0	0	0	0	0	0	0	0	0	0	0	0	0	0	0	0	0	0	0	0	0	0	0	0	0	0	0	0	11	0
NC_006672.1	0	0	0	0	0	0	0	0	0	0	0	0	0	0	0	0	0	0	0	0	0	0	0	0	0	0	0	0	0	0	0	0	0	0	0	0	0	0	0	0	0	0	0	0	0	0	0	0	0
NC_006673.1	0	0	0	0	0	0	0	0	0	0	0	0	0	0	0	0	0	0	0	0	0	0	0	0	0	0	0	0	0	0	0	0	0	0	0	0	0	0	0	0	0	0	0	0	0	0	0	0	0
NC_006674.1	0	0	0	0	0	0	0	0	0	0	0	0	0	0	0	0	0	0	0	0	0	0	0	0	0	0	0	0	0	0	0	0	0	1	0	0	0	0	0	0	0	0	0	0	0	0	0	0	0
NC_006675.1	0	0	0	0	0	0	0	0	0	0	0	0	0	0	0	0	0	0	0	0	0	0	0	0	0	0	0	0	0	0	0	0	0	0	0	0	0	0	0	0	0	0	0	0	0	0	0	0	0
NC_006676.1	0	0	0	0	0	0	0	0	0	0	0	0	0	0	0	0	0	0	0	0	0	0	0	0	0	0	0	0	0	0	0	0	0	0	0	0	0	0	0	0	0	0	0	0	0	0	0	0	0
NC_006677.1	0	0	0	0	0	0	0	1	0	0	0	0	0	0	0	0	0	0	0	0	1	0	0	8	0	0	0	0	0	0	0	0	0	7	0	0	0	0	1	0	0	0	2	3	0	0	1	0	0
NC_007778.1	0	0	0	0	0	2	1	8	0	0	0	2	0	3	0	0	3	0	0	1	1	3	2	54	7	5	1	1	3	3	2	0	12	33	1	0	1	5	0	6	1	1	2	1	0	0	4	1	2
NC_009439.1	1	8	2	0	0	0	0	5	1	1	0	18	7	3	5	0	13	6	4	0	3	1	15	40	3	7	7	1	5	4	15	0	13	59	5	24	5	39	0	6	4	17	7	9	16	5	4	0	3
NC_009719.1	0	0	3	3	0	0	2	8	0	0	0	0	0	3	0	1	0	0	14	0	1	0	0	41	3	0	1	3	2	4	1	0	13	53	0	0	5	0	0	8	0	0	4	4	0	0	8	2	2
NC_009832.1	1	0	0	0	0	0	2	0	13	0	1	2	0	0	1	6	1	0	26	0	0	0	0	4	0	0	0	2	1	0	3	0	2	0	0	1	0	2	0	0	0	2	1	1	0	0	0	12	0
NC_010721.1	0	0	0	0	0	0	0	0	0	0	0	0	0	0	0	0	0	0	0	0	0	0	0	0	0	0	0	0	0	0	0	0	0	0	0	0	0	0	0	0	0	0	0	0	0	0	0	0	0
NC_010725.1	0	2	6	0	0	0	0	7	1	0	0	2	1	1	1	0	1	0	0	0	0	1	1	42	2	1	3	1	0	2	0	1	7	28	0	3	7	3	0	4	0	2	2	3	1	0	0	2	0
NC_010727.1	0	0	0	0	0	0	0	0	0	0	0	0	0	0	0	0	0	0	0	0	0	0	0	0	0	0	0	0	0	0	0	0	0	0	0	0	0	0	0	0	0	0	0	0	0	0	0	0	0
NC_011662.2	7	1	16	1	0	0	2	24	2	0	7	7	8	17	2	3	7	7	16	0	15	0	4	193	31	2	1	12	23	20	9	0	51	262	2	6	15	29	0	44	5	5	30	20	6	3	21	7	20
NC_011667.1	0	0	0	0	0	0	0	1	0	1	0	0	0	0	0	0	0	0	0	0	0	0	0	0	0	0	0	0	0	0	0	0	0	0	0	0	0	0	0	0	0	0	0	0	0	0	0	0	1
NC_012815.1	0	0	0	0	0	0	0	0	0	0	0	0	0	0	0	0	0	0	0	0	0	0	0	1	0	0	0	0	0	0	0	0	0	0	0	0	0	0	0	0	0	0	0	0	0	0	0	0	0
NC_016830.1	2	82	4	1	0	0	0	5	5	0	0	196	78	1	75	0	126	81	7	0	1	1	143	24	5	153	82	0	5	2	217	1	3	40	52	255	1	507	0	8	47	167	3	1	185	49	2	2	2
NC_016906.1	0	0	0	2	1	0	0	0	0	0	0	0	0	2	0	0	0	0	0	13	0	0	0	14	0	1	0	2	1	2	0	0	2	7	0	3	1	3	15	1	0	1	2	0	1	1	0	0	0
NC_016907.1	0	0	0	0	0	0	0	0	0	0	0	0	0	0	0	0	0	1	0	0	0	0	0	0	0	0	0	0	0	0	0	0	0	0	0	1	0	0	2	0	0	0	0	0	0	0	0	0	0
NC_018142.1	1	0	0	0	6	0	0	0	0	0	0	0	0	0	0	0	0	0	0	0	0	0	0	2	0	0	0	1	0	0	0	0	1	2	0	0	0	1	0	0	0	0	0	0	0	0	0	0	0
NC_020209.1	16	380	2	0	0	0	3	1	16	0	0	928	250	0	392	4	616	333	24	0	0	0	820	13	2	727	419	0	4	3	1065	1	3	21	288	1226	2	2599	0	2	297	917	1	3	886	198	0	8	1
NC_021237.1	7	99	4	240	0	0	1	2	3	0	3	240	59	3	82	0	147	65	5	0	4	0	176	37	7	158	91	3	6	6	252	0	12	67	71	325	5	650	0	7	64	228	10	5	212	65	3	2	1
NC_021741.1	1	0	1	0	0	0	1	0	6	0	0	1	0	0	0	6	0	0	20	0	1	0	0	3	0	0	0	0	0	0	0	1	0	1	1	0	0	0	0	2	0	0	0	2	0	0	0	12	2
NC_022546.1	0	0	1	0	0	0	0	3	1	0	2	0	0	1	0	4	0	0	13	0	1	0	0	14	1	0	0	2	0	1	0	0	3	18	0	0	1	2	0	3	0	1	3	2	0	0	1	15	1
NC_023064.1	49	1092	1	1	0	2	9	3	42	0	1	2646	785	5	1110	11	1791	837	60	0	3	0	2371	32	6	2150	1173	1	4	2	2993	5	7	48	799	3609	1	7445	0	3	762	2568	4	2	2710	619	1	12	3
NZ_AP012326.1	0	0	0	0	0	0	0	0	0	0	0	0	0	0	0	0	0	0	0	0	0	0	0	1	0	0	0	0	0	0	0	0	0	0	0	0	1	0	0	0	0	0	0	0	0	0	0	0	0
NZ_CP011047.1	0	0	1	0	0	2	1	1	7	0	0	0	0	0	0	73	0	0	12	0	0	0	0	15	2	0	0	0	2	2	0	0	1	7	0	0	0	1	0	1	0	0	2	0	0	0	1	9	0
NZ_CP011048.1	0	0	0	0	0	0	0	0	0	0	0	0	0	0	0	0	0	0	0	0	0	0	0	0	0	0	0	0	0	0	0	0	0	0	0	0	0	0	0	0	0	0	0	0	0	0	0	0	0
NZ_CP011049.1	0	0	0	0	0	2	0	0	0	0	0	0	0	0	0	0	0	0	1	0	0	1013	0	0	0	0	0	0	0	0	0	1	0	0	0	0	0	0	0	0	0	0	0	0	0	0	0	0	0
NZ_CP011050.1	0	0	0	0	0	0	1	0	3	0	0	0	0	0	0	7	0	0	6	0	0	0	0	0	0	0	0	0	0	0	0	0	0	0	0	0	0	0	0	0	0	0	0	0	0	0	0	6	0
NZ_CP012096.1	0	0	1	0	0	0	4	1	5	0	1	0	0	2	0	11	1	1	25	0	1	0	1	19	1	0	1	0	1	1	2	0	3	12	0	0	0	2	0	5	0	1	3	2	0	0	1	19	0
NZ_CP026544.1	4	4	2231	2	0	1	4	2219	11	1	854	11	6	813	5	6	5	3	43	0	1315	1	9	13274	1583	11	5	899	1755	2514	1	1	4626	13690	10	4	358	19	0	2434	6	5	1990	1497	8	4	360	12	1704
NZ_CP026545.1	0	0	0	0	0	0	0	0	0	0	0	0	0	0	0	0	0	0	0	0	0	0	0	0	0	0	0	0	0	0	0	0	0	0	0	0	0	0	0	0	0	0	0	0	0	0	0	0	0
NZ_CP026546.1	0	0	0	0	0	0	0	0	0	0	0	0	0	0	0	0	0	0	0	0	1	0	0	4	0	0	0	1	0	0	0	0	0	5	0	0	0	0	0	1	0	0	0	2	0	0	0	0	0
NZ_CP026547.1	0	0	3	0	0	0	0	1	0	0	1	0	0	2	0	0	0	0	0	0	1	0	0	15	1	0	0	0	0	1	0	0	2	18	0	0	0	0	0	6	0	0	1	1	0	0	2	0	1
NZ_HG326223.1	0	2	2	0	0	0	366	2	1002	35	2	2	0	1	2	1060	1	0	3105	0	0	0	3	18	2	1	1	2	2	3	1	32	6	40	0	3	0	4	0	8	0	3	3	5	3	1	2	2175	0
[truncated: 30 more columns]

## Sheet: Supplement 14
Supplement_14 - Matched normal divergent read pairs
	Matched normal bam files included in integration analysis
NCBI Reference sequence	0004f66bfe7597b67af4ce5f990890de.bam	02f09c901488d56acef72a53a2b40bb5.bam	046e68bffbef050e5c463c0c3aa5e7e9.bam	04b575b4d3df234cc46ba8d6a8a15877.bam	06781a95191e0e4b942a4549ab7ac14e.bam	072eda3d47b25b242875393d649af1a6.bam	091c58e89bac15b03e7a3c9a67b6af01.bam	0bfd546131d196e8e8fb153f3e9cd1a5.bam	14df59239a79d6a18aed62d54c266a90.bam	1612f8544dc963747e394d5fac768b86.bam	1ae952a516d3a981c832cf95de9d4b20.bam	1c5071dbc2bfde20270bb33823e936f5.bam	1f646e401ffa704ca98be3ea1d0052c3.bam	208f7fa9dc372e95b97d1312b2d96cda.bam	27c6e06f744eb004af32433d957588a4.bam	3925ecdf705626b78c4a6108cff4343d.bam	3f05a22f9065c36db2c80e8b0b883f39.bam	44dcce61724fd9be21e9966a3a698b74.bam	45e327d3b3b1adf399c5c1d4655dbb35.bam	47b10ef27943f051369c44d8ca172870.bam	482e5e8b8ac5f1f70396b829085939e7.bam	487853b446a82b6d270716ea5ae1633d.bam	4b61243356162088fa7babf35e37cbdc.bam	4c416d4b3a1e6e3b341a251a93064e41.bam	4e12c76d0d05b45c8391266d06ddc22b.bam	50654b0f20d65db1ed93a8934eeb5b7b.bam	528f6334997edf7951171b22d6aa4140.bam	53842d65d4c004fdbf0eec0b51927082.bam	5516123f10a5b9950ce1a0ebc2a737ac.bam	5c001095a952c71f7f7a680aa6f6d1d7.bam	5cf79f4e1c19fb3e074b8a4c63086564.bam	64e32130bfc19b04ac6fb43adc6e3604.bam	6ad01fc4771bb0500a2b6b413f75da60.bam	6cd0effe8994fb46265241a126281cc9.bam	747351fcbce916b22cf23184412d039e.bam	7501f9dd481998aef6e4a5866d1fa63b.bam	76e2abdd00e6e6fd89dcbe042588a9ef.bam	807eddf14513a3904166eaad16e97ce2.bam	82e6e2ca15fb85c2bea281845a8978e3.bam	85d645c6314537ac6e866015774762c7.bam	85fc675501c8b64071e9d30e4bec5e03.bam	8b3385319133789bb729439c79df03bc.bam	8bd227324581c8abb36f2a83cb991146.bam	92c10e241964839e014e811a1fba0c0a.bam	92d0f260ad53a5ed645be623dc5cf2f5.bam	943d211159674c1f2973bba9840a7e02.bam	94dced3c46499e0d5bed39088ef025ec.bam	9a7861d80569c1df6a8b2bf89a48c21c.bam	9b853d15dfbfe1b9f3eaad9b039107e4.bam
AL513383.1	0	0	0	0	0	0	0	3	0	0	0	0	0	0	1	0	0	0	0	1	0	9	2	0	0	0	0	1	0	2	1	0	0	0	0	0	0	0	0	0	0	0	0	0	0	0	0	0	2
AL513384.1	0	0	0	0	0	0	0	0	0	0	0	0	0	0	0	0	0	0	0	0	0	0	0	0	0	0	0	0	0	0	0	0	0	0	0	0	0	0	0	0	0	0	0	0	0	0	0	0	0
CP006253.1	0	0	0	0	0	0	0	0	0	0	0	0	0	0	0	0	0	0	0	0	0	0	0	0	0	0	0	0	0	0	0	0	0	0	0	0	0	0	0	0	0	0	0	0	0	0	0	0	0
MF315029.1	1	0	0	0	0	0	0	0	0	0	0	0	0	0	0	0	0	0	0	0	0	501	0	0	0	0	0	0	0	0	0	0	0	0	0	0	0	0	0	0	0	0	0	0	0	0	0	0	2034
NC_001664.2	0	0	0	0	0	0	0	0	0	0	0	0	0	0	0	0	0	0	0	0	0	0	0	0	0	0	0	0	0	0	0	0	0	0	0	0	0	0	0	0	0	0	0	0	0	0	0	0	0
NC_001806.2	0	0	0	0	0	0	0	0	0	0	0	0	0	0	0	0	0	0	0	0	0	0	0	0	0	0	0	0	0	0	0	0	0	0	0	0	0	0	0	0	0	0	0	0	0	0	0	0	0
NC_003198.1	0	0	0	0	1	0	0	2	0	0	0	0	0	1	0	0	0	0	0	2	0	1	0	0	0	0	0	0	0	0	0	0	0	0	0	1	1	0	1	0	2	0	0	0	0	0	0	0	0
NC_003977.2	0	0	0	0	0	0	0	0	0	0	0	0	0	0	0	0	0	0	0	0	0	0	0	0	0	0	0	0	0	0	0	0	0	0	0	0	0	0	0	0	0	0	0	0	0	0	0	0	0
NC_006273.2	0	0	0	0	0	0	0	0	0	0	0	0	0	0	0	0	0	0	0	1	0	0	0	0	0	0	0	0	0	0	1	0	0	0	0	0	0	0	0	0	0	0	0	0	0	0	0	1	0
NC_006672.1	0	0	0	0	0	0	0	0	0	0	0	0	0	0	0	0	0	0	0	0	0	0	0	0	0	0	0	0	0	0	0	0	0	0	0	0	0	0	0	0	0	0	0	0	0	0	0	0	0
NC_006673.1	0	0	0	0	0	0	0	0	0	0	0	0	0	0	0	0	0	0	0	0	0	0	0	0	0	0	0	0	0	0	0	0	0	0	0	0	0	0	0	0	0	0	0	0	0	0	0	0	0
NC_006674.1	0	0	0	0	0	0	0	0	0	0	0	0	0	0	0	0	0	0	0	0	0	0	0	0	0	0	0	0	0	0	0	0	0	0	0	0	0	0	0	0	0	0	0	0	0	0	0	0	0
NC_006675.1	0	0	0	0	0	0	0	0	0	0	0	0	0	0	0	0	0	0	0	0	0	0	0	0	0	0	0	0	0	0	0	0	0	0	0	0	0	0	0	0	0	0	0	0	0	0	0	0	0
NC_006676.1	0	0	0	0	0	0	0	0	0	0	0	0	0	0	0	0	0	0	0	0	0	0	0	0	0	0	0	0	0	0	0	0	0	0	0	0	0	0	0	0	0	0	0	0	0	0	0	0	0
NC_006677.1	1	0	0	0	0	0	0	0	0	1	0	0	0	1	0	0	0	0	0	0	0	0	1	0	0	0	0	0	0	0	0	0	0	0	0	0	2	0	0	0	0	0	0	1	0	0	0	0	0
NC_007778.1	5	0	1	0	2	3	2	14	0	2	3	0	0	8	8	5	1	0	0	1	2	0	10	2	2	0	0	3	0	0	0	1	3	0	30	0	2	0	0	5	6	1	0	0	1	2	0	1	1
NC_009439.1	3	0	2	1	2	3	0	31	0	2	20	0	0	13	2	12	0	0	0	0	4	0	9	0	3	0	2	3	0	0	0	1	0	0	55	0	3	0	3	4	5	2	1	2	1	1	2	2	0
NC_009719.1	1	0	2	0	5	0	1	9	0	0	0	0	0	17	2	8	0	0	0	3	1	1	14	0	0	0	2	2	0	2	1	0	0	0	3	1	0	0	0	1	4	0	0	4	0	0	0	2	0
NC_009832.1	0	0	0	0	1	0	0	2	0	1	3	0	0	2	0	2	0	0	0	10	0	0	0	1	0	0	0	0	1	0	3	0	0	0	2	2	0	0	0	1	2	0	0	0	0	0	0	2	0
NC_010721.1	0	0	0	0	0	0	0	0	0	0	0	0	0	0	0	0	0	0	0	0	0	0	0	0	0	0	0	0	0	0	0	0	0	0	0	0	0	0	0	0	0	0	0	0	0	0	0	0	0
NC_010725.1	1	0	3	0	4	2	0	6	0	0	0	0	0	5	2	10	0	0	1	0	2	8	7	0	0	0	0	2	0	1	0	1	0	0	13	0	1	0	1	4	4	0	0	2	0	1	0	0	0
NC_010727.1	0	0	0	0	0	0	0	0	0	0	0	0	0	0	0	0	0	0	0	0	0	0	0	0	0	0	0	0	0	0	0	0	0	0	0	0	0	0	0	0	0	0	0	0	0	0	0	0	0
NC_011662.2	17	0	12	1	25	9	3	73	0	5	15	0	0	58	27	51	0	0	0	2	26	0	33	6	3	3	9	15	3	10	3	6	1	0	91	0	6	0	3	28	22	17	8	10	4	10	3	2	0
NC_011667.1	0	0	0	0	0	0	0	0	0	0	0	0	0	0	0	0	0	0	0	0	0	0	0	0	0	0	0	0	0	0	0	0	0	0	0	0	0	0	0	0	0	0	0	0	0	0	0	0	0
NC_012815.1	0	0	0	0	0	0	0	0	0	0	0	0	0	0	0	0	0	0	0	0	0	0	0	0	0	0	0	0	0	0	0	0	0	0	0	0	0	0	0	0	0	0	0	0	0	0	0	0	0
NC_016830.1	0	0	0	0	3	0	0	6	0	17	234	0	0	7	2	2	0	0	0	2	25	1	4	25	2	1	1	2	0	0	1	12	1	0	528	1	1	0	3	4	0	23	1	1	15	35	3	0	0
NC_016906.1	9	0	1	2	1	0	0	3	0	0	1	0	0	4	0	1	8	0	0	0	0	0	1	0	0	0	0	0	0	0	0	0	0	0	3	0	0	4	0	1	1	1	0	0	0	0	0	0	0
NC_016907.1	0	0	0	0	0	0	0	0	0	0	0	0	0	0	0	0	0	0	0	0	0	0	0	0	0	0	0	0	0	0	0	0	0	0	0	0	0	0	0	0	0	0	0	0	0	0	0	0	0
NC_018142.1	0	0	0	0	0	0	0	2	0	0	0	0	0	0	1	0	0	0	0	0	1	0	1	0	0	0	0	0	0	0	0	0	0	0	0	0	1	0	0	0	0	0	0	0	0	0	0	0	0
NC_020209.1	3	0	1	0	0	1	0	4	0	89	1042	0	0	8	1	1	0	1	0	2	132	0	0	101	26	13	2	4	1	0	6	54	4	0	2497	0	0	0	45	32	3	66	11	0	43	167	7	4	0
NC_021237.1	2	0	3	0	8	1	0	20	0	22	245	0	0	19	2	15	1	0	0	0	37	0	6	29	8	1	4	4	3	3	3	8	6	0	642	1	5	0	10	10	6	20	4	1	15	49	3	1	0
NC_021741.1	0	0	0	0	1	0	0	1	0	0	0	0	0	3	0	1	0	1	0	21	0	0	3	0	0	0	0	0	1	0	2	0	0	0	1	2	0	0	0	0	0	0	0	1	0	0	0	7	0
NC_022546.1	0	0	2	0	0	0	0	6	0	0	1	0	0	8	0	6	0	1	0	19	0	0	4	0	0	0	1	2	0	0	2	0	0	0	0	3	0	1	0	1	0	0	0	1	0	0	0	4	0
NC_023064.1	2	92	3	0	6	1	0	6	0	263	2803	3	0	9	3	7	0	3	0	8	380	1	5	296	62	28	3	1	4	2	15	135	31	1	7594	1	5	0	132	75	5	184	40	0	135	489	28	10	0
NZ_AP012326.1	0	0	0	0	0	0	0	0	0	0	0	0	0	0	0	0	0	0	0	0	0	0	0	0	0	0	0	0	0	0	0	0	0	0	1	0	0	0	0	0	0	0	0	0	0	0	0	0	0
NZ_CP011047.1	0	0	1	1	0	0	0	2	0	0	0	0	0	2	0	2	0	0	0	31	0	4	0	0	0	1	0	0	2	1	7	0	0	0	0	4	1	1	1	0	1	0	0	1	0	0	0	5	0
NZ_CP011048.1	0	0	0	0	0	0	0	0	0	0	0	0	0	0	0	0	0	0	0	0	0	0	0	0	0	0	0	0	0	0	0	0	0	0	0	0	0	0	0	0	0	0	0	0	0	0	0	0	0
NZ_CP011049.1	0	0	0	0	0	0	0	0	0	0	0	0	0	0	0	0	0	0	0	0	0	4	0	0	0	0	0	0	0	0	0	0	0	0	0	0	0	0	0	0	0	0	0	0	0	0	0	0	96
NZ_CP011050.1	0	0	0	0	0	0	0	0	0	0	0	0	0	0	0	0	0	1	0	31	0	0	0	0	0	0	0	0	0	0	0	0	1	0	0	3	0	1	0	0	0	0	0	0	0	0	0	1	0
NZ_CP012096.1	0	0	0	0	1	1	0	4	0	0	1	0	0	4	0	2	0	1	0	21	1	0	1	1	1	0	1	1	2	2	2	0	0	0	1	3	0	0	0	1	0	0	0	0	0	0	0	3	0
NZ_CP026544.1	12	0	192	0	389	653	226	8885	0	6	14	0	0	5852	125	4720	0	0	0	12	12	1	3601	9	3	3	168	1229	1	155	0	2	1	0	99	1	802	0	3	37	516	10	14	443	3	9	1	6	0
NZ_CP026545.1	0	0	0	0	0	0	0	0	0	0	0	0	0	0	0	0	0	0	0	0	0	0	0	0	0	0	0	0	0	0	0	0	0	0	0	0	0	0	0	0	0	0	0	0	0	0	0	0	0
NZ_CP026546.1	0	0	0	0	2	0	0	2	0	0	0	0	0	1	7	2	0	0	0	0	0	0	3	0	2	0	1	1	0	0	0	0	0	0	2	0	0	0	0	2	0	0	0	0	0	0	0	0	0
NZ_CP026547.1	0	0	0	0	0	3	0	8	0	0	0	0	0	3	0	1	0	0	0	0	0	0	1	0	0	0	0	2	0	0	0	0	0	0	1	0	0	0	0	0	2	0	0	0	0	0	0	0	0
NZ_HG326223.1	0	0	0	0	3	1	0	8	0	0	2	0	0	7	0	2	0	48	0	2968	0	0	5	1	0	0	3	4	159	2	317	0	0	0	9	366	3	0	1	1	2	0	2	0	1	2	0	777	0
[truncated: 30 more columns]
