# Supplementary material for: An atlas of the tissue and blood metagenome in cancer reveals novel links between bacteria, viruses and cancer
Source: Microbiome. 2021 Apr 22;9:94. doi: 10.1186/s40168-021-01039-4 (PMC8063312; doi:10.1186/s40168-021-01039-4)
Supplement: Supplementary file 3 — Additional file 2: Supplement_1-3. control and validation. Supplement_4. rppb and read counts raw data_revised. Supplement_5. downsampling vs full dataset. Supplement_6. number of species detected in each sample. Supplement_7-9. filtering and grouping. Supplement_10. final taxa hit list. Supplement_11. cancer study groupings. Supplement_12-14. integration analysis. Supplement_15. differential gene expression analysis overview. Supplement_16-22. differential gene expression and pathway analysis. Supplement_23. most commonly mutated genes in dataset. [file 40168_2021_1039_MOESM3_ESM.zip › Supplement_1-3 - control and validation.xlsx]

## Sheet: Supplement 1
Supplement_1 - LCL vs Blood derived healthy control comparison
	Mean rppb*	SD	Mean rppb*	SD
	Blood	Blood	LCL	LCL
Enterobacteria phage phiX174 sensu lato**	40946.1	92005.7	19282.5	73966.7		* read pairs per billion
Bacillus subtilis	9151.74	59932.3	3.26495	20.8662		** excluded from analysis as intended contaminant
Acidovorax sp KKS102	5988.54	52240.6	2.20045	9.90992
Bacillus cereus	950.64	8393.13	0.642972	4.42374
Propionibacterium acnes	284.1	738.63	135.188	421.827
Bacillus thuringiensis	213.35	1804.03	0.0759114	0.766667
Human endogenous retrovirus K	201.5	263.79	0	0
Pseudomonas aeruginosa	171.82	765.54	227.802	339.382
Alicycliphilus denitrificans	150.62	1288.17	9.93831	19.563
Escherichia coli	112.69	390.44	140.477	344.49
Human herpesvirus 6B	98.4	1326.6	0	0
Ralstonia pickettii	89.86	245.09	327.412	487.134
Cupriavidus metallidurans	59.57	185.73	214.024	363.63
Staphylococcus aureus	45.31	338.88	63.3758	594.517
Acidovorax sp JS42	42.7	271.86	2.57538	6.75255
Methylobacterium radiotolerans	39.92	212.2	9.75218	24.6167
Bacillus amyloliquefaciens	38.1	241.79	0.0579743	0.585512
Bradyrhizobium sp BTAi1	37.42	342.36	20.6604	80.9974
Staphylococcus epidermidis	36.8	118.92	10.7312	40.5551
Cupriavidus necator	33.2	117.11	123.539	210.263
Delftia acidovorans	30.87	264.4	1.06125	5.44804
Ralstonia solanacearum	26.16	92.49	103.344	176.437
Sphingomonas wittichii	23.41	441.64	0.332773	2.85981
Human herpesvirus 4	22.72	391.18	4642.69	9840.4
Acidovorax ebreus	21.58	95.2	23.8226	41.7068
Bacillus sp JS	19.41	126.99	0	0
Pseudomonas putida	15.9	49.84	49.3087	86.3885
Psychrobacter sp PRwf.1	15.01	68.39	0	0
Gardnerella vaginalis	14.79	111.61	14.5569	136.822
Acinetobacter baumannii	14.45	43.47	1.72896	5.59806
Bordetella petrii	14.04	125.99	0.339157	2.34932
Staphylococcus saprophyticus	13.01	73.75	2.88706	18.2503
Shewanella sp A0.3	12.13	56.17	0	0
Veillonella parvula	10.39	128.65	1.03744	5.22645
Cupriavidus pinatubonensis	9.7	85.58	0.307704	1.90652
Bacillus toyonensis	9.39	79.63	0	0
Enterobacteria phage M13	8.58	27.24	0	0
Achromobacter xylosoxidans	7.2	25.12	19.9837	35.574
Bacillus anthracis	7.03	67.54	0	0
Micrococcus luteus	5.19	19.45	1.06069	3.11913
Streptococcus gordonii	4.62	60.63	0.127246	1.28512
Haemophilus parainfluenzae	4.09	77.46	0.445836	2.68242
Comamonas testosteroni	3.73	14.29	0	0
Thiobacillus denitrificans	3.66	13.85	13.9308	25.8419
Lactococcus lactis	3.43	21.95	1.59542	6.27445
Rothia mucilaginosa	3.37	13.8	0	0
Enterococcus faecium	3.33	35.7	0.361767	1.90568
Prevotella melaninogenica	3.29	14.83	0.679254	2.63561
Streptococcus oralis	3.17	59.14	0.460823	3.03562
Pseudomonas stutzeri	3.1	10.46	2.15608	5.95466
Bacillus weihenstephanensis	2.55	19.34	0.127619	0.926661
Acinetobacter calcoaceticus	2.34	11.47	0	0
Enterobacteria phage lambda	2.33	12.23	13.473	32.6692
Klebsiella pneumoniae	2.21	18.03	0.300844	1.84784
Streptococcus thermophilus	2.13	9.16	1.19776	4.85151
Fusobacterium nucleatum	1.72	12.55	0.264197	2.16595
Streptococcus parasanguinis	1.69	7.01	0	0
Methylobacterium extorquens	1.55	8.74	0.199185	1.49343
Staphylococcus warneri	1.47	5.66	1.60538	9.0167
Bacillus phage SPbeta	1.38	9.01	0	0
Peptoclostridium difficile	1.22	12.61	0.982955	3.15923
Streptococcus sanguinis	1.21	20.43	0.900707	3.75149
Lactobacillus crispatus	1.18	8.49	0	0
Sphingomonas sp MM	1.03	16.64	0	0
Bifidobacterium bifidum	0.7	13.46	0	0
Sphingobium japonicum	0.68	12.31	0	0
Neisseria meningitidis	0.62	10.68	0	0
Enterobacteria phage P1	0.43	6.6	1.2683	6.39396
Paenibacillus sp Y412MC10	0.42	6.93	0	0
Acinetobacter sp ADP1	0.39	6.67	0	0
Aggregatibacter aphrophilus	0.34	6.5	0	0
Alcanivorax dieselolei	0.34	4.42	0	0
Streptomyces coelicolor	0.34	6.49	0	0
Rothia dentocariosa	0.33	4.09	1.16917	4.8311
Granulibacter bethesdensis	0.3	5.68	0	0
Campylobacter hominis	0.18	3.48	0	0

## Sheet: Supplement 2
Supplement_2 - 1000 genome project samples included
Blood derived 1000 Genome Project included samples	LCL derived 1000 Genome Project included samples
HG02439	HG02219
HG02549	HG02589
HG02649	HG02629
HG02699	HG02679
HG02789	HG02759
HG03019	HG02769
HG03229	HG02799
HG03619	HG02819
HG03629	HG02839
HG03649	HG02879
HG03679	HG02979
HG03689	HG03009
HG03709	HG03039
HG03729	HG03049
HG03779	HG03069
HG03789	HG03079
HG03849	HG03099
HG03869	HG03109
HG03899	HG03129
HG03949	HG03139
HG03969	HG03159
HG03989	HG03169
HG03999	HG03189
HG04019	HG03199
HG04029	HG03209
HG04039	HG03259
HG04059	HG03279
HG04099	HG03369
HG04209	HG03419
HG04219	HG03439
HG04229	HG03449
HG04239	HG03469
HG01089	HG03479
HG01589	HG03499
HG04238	HG03539
HG04198	HG03559
HG01398	HG03589
HG01308	HG03809
HG01088	HG03829
HG01058	HG03919
HG04118	HG04159
HG04098	HG04189
HG04038	HG00409
HG04018	HG00599
HG03998	HG00729
HG03978	HG01119
HG03968	HG01269
HG03948	HG01369
HG03898	HG01459
HG03868	HG01479
HG03858	HG00598
HG03848	HG00288
HG03838	019238.
HG03788	018878.
HG03778	018648.
HG03738	021128.
HG03718	020318.
HG03708	019378.
HG03698	HG01768
HG03668	HG01468
HG03488	HG00728
HG03238	HG04188
HG03228	HG04158
HG03018	HG03928
HG02778	HG03908
HG02728	HG03888
HG02688	HG03808
HG02658	HG03598
HG02648	HG03578
HG02558	HG03558
HG02348	HG03548
HG04094	HG03538
HG03851	HG03518
HG03733	HG03478
HG03711	HG03458
HG02554	HG03428
HG02541	HG03388
HG01413	HG03378
HG01403	HG03298
HG04006	HG03268
HG03755	HG03258
HG03754	HG03198
HG03741	HG03168
HG03731	HG03118
HG03727	HG03108
HG03722	HG03088
HG02790	HG03078
HG02697	HG03058
HG02601	HG03048
HG02490	HG03028
HG02024	HG02968
HG01303	HG02938
HG03974	HG02888
HG03900	HG02878
HG03882	HG02808
HG03864	HG02798
HG03844	HG02768
HG03773	HG02678
HG03770	HG02628
HG03746	HG02588
HG03714	HG02568
HG03692	HG02408
HG03644
HG02733
HG02603
HG02546
HG02491
HG03986
HG03950
HG03943
HG03896
HG03874
HG03862
HG03781
HG03775
HG03771
HG03756
HG03743
HG03742
HG03740
HG03716
HG03713
HG03693
HG03685
HG03680
HG03673
HG03642
HG03944
HG03894
HG03787
HG03786
HG03784
HG03772
HG03730
HG03717
HG03681
HG03643
HG02787
HG02786
HG02784
HG02783
HG02734
HG02725
HG02724
HG02696
HG02687
HG02684
HG02661
HG02655
HG02654
HG02604
HG02600
HG02557
HG02545
HG01092
HG01077
HG01063
HG03767
HG03765
HG03762
HG03760
HG03753
HG03752
HG03744
HG03720
HG03706
HG03705
HG03697
HG03695
HG03694
HG03691
HG03687
HG03653
HG03625
HG03490
HG03022
HG02694
HG02597
HG02577
HG02536
HG02505
HG02502
HG02501
HG02481
HG02477
HG02476
HG02455
HG02345
HG02274
HG02252
HG01583
HG01414
HG01326
HG01325
HG01305
HG01302
HG01200
HG01161
HG01064
HG00743
HG00742
HG04080
HG04076
HG04063
HG04062
HG04061
HG04060
HG04056
HG04047
HG04042
HG04035
HG04033
HG04026
HG04023
HG04017
HG04015
HG04003
HG04002
HG03990
HG03985
HG03976
HG03973
HG03971
HG03963
HG03953
HG03897
HG03890
HG03873
HG03872
HG03867
HG03866
HG03863
HG03861
HG03850
HG03846
HG03837
HG03836
HG03774
HG03750
HG03652
HG03640
HG03636
HG03624
HG02731
HG02727
HG02685
HG02660
HG02657
HG01586
HG01164
HG01162
HG04235
HG04227
HG04225
HG04222
HG04216
HG04214
HG04212
HG04211
HG04210
HG04206
HG04202
HG04200
HG04107
HG04106
HG04100
HG04096
HG04093
HG04090
HG04075
HG04070
HG04054
HG04025
HG04022
HG04020
HG04014
HG04001
HG03995
HG03991
HG03977
HG03967
HG03965
HG03960
HG03955
HG03951
HG03947
HG03945
HG03895
HG03875
HG03871
HG03870
HG03857
HG03856
HG03854
HG03792
HG03790
HG03785
HG03782
HG03780
HG03777
HG03745
HG03736
HG03703
HG03702
HG03696
HG03690
HG03686
HG03672
HG03667
HG03663
HG03660
HG03646
HG03645
HG03634
HG03631
HG03491
HG03237
HG03235
HG03234
HG03021
HG03016
HG03015
HG02793
HG02792
HG02780
HG02775
HG02774
HG02737
HG02736
HG02700
HG02691
HG02690
HG02682
HG02681
HG02652
HG02651
HG02580
HG02555
HG02554
HG02494
HG02493
HG02425
HG02312
HG02304
HG02275
HG02266
HG02265
HG02262
HG02253
HG02150
HG02102
HG01965
HG01961
HG01593
HG01412
HG01405
HG01402
HG01396
HG01395
HG01393
HG01392
HG01323
HG01312
HG01311
HG01286

## Sheet: Supplement 3
Supplement_3 - Pipeline validation external samples
Sample ID	SRR1611000 hits	SRR1611127 hits	SRR1611128 hits	SRR6432709 hits	SRR1611000 in %	SRR1611127 in %	SRR1611128 in %	SRR6432709 in %
Pseudomonas aeruginosa	26	365	3291	0	4.31669e-05	0.00574017	0.00015101	0
Pseudomonas mendocina	283	4	53	0	0.000469855	6.29059e-05	2.43194e-06	0
Pseudomonas resinovorans	0	1	2	0	0	1.57265e-05	9.17715e-08	0
Pseudomonas putida	274	12	52	0	0.000454912	0.000188718	2.38606e-06	0
Pseudomonas stutzeri	0	0	1	0	0	0	4.58857e-08	0
Enterobacter cloacae	0	13	80	0	0	0.000204444	3.67086e-06	0
Enterobacter asburiae	0	0	1	0	0	0	4.58857e-08	0
Escherichia coli	2	7	262	86	3.32053e-06	0.000110085	1.20221e-05	2.38387e-05
Klebsiella oxytoca	0	0	1	14	0	0	4.58857e-08	3.88072e-06
Salmonella enterica	0	0	2	2	0	0	9.17715e-08	5.54389e-07
Cronobacter sakazakii	0	2	16	0	0	3.1453e-05	7.34172e-07	0
Stenotrophomonas maltophilia	0	1	7	0	0	1.57265e-05	3.212e-07	0
Alteromonas macleodii	0	0	5	0	0	0	2.29429e-07	0
Ochrobactrum anthropi	106	0	9	0	0.000175988	0	4.12972e-07	0
Parvibaculum lavamentivorans	6	0	0	0	9.96158e-06	0	0	0
Methylobacterium populi	7	0	0	0	1.16218e-05	0	0	0
Methylobacterium extorquens	2	0	0	0	3.32053e-06	0	0	0
Sphingomonas wittichii	5	0	0	0	8.30132e-06	0	0	0
Sphingopyxis alaskensis	7	0	3	0	1.16218e-05	0	1.37657e-07	0
Erythrobacter litoralis	0	0	1	0	0	0	4.58857e-08	0
Achromobacter xylosoxidans	1	0	1	0	1.66026e-06	0	4.58857e-08	0
Acidovorax sp JS42	0	1	0	0	0	1.57265e-05	0	0
Burkholderia cenocepacia	4	0	1	0	6.64105e-06	0	4.58857e-08	0
Ralstonia pickettii	0	0	1	0	0	0	4.58857e-08	0
Azospira oryzae	0	1	0	0	0	1.57265e-05	0	0
Bacillus subtilis	0	0	9	0	0	0	4.12972e-07	0
Arthrobacter aurescens	0	0	1	0	0	0	4.58857e-08	0
Brachybacterium faecium	2	0	0	0	3.32053e-06	0	0	0
Propionibacterium acnes	0	0	2	58	0	0	9.17715e-08	1.60773e-05
Mycoplasma hyorhinis	130954	6747	17413	0	0.217418	0.106107	0.000799009	0
Mycoplasma arthritidis	8	0	0	0	1.32821e-05	0	0	0
Pseudomonas phage Pf1	0	0	3	0	0	0	1.37657e-07	0
Salmonella phage vB SosS Oslo	0	0	1	0	0	0	4.58857e-08	0
Pseudomonas phage JBD24	0	2	5	0	0	3.1453e-05	2.29429e-07	0
Pseudomonas phage DMS3	0	0	4	0	0	0	1.83543e-07	0
Alphapapillomavirus 9	7179	56431	21772029	0	0.011919	0.887461	0.999026	0
Alphapapillomavirus 7	463448	0	0	0	0.769446	0	0	0
Murine leukemia virus	0	0	3	0	0	0	1.37657e-07	0
Proteus mirabilis	0	0	0	1	0	0	0	2.77195e-07
Haemophilus parainfluenzae	0	0	0	3	0	0	0	8.31584e-07
Helicobacter pylori	0	0	0	3606537	0	0	0	0.999713
Streptococcus salivarius	0	0	0	11	0	0	0	3.04914e-06
Streptococcus suis	0	0	0	1	0	0	0	2.77195e-07
Streptococcus parasanguinis	0	0	0	1	0	0	0	2.77195e-07
Streptococcus parauberis	0	0	0	1	0	0	0	2.77195e-07
Streptococcus infantarius	0	0	0	1	0	0	0	2.77195e-07
Streptococcus anginosus	0	0	0	5	0	0	0	1.38597e-06
Lactococcus lactis	0	0	0	1	0	0	0	2.77195e-07
Enterococcus faecium	0	0	0	81	0	0	0	2.24528e-05
Clostridium perfringens	0	0	0	4	0	0	0	1.10878e-06
Clostridium sp SY8519	0	0	0	2	0	0	0	5.54389e-07
Roseburia hominis	0	0	0	13	0	0	0	3.60353e-06
Peptoclostridium difficile	0	0	0	26	0	0	0	7.20706e-06
[Eubacterium] eligens	0	0	0	11	0	0	0	3.04914e-06
Eubacterium rectale	0	0	0	71	0	0	0	1.96808e-05
Faecalitalea cylindroides	0	0	0	2	0	0	0	5.54389e-07
Veillonella parvula	0	0	0	2	0	0	0	5.54389e-07
Akkermansia muciniphila	0	0	0	1	0	0	0	2.77195e-07
Bacteroides fragilis	0	0	0	16	0	0	0	4.43511e-06
Bacteroides thetaiotaomicron	0	0	0	5	0	0	0	1.38597e-06
Bacteroides vulgatus	0	0	0	358	0	0	0	9.92357e-05
Bacteroides helcogenes	0	0	0	1	0	0	0	2.77195e-07
Bacteroides salanitronis	0	0	0	3	0	0	0	8.31584e-07
Alistipes finegoldii	0	0	0	2	0	0	0	5.54389e-07
Alistipes shahii	0	0	0	13	0	0	0	3.60353e-06
Tannerella forsythia	0	0	0	2	0	0	0	5.54389e-07
Odoribacter splanchnicus	0	0	0	3	0	0	0	8.31584e-07
Parabacteroides distasonis	0	0	0	52	0	0	0	1.44141e-05
Bifidobacterium adolescentis	0	0	0	13	0	0	0	3.60353e-06
Bifidobacterium bifidum	0	0	0	8	0	0	0	2.21756e-06
Bifidobacterium breve	0	0	0	1	0	0	0	2.77195e-07
Bifidobacterium longum	0	0	0	146	0	0	0	4.04704e-05
Rhodococcus erythropolis	0	0	0	2	0	0	0	5.54389e-07
Gordonibacter pamelaeae	0	0	0	2	0	0	0	5.54389e-07
Enterobacteria phage P1	0	0	0	2	0	0	0	5.54389e-07
Enterobacteria phage HK022	0	0	0	1	0	0	0	2.77195e-07
Enterobacteria phage cdtI	0	0	0	1	0	0	0	2.77195e-07
Helicobacter phage 1961P	0	0	0	6	0	0	0	1.66317e-06
Helicobacter phage KHP40	0	0	0	2	0	0	0	5.54389e-07
SUM	602314	63587	21793259	3607574	1	1	1	1
