# Supplementary material for: An atlas of the tissue and blood metagenome in cancer reveals novel links between bacteria, viruses and cancer
Source: Microbiome. 2021 Apr 22;9:94. doi: 10.1186/s40168-021-01039-4 (PMC8063312; doi:10.1186/s40168-021-01039-4)
Supplement: Supplementary file 3 — Additional file 2: Supplement_1-3. control and validation. Supplement_4. rppb and read counts raw data_revised. Supplement_5. downsampling vs full dataset. Supplement_6. number of species detected in each sample. Supplement_7-9. filtering and grouping. Supplement_10. final taxa hit list. Supplement_11. cancer study groupings. Supplement_12-14. integration analysis. Supplement_15. differential gene expression analysis overview. Supplement_16-22. differential gene expression and pathway analysis. Supplement_23. most commonly mutated genes in dataset. [file 40168_2021_1039_MOESM3_ESM.zip › Supplement_15 - Differential gene expression analysis overview.xlsx]

## Sheet: Supplement 15
Supplement_15 - Differential gene expression analysis overview
	chronic lymphocytic leukemia	ovarian cancer	pancreatic adenocarcinoma	renal cancer
Escherichia coli	62	52	66	39
Gordonia polyisoprenivorans	23	0	0	0
Human mastadenovirus C	7	0	0	0
Ochrobactrum anthropi	11	0	0	0
Propionibacterium acnes	19	14	16	20
Pseudomonas aeruginosa	7	1	0	0
Ralstonia pickettii	9	0	0	7
Rhodococcus erythropolis	21	0	0	0
Sphingomonas wittichii	27	0	0	0
Stenotrophomonas maltophilia	7	0	0	0
All patients with RNASeq data	72	55	72	44
