# Supplementary material for: An atlas of the tissue and blood metagenome in cancer reveals novel links between bacteria, viruses and cancer
Source: Microbiome. 2021 Apr 22;9:94. doi: 10.1186/s40168-021-01039-4 (PMC8063312; doi:10.1186/s40168-021-01039-4)
Supplement: Supplementary file 3 — Additional file 2: Supplement_1-3. control and validation. Supplement_4. rppb and read counts raw data_revised. Supplement_5. downsampling vs full dataset. Supplement_6. number of species detected in each sample. Supplement_7-9. filtering and grouping. Supplement_10. final taxa hit list. Supplement_11. cancer study groupings. Supplement_12-14. integration analysis. Supplement_15. differential gene expression analysis overview. Supplement_16-22. differential gene expression and pathway analysis. Supplement_23. most commonly mutated genes in dataset. [file 40168_2021_1039_MOESM3_ESM.zip › Supplement_16-22 - differential gene expression and pathway analysis.xlsx]

## Sheet: Supplement 16
Supplement_16 - DEG_CLL_Gordonia_polyisoprenivorans
Gene	Group.log2.ratio	Group.pvalue	Group.fdr
GATAD2B	-0.595422	1.20185e-07	0.00196898
RC3H1	-0.606795	5.37799e-07	0.00367595
FOXP1	-0.547237	7.34589e-07	0.00367595
ARGLU1	0.449857	8.97503e-07	0.00367595
PUM2	-0.422299	1.23403e-06	0.00384833
DUT	0.626487	1.40939e-06	0.00384833
REX1BD	1.13108	4.58626e-06	0.0107338
IGFLR1	0.764166	5.37838e-06	0.0110143
ARFGEF1	-0.49448	7.1469e-06	0.0130097
RCCD1	0.787965	8.22087e-06	0.0133607
NCOR1	-0.538207	9.22524e-06	0.0133607
ADNP	-0.362081	1.11278e-05	0.0133607
UNC50	0.397571	1.15782e-05	0.0133607
SUGP2	0.489173	1.22137e-05	0.0133607
RAB24	0.814795	1.27308e-05	0.0133607
PAK2	-0.385696	1.30483e-05	0.0133607
CLYBL	0.70497	1.44265e-05	0.0137831
ATAD2B	-0.444412	1.51434e-05	0.0137831
CREBZF	0.571295	1.70387e-05	0.0142521
HSPB11	0.324388	1.73986e-05	0.0142521
AURKC	-0.656115	1.98606e-05	0.0154941
METTL3	0.420674	2.21589e-05	0.016031
POLD4	0.737017	2.25059e-05	0.016031
AMBRA1	-0.348873	2.51198e-05	0.0171474
ANKZF1	0.450295	2.91616e-05	0.0191102
GMEB1	-0.361356	3.13782e-05	0.0197719
ATP5F1D	0.60542	3.50094e-05	0.0211646
TMEM160	1.15373	3.61722e-05	0.0211646
ANKRD40	-0.415616	3.99348e-05	0.0217829
SPATA6L	0.352725	4.0351e-05	0.0217829
NT5C	0.596402	4.25315e-05	0.0217829
CDK5RAP3	0.496946	4.25474e-05	0.0217829
ZBTB40	0.383474	4.59093e-05	0.0221556
SUPT6H	-0.349074	4.64531e-05	0.0221556
NUDT6	1.01907	4.78699e-05	0.0221556
ZNF83	0.502781	4.86846e-05	0.0221556
PDS5A	-0.23951	5.24451e-05	0.0232093
DPH7	0.352627	5.41306e-05	0.0232093
NSMCE4A	0.439556	5.52501e-05	0.0232093
FUBP3	-0.244919	5.97668e-05	0.0236274
MUC6	-0.972249	6.01884e-05	0.0236274
PPP1R35	0.694541	6.23764e-05	0.0236274
STAG2	-0.34952	6.59775e-05	0.0236274
SERPIND1	-0.63712	6.65672e-05	0.0236274
TM9SF4	-0.196764	6.83236e-05	0.0236274
ANGPTL6	0.891095	6.87682e-05	0.0236274
SGPL1	-0.358622	6.89935e-05	0.0236274
INO80B	0.552726	6.92252e-05	0.0236274
PCP2	0.90376	7.27195e-05	0.0237514
GPR37L1	-0.269844	7.39632e-05	0.0237514
MRPL55	0.544073	7.54885e-05	0.0237514
PABPN1	0.346045	7.64816e-05	0.0237514
FLVCR1	-0.320456	7.77015e-05	0.0237514
SPDYA	-0.458116	7.82868e-05	0.0237514
GJD3	0.519532	8.14374e-05	0.024258
C19orf66	0.494926	8.64388e-05	0.025288
CERS5	-0.341288	9.4698e-05	0.0272182
ANKRA2	0.252063	9.97477e-05	0.0278709
CIRBP	0.299385	0.000100371	0.0278709
PABPC3	-0.737332	0.000104222	0.0284579
SNRNP40	-0.383989	0.000112636	0.0299638
RASSF7	0.769431	0.000114836	0.0299638
SDR39U1	0.360226	0.00011625	0.0299638
KMT2C	-0.540857	0.000118167	0.0299638
NUP214	-0.255537	0.000120632	0.0299638
SEC16A	-0.439313	0.000120711	0.0299638
GOLGA1	0.28549	0.000124345	0.0304051
PPP2R1A	-0.311734	0.00012869	0.0310027
FBXO21	-0.627868	0.000130573	0.0310027
C15orf39	-1.01704	0.000136772	0.0319707
LINC00652	0.694143	0.000143368	0.0319707
SEC31A	-0.275991	0.00014421	0.0319707
ORMDL1	0.398231	0.000144918	0.0319707
PPA2	0.327189	0.000145539	0.0319707
LRPPRC	-0.260977	0.000146818	0.0319707
FBXL2	-0.439553	0.000148789	0.0319707
MAP2K2	0.446903	0.000151594	0.0319707
NOL10	-0.304571	0.000152214	0.0319707
ARSA	0.721929	0.000156922	0.0323471
SENP5	-0.340656	0.000159244	0.0323471
TMEM134	0.483401	0.000159929	0.0323471
HMGN3	0.60151	0.00016339	0.0326442
THRAP3	-0.47595	0.000172287	0.0337497
NOL9	-0.344805	0.000174052	0.0337497
SERINC3	-0.381593	0.000176604	0.0337497
FBXL15	1.04461	0.000177164	0.0337497
CSNK2A2	-0.243432	0.000179877	0.0338726
FAM156B	0.607857	0.000186872	0.0338879
PLEKHA3	-0.359086	0.000188923	0.0338879
SH2D3A	0.537637	0.000189553	0.0338879
METTL23	0.280474	0.000190895	0.0338879
TSSK6	0.67184	0.000195052	0.0338879
TMCO5A	0.206845	0.000195303	0.0338879
AUP1	0.319713	0.000195803	0.0338879
CENPT	0.404545	0.000196505	0.0338879
RSPRY1	-0.289939	0.000204183	0.0344791
SHLD1	0.479928	0.000205425	0.0344791
MAGT1	-0.403421	0.000206568	0.0344791
CCNI	-0.28855	0.000208352	0.0344791
UBOX5	-0.338148	0.000213749	0.0347131
IMMT	-0.288701	0.000217574	0.0347131
CIDEB	0.490406	0.000218149	0.0347131
METTL26	0.578764	0.000218241	0.0347131
TAF10	0.216755	0.000221424	0.0348806
PPEF2	0.319567	0.000224655	0.0350526
LRFN4	1.15877	0.000230742	0.0356192
MAPK1IP1L	-0.50696	0.000233564	0.0356192
H2AFY	0.373058	0.000237914	0.0356192
SCAND1	0.916816	0.000241105	0.0356192
ACAA1	0.3393	0.000241522	0.0356192
HPS1	0.428361	0.000244258	0.0356192
IPO5	-0.242858	0.000245732	0.0356192
P4HTM	0.490719	0.000247577	0.0356192
ZNF837	0.857814	0.000247854	0.0356192
PSD	0.642794	0.000254466	0.0359694
ZFYVE19	0.436181	0.000256252	0.0359694
RBM23	-0.335715	0.000258815	0.0359694
PCED1A	0.638735	0.000261949	0.0359694
COA5	0.460297	0.000266136	0.0359694
ESPNL	1.19187	0.000266571	0.0359694
IP6K1	-0.548988	0.000269418	0.0359694
RBPMS	0.454926	0.000270214	0.0359694
RBM27	-0.409019	0.000270949	0.0359694
ULK3	0.460628	0.000272246	0.0359694
RPL13	0.427989	0.000279233	0.0365974
BABAM1	0.307841	0.000286153	0.0369258
BCL7C	0.421953	0.000286247	0.0369258
ALKBH7	0.712914	0.000289505	0.0370543
ACTR2	-0.321915	0.000306244	0.0384958
SYNCRIP	-0.327336	0.000311056	0.0384958
CD19	0.495619	0.000311108	0.0384958
TOP2B	-0.299017	0.000312782	0.0384958
RPS15	0.402888	0.000314165	0.0384958
MFSD3	0.989648	0.000314865	0.0384958
RUBCN	-0.527862	0.000330053	0.039676
TMEM33	-0.448821	0.000331035	0.039676
DNAJC3	-0.473076	0.000337681	0.039676
HSF5	-0.78375	0.000341063	0.039676
ZSWIM9	0.679752	0.000343313	0.039676
PSME2	0.325158	0.000343552	0.039676
COPA	-0.476869	0.000348293	0.039676
SHOC2	-0.418339	0.000352328	0.039676
RSAD1	0.486273	0.000353878	0.039676
REV3L	-0.408738	0.000355557	0.039676
TBCB	0.335763	0.0003566	0.039676
ZNF490	-0.379953	0.000364692	0.039676
ACSBG1	-0.322567	0.000366064	0.039676
GTF3C1	-0.309157	0.000368702	0.039676
ZNF428	0.55756	0.000372923	0.039676
SPSB3	0.942445	0.000372956	0.039676
PIGC	0.335211	0.000375614	0.039676
INO80D	-0.282967	0.000381444	0.039676
DNAJC4	0.458027	0.000382226	0.039676
ILDR1	0.934896	0.000387551	0.039676
ANGPTL7	-0.431945	0.000388185	0.039676
TSEN54	0.588631	0.000392173	0.039676
SMC1A	-0.35037	0.000392568	0.039676
HNRNPDL	0.253892	0.000403471	0.039676
PARD6B	-0.467207	0.000403966	0.039676
RPLP2	0.351627	0.000406593	0.039676
BET1	0.367903	0.000407608	0.039676
MFSD2A	-0.701098	0.000409247	0.039676
HIGD1B	-0.409944	0.000410203	0.039676
RNPC3	0.443774	0.000414651	0.039676
MTX3	0.513256	0.000415905	0.039676
ZNF692	0.596409	0.000416799	0.039676
DUS1L	0.390427	0.000419158	0.039676
BTBD9	-0.377082	0.000420202	0.039676
FAM173A	1.17193	0.000421348	0.039676
SF3B1	0.204683	0.000422338	0.039676
PAPOLG	-0.358554	0.000423508	0.039676
SNHG11	0.555607	0.000424537	0.039676
OFD1	0.2969	0.000426253	0.039676
CTCF	-0.214282	0.000426724	0.039676
CHD4	-0.441451	0.000427276	0.039676
HUWE1	-0.291611	0.000428093	0.039676
KPNA3	-0.466851	0.000430446	0.039676
ASB2	0.858954	0.000437231	0.039676
SMU1	-0.318563	0.000439166	0.039676
ZFAND3	-0.275065	0.000439554	0.039676
AURKAIP1	0.500977	0.000442213	0.039676
DIAPH1	-0.291634	0.000443389	0.039676
NUDT22	0.476219	0.000444528	0.039676
FBXO9	0.259242	0.000447707	0.039676
FAM98B	-0.438517	0.000448029	0.039676
GOLGA4	-0.414052	0.000453337	0.0397619
CABP4	-0.724888	0.000453854	0.0397619
BIRC6	-0.298566	0.000465311	0.0403002
DMAC1	0.610168	0.00046577	0.0403002
CCS	0.482764	0.000468753	0.0403002
RPL27	0.327331	0.000470137	0.0403002
RPS25	0.400232	0.000472297	0.0403002
METTL17	0.23577	0.000476783	0.0404722
Sep.01	0.704208	0.000481074	0.0406259
EXOC4	-0.264699	0.000488325	0.0410241
HDAC6	0.321381	0.000490796	0.0410241
SNRNP70	0.567912	0.000504047	0.0417838
HIVEP1	-0.56686	0.000505073	0.0417838
OSBP	-0.460022	0.000508182	0.0417838
SLC10A1	-0.571502	0.000511132	0.0417838
POMGNT1	0.421202	0.000512936	0.0417838
CCDC85B	1.45376	0.000515188	0.0417838
SCRN2	0.642977	0.000518896	0.0418772
LARS2	-0.233035	0.000524025	0.0420838
CYP20A1	-0.425316	0.000527305	0.0421407
CYBA	0.498978	0.000541839	0.0429712
ZNF451	-0.332848	0.000542943	0.0429712
IFFO1	0.527134	0.000557922	0.0434946
SIN3A	-0.32076	0.000558945	0.0434946
TOX4	-0.324428	0.000560313	0.0434946
TBC1D10C	0.613174	0.000561866	0.0434946
SSBP4	0.870074	0.00056283	0.0434946
KPNA4	-0.371642	0.000570554	0.0437974
AIM2	1.05029	0.000572096	0.0437974
PPP1R13L	0.57281	0.000584388	0.0445304
NTHL1	0.906107	0.000628791	0.0473403
KIZ	0.372752	0.000629277	0.0473403
CLASP2	-0.291452	0.000629933	0.0473403
CCDC159	0.476471	0.000636514	0.0476165
USP9X	-0.472972	0.000645726	0.0480861
YWHAE	-0.470886	0.000652379	0.04827
IFT80	0.458646	0.000656386	0.04827
UTP4	-0.363685	0.000660938	0.04827
NRF1	-0.289004	0.000665324	0.04827
RAD9A	0.45064	0.000670965	0.04827
ZNF146	-0.378374	0.000674169	0.04827
SLC1A4	-0.657514	0.000676307	0.04827
PRKAB2	0.347935	0.000677099	0.04827
RANBP1	0.212951	0.000679832	0.04827
NSUN4	-0.293733	0.000681705	0.04827
DHPS	0.346217	0.000685825	0.04827
TMEM219	0.422211	0.000686739	0.04827
COMMD3	0.61169	0.000690373	0.04827
CHRNB2	-0.397726	0.000692376	0.04827
POLI	0.404092	0.000692392	0.04827
RFNG	0.535634	0.000698769	0.0484424
TRADD	0.608319	0.000703969	0.0484424
SYTL1	0.709634	0.000705415	0.0484424
MRPS24	0.682934	0.000706703	0.0484424
HMG20B	0.49728	0.000711549	0.0484424
DGKZP1	-0.395809	0.000714733	0.0484424
POLDIP3	-0.278043	0.000715563	0.0484424
SLC7A5	-1.39427	0.000731801	0.0492665
WDR34	0.621882	0.000736259	0.0492665
MED13	-0.345185	0.000736757	0.0492665
DDB1	-0.293972	0.000744325	0.0495165
SH3GLB2	0.424634	0.000746541	0.0495165
AZIN1	-0.40906	0.000751998	0.0495753
ELMOD3	0.393166	0.000753479	0.0495753
MUC5B	-0.421139	0.000759526	0.0496751
MOAP1	0.295772	0.00076106	0.0496751
GTF3C5	0.210369	0.000766381	0.0497335
EZH1	0.381783	0.000768556	0.0497335
VAMP4	0.294864	0.000771062	0.0497335
FAM168B	-0.357809	0.000775177	0.0497768
TAZ	0.429345	0.000779383	0.0497768
STX4	0.331277	0.000781284	0.0497768
TULP3	-0.423771	0.000783887	0.0497768

## Sheet: Supplement 17
Supplement_17 - DEG_CLL_Mastadenovirus_C
Gene	Group.log2.ratio	Group.pvalue	Group.fdr
PES1	0.69506	5.06442e-09	8.29704e-05
GTF2F1	0.678794	3.02237e-08	0.00018284
CMAHP	-1.53197	3.3481e-08	0.00018284
NDUFAF6	-1.05193	7.50314e-08	0.000279336
RRN3P2	-0.961662	8.87878e-08	0.000279336
ATG10	-1.04874	1.07443e-07	0.000279336
DPF2	0.571913	1.19352e-07	0.000279336
MRPS25	-0.722833	1.52756e-07	0.000283819
TARBP1	-1.16751	1.55916e-07	0.000283819
RBPMS	-0.960977	3.2438e-07	0.000517116
WASHC3	-0.812523	3.67368e-07	0.000517116
EI24	0.801039	3.8202e-07	0.000517116
DUSP3	1.19729	4.10335e-07	0.000517116
CHRNB2	0.881991	5.46855e-07	0.000639937
BTLA	-1.49496	5.93253e-07	0.000647951
CLYBL	-1.24379	7.08055e-07	0.000725004
PMM1	-1.07577	8.60502e-07	0.000813929
SLC25A18	0.678713	9.26342e-07	0.000813929
POLDIP3	0.607163	9.43945e-07	0.000813929
POLR3G	-0.702636	1.11103e-06	0.000910099
CRTAP	-0.990804	1.19164e-06	0.000929647
POLR3C	0.443191	1.26556e-06	0.000942436
LVRN	0.732496	1.40924e-06	0.00100381
DNAJB5	1.53892	1.47091e-06	0.00100408
FAM167A.AS1	0.800496	1.63719e-06	0.00104854
ZSCAN22	1.12355	1.72869e-06	0.00104854
ITGB3BP	-0.986966	1.81874e-06	0.00104854
STAP1	-0.930754	1.87492e-06	0.00104854
ZBTB8OS	-0.678805	1.92783e-06	0.00104854
CKAP5	0.512499	1.96331e-06	0.00104854
Mar.01	-1.53171	2.00229e-06	0.00104854
ZNF117	-1.42822	2.04805e-06	0.00104854
RUBCN	1.06026	2.18509e-06	0.0010848
GPKOW	0.761658	2.48903e-06	0.00119263
CDH2	2.0565	2.54789e-06	0.00119263
BHLHE40	1.91162	2.65671e-06	0.00120903
YWHAE	0.98349	2.74846e-06	0.00121697
OR52W1	0.662055	2.94565e-06	0.00125457
ATF7IP2	-0.749234	3.01706e-06	0.00125457
Sep.01	-1.43321	3.06311e-06	0.00125457
AMMECR1L	1.07173	3.21702e-06	0.00128548
KLF9	-0.965948	3.7924e-06	0.00147931
PBXIP1	1.26006	3.93071e-06	0.00149323
SCPEP1	-1.4076	4.30419e-06	0.00149323
C16orf46	1.43119	4.38116e-06	0.00149323
PLXNA1	1.75267	4.38246e-06	0.00149323
CAMKK1	1.75401	4.49701e-06	0.00149323
MTURN	-1.27436	4.50087e-06	0.00149323
MED20	0.965337	4.50457e-06	0.00149323
MMP11	-1.88453	4.64166e-06	0.00149323
SDF2	0.767133	4.6484e-06	0.00149323
CCL22	1.3181	4.9882e-06	0.00150477
ARGLU1	-0.665128	5.02675e-06	0.00150477
FUCA2	-0.900905	5.04724e-06	0.00150477
LTA4H	-1.85351	5.05171e-06	0.00150477
C14orf119	1.31491	5.35603e-06	0.00156693
PARN	-0.753662	5.57381e-06	0.001583
RHOG	0.852493	5.60421e-06	0.001583
FBXW9	0.90913	6.32871e-06	0.00170982
TYRO3	0.367561	6.33538e-06	0.00170982
ALG6	-0.593216	6.36629e-06	0.00170982
PPM1J	-1.79671	6.51355e-06	0.00172115
GMDS	-1.03828	7.25065e-06	0.00188551
FAM20A	1.52264	7.62024e-06	0.00195066
UBR4	0.816985	7.75165e-06	0.00195377
PRPF4	0.932541	8.23261e-06	0.00201783
CMYA5	0.51166	8.25214e-06	0.00201783
CCDC168	0.531268	8.86527e-06	0.00213588
TEAD3	0.552607	9.42672e-06	0.00222325
CLDN19	0.602333	9.49934e-06	0.00222325
SLC26A11	1.18461	9.70544e-06	0.00223264
METTL4	-0.919888	1.00993e-05	0.00223264
CTXN1	0.484124	1.0204e-05	0.00223264
TOX4	0.636021	1.02546e-05	0.00223264
GSAP	-0.878297	1.03951e-05	0.00223264
NXF1	0.757759	1.06292e-05	0.00223264
WIPF2	0.880106	1.06325e-05	0.00223264
PQBP1	0.642682	1.06333e-05	0.00223264
TMEFF2	0.25209	1.07659e-05	0.00223264
CRY2	0.776397	1.10289e-05	0.00225857
SHLD1	-0.876432	1.13318e-05	0.00229197
SLC2A11	-1.42298	1.14788e-05	0.00229338
IDS	1.40714	1.16438e-05	0.00229832
ZSWIM3	1.17671	1.19163e-05	0.00231363
NSMCE4A	-0.743541	1.20038e-05	0.00231363
EFNA3	1.18101	1.24054e-05	0.00234015
CALCRL	0.73407	1.26978e-05	0.00234015
KCTD5	0.875217	1.27744e-05	0.00234015
CMSS1	1.10799	1.28129e-05	0.00234015
FCRL1	-2.73455	1.28556e-05	0.00234015
MPPE1	-0.752831	1.34391e-05	0.00239442
EFCAB13	-1.02221	1.3446e-05	0.00239442
CCDC112	-1.38476	1.40066e-05	0.00246743
NTMT1	0.904145	1.43205e-05	0.00249588
CHEK2	-1.2441	1.51501e-05	0.00257747
CCR7	1.36254	1.51824e-05	0.00257747
GLB1	-0.583846	1.52606e-05	0.00257747
HNRNPF	0.792862	1.6459e-05	0.00275151
PPP2R1A	0.544308	1.66776e-05	0.0027599
SF3B2	0.403229	1.77115e-05	0.0028969
C22orf46	-1.33455	1.78592e-05	0.0028969
ADGRE5	1.43729	1.85735e-05	0.00297598
AMN1	-0.959924	1.8829e-05	0.00297598
SRI	-0.737857	1.9035e-05	0.00297598
DNTTIP1	0.678762	1.90733e-05	0.00297598
PACSIN2	0.852338	1.97142e-05	0.00302232
FGGY	-0.845617	1.99317e-05	0.00302232
VWA5B2	0.599919	1.99797e-05	0.00302232
TMBIM4	-0.592137	2.01082e-05	0.00302232
TULP3	0.824611	2.12254e-05	0.00314839
RNF25	0.746119	2.13313e-05	0.00314839
BCOR	0.982808	2.16831e-05	0.00317174
ATP1A1	0.780985	2.21509e-05	0.00321149
C1orf43	0.760022	2.33707e-05	0.00335861
PMS1	-1.01227	2.39748e-05	0.00341488
LMNA	3.89302	2.42831e-05	0.00341488
RP1L1	0.335831	2.43876e-05	0.00341488
KAT5	0.55515	2.48339e-05	0.00342601
NXPH3	0.203955	2.50798e-05	0.00342601
SCN4A	-1.38139	2.50944e-05	0.00342601
BBS12	1.10084	2.53073e-05	0.00342652
PPRC1	0.876966	2.57369e-05	0.00345613
ZBTB49	0.686633	2.60903e-05	0.0034751
FANCL	-0.589393	2.73966e-05	0.00361966
C11orf80	-1.04289	2.79599e-05	0.00363206
MINDY3	-0.443657	2.80243e-05	0.00363206
PHACTR1	1.61016	2.81555e-05	0.00363206
R3HDM2	-1.03719	2.85158e-05	0.00364979
SRP68	0.513869	3.04057e-05	0.00386153
RSPH1	1.10921	3.11267e-05	0.0039034
PLBD1	-2.39304	3.14043e-05	0.0039034
ITGAM	-2.0588	3.14502e-05	0.0039034
LETMD1	-0.775289	3.37285e-05	0.00408396
CELF2	-0.768034	3.38673e-05	0.00408396
TTC14	-0.853177	3.41969e-05	0.00408396
KRTAP19.1	0.233732	3.42642e-05	0.00408396
PIGT	0.56046	3.43503e-05	0.00408396
PPP1R8	0.770092	3.44007e-05	0.00408396
KHDRBS3	1.08794	3.51884e-05	0.00414742
CLDN12	0.942966	3.61895e-05	0.00423495
ERAP2	-1.0582	3.65469e-05	0.00424644
ELOF1	0.73706	3.75666e-05	0.00426982
FAM167A	2.69297	3.76013e-05	0.00426982
LYPLAL1	-1.07285	3.76144e-05	0.00426982
SKIL	1.81119	3.77906e-05	0.00426982
ANAPC15	-0.916516	3.81033e-05	0.00427566
C15orf39	1.71311	3.85619e-05	0.00429526
VCP	0.548847	3.88024e-05	0.00429526
RMDN2	-1.16255	3.94078e-05	0.00433134
GNG4	0.673647	3.97869e-05	0.00433134
GARNL3	-1.05351	3.99214e-05	0.00433134
PHF7	-0.954391	4.07174e-05	0.00436188
RAD51AP1	-1.21822	4.07594e-05	0.00436188
CISD2	0.624925	4.11726e-05	0.00436188
TRPV4	0.243667	4.14136e-05	0.00436188
TASOR	-0.450374	4.15341e-05	0.00436188
TICAM1	1.39987	4.1947e-05	0.00437718
TMEM127	0.538001	4.24044e-05	0.0043969
FAM227A	0.574909	4.33259e-05	0.00445798
PPP1R2	-0.525012	4.35376e-05	0.00445798
TMEM184C	0.581469	4.43965e-05	0.00451769
NLRC3	-0.991339	4.60143e-05	0.00458772
TMEM140	0.760484	4.60571e-05	0.00458772
PLCB2	-0.916077	4.63042e-05	0.00458772
ARRDC2	1.09009	4.64199e-05	0.00458772
PELO	0.990663	4.66281e-05	0.00458772
POP5	-0.991671	4.68447e-05	0.00458772
GCNT2	-1.14695	4.70449e-05	0.00458772
TGIF2	1.05441	4.73996e-05	0.00459495
UTP4	0.671531	4.81959e-05	0.00463439
CBWD2	-0.597148	4.83722e-05	0.00463439
HYOU1	1.04543	5.01418e-05	0.00473426
MTHFD2	1.24085	5.02398e-05	0.00473426
SQSTM1	1.22208	5.04569e-05	0.00473426
FCRL2	-2.76509	5.05704e-05	0.00473426
SLC12A5	0.254659	5.2499e-05	0.00488688
WDR78	0.668811	5.28424e-05	0.00489106
TPPP	1.18866	5.32406e-05	0.00490023
RNF185	0.613117	5.45348e-05	0.00494052
PLEKHB2	0.846062	5.46294e-05	0.00494052
ASB3	-0.634058	5.46586e-05	0.00494052
PRKCB	-0.691711	5.48846e-05	0.00494052
METTL25	-0.779723	5.52815e-05	0.00494321
SGPL1	0.570851	5.55677e-05	0.00494321
GTF3C4	0.902092	5.60616e-05	0.00494321
OVCH2	0.516163	5.61215e-05	0.00494321
VNN2	-1.54347	5.6466e-05	0.00494696
CALML4	-0.392632	5.74451e-05	0.00498934
GMFG	-0.904363	5.78358e-05	0.00498934
VWA8	-0.736155	5.82161e-05	0.00498934
ANKAR	-0.75658	5.8345e-05	0.00498934
AMBRA1	0.526587	5.84724e-05	0.00498934
FXN	-0.702718	5.88054e-05	0.00499176
CEACAM21	-1.34205	5.93453e-05	0.00501147
C5	-1.21473	5.9944e-05	0.00501147
NUP188	0.42518	6.0292e-05	0.00501147
STX8	-0.760627	6.07735e-05	0.00501147
ZCCHC7	-0.818541	6.08077e-05	0.00501147
CYSTM1	1.84647	6.13939e-05	0.00501147
HMGN3	-0.999873	6.14329e-05	0.00501147
EIF5B	0.745121	6.14848e-05	0.00501147
PLCD4	0.58276	6.21404e-05	0.00501293
ALKBH1	0.656075	6.23759e-05	0.00501293
NDUFB9	-0.513122	6.27212e-05	0.00501293
EAF2	-1.83756	6.27267e-05	0.00501293
CDH26	-1.05704	6.32608e-05	0.00501769
GTF2H2C	-0.919309	6.33988e-05	0.00501769
DUT	-0.837553	6.43703e-05	0.00505344
ATP6V1D	0.899631	6.45964e-05	0.00505344
ATF7IP	-0.775088	6.47758e-05	0.00505344
AMMECR1	-0.796762	6.54162e-05	0.00507921
SNRPA	-0.861686	6.6271e-05	0.00510772
HDLBP	0.587752	6.66928e-05	0.00510772
ABCD2	-1.67382	6.68587e-05	0.00510772
GPR132	1.55064	6.70305e-05	0.00510772
ACSS2	-0.744493	6.83819e-05	0.00513914
CPSF7	0.479777	6.8487e-05	0.00513914
PACSIN3	0.548785	6.8816e-05	0.00513914
KLC2	0.694544	6.89911e-05	0.00513914
THRAP3	0.788341	6.97968e-05	0.00513914
KNTC1	-0.870597	7.05037e-05	0.00513914
XPA	-0.478629	7.07857e-05	0.00513914
POLR1A	0.626089	7.09656e-05	0.00513914
PEA15	0.96686	7.14717e-05	0.00513914
USB1	0.408341	7.15999e-05	0.00513914
ATP10D	-1.34054	7.1787e-05	0.00513914
NKIRAS2	0.552178	7.1811e-05	0.00513914
SEMA7A	1.75928	7.19876e-05	0.00513914
IP6K1	0.933249	7.21485e-05	0.00513914
METTL8	-1.26521	7.24504e-05	0.00513914
PHAX	0.898561	7.24618e-05	0.00513914
SPAG9	0.861626	7.33291e-05	0.00516134
ZNF264	0.796993	7.34049e-05	0.00516134
METAP1D	-1.11219	7.37632e-05	0.00516437
NEGR1	0.761802	7.46056e-05	0.00518117
AQP11	-1.01202	7.46357e-05	0.00518117
C1orf198	1.2965	7.58548e-05	0.00524358
TPTE2P5	-1.0855	7.62841e-05	0.00524661
TMEM43	0.828251	7.66396e-05	0.00524661
C11orf42	1.41789	7.68593e-05	0.00524661
TAGLN2	1.40226	7.75728e-05	0.00527334
MRPS2	0.933864	7.86613e-05	0.00532524
HAL	-1.38253	7.90711e-05	0.00533096
SREBF2.AS1	-0.616511	8.00252e-05	0.00537317
GORASP1	-0.717138	8.05916e-05	0.00537859
PARS2	1.32008	8.08172e-05	0.00537859
SIMC1	0.818084	8.13447e-05	0.00537859
FLCN	0.781675	8.14191e-05	0.00537859
IMPA2	-1.17646	8.17585e-05	0.00537931
HPCAL4	1.46476	8.24015e-05	0.00539994
ADPRHL2	0.742745	8.42119e-05	0.00549211
TMEM14B	-0.547589	8.44786e-05	0.00549211
CTNNAL1	1.94204	8.62769e-05	0.00558686
EPM2AIP1	-0.569306	8.71954e-05	0.0056241
CSTF1	0.612206	8.88577e-05	0.00570885
GJB7	1.15286	9.02877e-05	0.00577806
MTRF1	-0.781015	9.12943e-05	0.00579488
GNAT2	0.997731	9.18019e-05	0.00579488
ARCN1	0.868717	9.2384e-05	0.00579488
XKR6	-1.06531	9.25038e-05	0.00579488
CRIP3	-2.56334	9.26607e-05	0.00579488
FBXW12	0.465794	9.26728e-05	0.00579488
UBE2Z	0.596114	9.36815e-05	0.00583568
SDR9C7	0.536946	9.74852e-05	0.00603581
TAF5	0.795502	9.84191e-05	0.00603581
CAMKV	0.842956	9.854e-05	0.00603581
RAB22A	0.893265	9.87002e-05	0.00603581
SNX9	1.3805	9.87364e-05	0.00603581
RGS12	1.71635	9.94623e-05	0.00605759
IDNK	-0.912036	0.000100325	0.00608748
CDNF	-1.03595	0.000102439	0.00619283
SPTBN4	0.494567	0.00010291	0.00619843
PATL1	0.675135	0.0001058	0.00634916
SPATA2L	1.63654	0.000106327	0.00635057
HIPK4	0.38423	0.000106993	0.00635057
FAM43A	2.27207	0.000107557	0.00635057
MECP2	0.646308	0.000107596	0.00635057
RARA	1.5402	0.000107762	0.00635057
CHD4	0.756657	0.000108388	0.00635793
EIF3A	0.604212	0.000108663	0.00635793
PTGER4P2	-1.82168	0.000110973	0.00645052
SLC7A5	2.48048	0.000111033	0.00645052
SLC25A45	-1.30359	0.00011514	0.00657216
FAM210B	-1.22757	0.000115498	0.00657216
COPB2	0.700448	0.000115624	0.00657216
MRVI1	-1.30937	0.000115739	0.00657216
DPEP2	-1.26179	0.000116	0.00657216
COPA	0.802868	0.000116453	0.00657216
PDIA2	0.880396	0.000116645	0.00657216
OARD1	-0.606111	0.000117096	0.00657216
PXMP4	-1.30396	0.000117117	0.00657216
MBNL1	-0.563663	0.000117138	0.00657216
URB2	0.76687	0.000118208	0.00660955
ZNF318	-1.2539	0.000119164	0.00664033
RBM3	-0.411325	0.000120675	0.00666159
JOSD1	1.18654	0.000121063	0.00666159
CAMK2G	-0.705589	0.000121118	0.00666159
CMTR2	0.748949	0.000121296	0.00666159
GRWD1	0.876617	0.000121578	0.00666159
NOB1	0.526027	0.000122424	0.00668558
MFAP1	1.32442	0.00012465	0.00678454
FMO5	-1.01902	0.000125467	0.00679788
CNTNAP2	-3.96297	0.000125725	0.00679788
TTF1	0.525807	0.000126512	0.00680662
NUF2	-0.644253	0.000126926	0.00680662
NR4A3	3.41731	0.000127133	0.00680662
GLA	1.48205	0.000128242	0.00680954
ZNF416	0.778116	0.000128355	0.00680954
LAMP3	0.952878	0.000128775	0.00680954
DIAPH1	0.496222	0.000128851	0.00680954
CAPN12	-1.2263	0.000131691	0.00690382
VPREB3	-1.83786	0.000131776	0.00690382
CCDC59	-0.768973	0.000131899	0.00690382
LETM1	0.62594	0.00013285	0.00693148
TCTE3	-1.20683	0.000133301	0.00693291
INPP5A	0.896276	0.00013439	0.00696727
RPL23P2	-0.884979	0.000135182	0.00696727
HDAC8	-0.597776	0.000135237	0.00696727
TRAF3IP3	-1.25058	0.000136663	0.00701866
PAF1	0.548831	0.000140158	0.00717567
ANKRD27	0.474991	0.000140874	0.00718986
SURF4	0.719306	0.000141712	0.00721014
HNF1A	0.429012	0.000142419	0.00721654
SNHG11	-0.936967	0.000142719	0.00721654
DUS2	-0.843768	0.000143844	0.00725105
SNX10	-0.815383	0.000146451	0.00735985
RPRD1A	-0.680056	0.00014714	0.00737185
TXNDC15	0.738838	0.000147642	0.00737444
CBX6	0.56464	0.00014843	0.00739129
ANK1	-1.33712	0.000149214	0.00740781
GNG7	-1.98193	0.000150414	0.00744482
NDEL1	0.925278	0.000150966	0.0074496
CERS2	0.539081	0.000152574	0.00750634
ISG20L2	0.54189	0.000153625	0.00753544
CXCR5	1.26743	0.000154491	0.00755531
TMEM267	-0.472902	0.000155194	0.00756707
NUDT6	-1.503	0.000156367	0.00759409
MED29	0.440038	0.000156686	0.00759409
PAWR	-0.667436	0.000157138	0.00759409
KLHL25	1.15028	0.000158527	0.00762312
ARMCX3	0.690659	0.00015867	0.00762312
CCNE2	-0.617655	0.000160294	0.0076686
PON3	0.175382	0.000160552	0.0076686
YPEL1	-1.04133	0.000163466	0.00778505
IFT80	-0.791117	0.000164471	0.00781021
USP36	0.884938	0.000165048	0.00781499
GALNT2	0.89257	0.000166792	0.00787108
SLC3A2	0.938349	0.000167194	0.00787108
C8orf37	-0.974718	0.000169298	0.00794732
MAST2	0.939924	0.000173318	0.00811277
ZDHHC5	0.489174	0.000174114	0.00812683
LAD1	0.543335	0.000175047	0.00813967
PSMB5	0.427528	0.000175844	0.00813967
SF3B4	0.507558	0.000176874	0.00813967
TM9SF4	0.293409	0.000177234	0.00813967
SNX8	0.993555	0.000177333	0.00813967
BUD13	0.738065	0.000177603	0.00813967
ZFYVE1	0.421331	0.000177867	0.00813967
RPS10	-0.593356	0.000179256	0.00818035
IKZF1	-0.86985	0.000182163	0.00828913
BABAM2	-0.433112	0.000183009	0.00828913
C1orf74	0.993927	0.000183882	0.00828913
TWNK	0.78998	0.00018393	0.00828913
SEC61A1	0.391996	0.000184398	0.00828913
DGLUCY	-0.771856	0.000184675	0.00828913
CDKN1A	2.56204	0.000187304	0.00838249
GFM2	-0.367048	0.000187778	0.00838249
FAM214B	1.03631	0.000188613	0.00838881
NIPSNAP3A	-0.715178	0.000188944	0.00838881
PCED1A	-1.02557	0.000190069	0.00839248
ESYT2	0.977217	0.000190241	0.00839248
ERCC2	-1.00554	0.000190563	0.00839248
LSMEM1	1.56901	0.000193062	0.0084586
CCDC88A	-0.840363	0.000193097	0.0084586
APOF	-0.672495	0.000194254	0.00848658
SLC46A3	-1.06917	0.000195192	0.00849558
NSDHL	0.703085	0.000195774	0.00849558
FAM177A1	0.630254	0.000196697	0.00849558
ARSG	-1.18827	0.00019677	0.00849558
PNOC	-1.15304	0.000197053	0.00849558
INIP	0.857608	0.000199125	0.00855302
GTF3C1	0.506136	0.000199429	0.00855302
TBC1D5	-0.60341	0.000200183	0.00856293
HARS	0.289253	0.000201684	0.00860468
OSBP	0.76895	0.000203697	0.00863661
ORC4	-0.517494	0.000203975	0.00863661
NFE2L2	0.879764	0.000204014	0.00863661
MED1	0.72836	0.000205904	0.00868957
TMOD3	0.588002	0.000206326	0.00868957
CFAP69	0.708529	0.000207635	0.00872226
RPS13	-0.499059	0.000208798	0.0087487
L3HYPDH	-0.958946	0.000210929	0.00881543
TARS	1.00611	0.000213281	0.00888431
SUPT16H	0.394906	0.000213662	0.00888431
CACNA1G	0.400797	0.00021541	0.00892682
SNX31	0.267146	0.000215929	0.00892682
OR10AB1P	0.939929	0.000216319	0.00892682
NCL	0.478202	0.000218293	0.00898568
ZNF80	-1.59299	0.000220058	0.00903561
XPC	0.51402	0.000220798	0.00904125
IMMP1L	-0.496063	0.000221432	0.00904125
VAMP4	-0.505445	0.000221851	0.00904125
ST5	-0.835758	0.000223378	0.00908089
TM9SF1	0.809586	0.000226021	0.0091656
ITFG2	-0.681845	0.000227135	0.00918804
PUS3	0.795737	0.000229007	0.00924093
KIAA1328	-0.690437	0.000234526	0.00944041
RNFT2	-1.26568	0.000237953	0.00954816
CCDC159	-0.801566	0.000238369	0.00954816
TRMT5	0.735949	0.000241588	0.00963402
SPATA17	0.241853	0.000241688	0.00963402
NFKB1	1.05219	0.000242571	0.00964573
C19orf48	0.860071	0.000243296	0.00965112
RPN1	0.745107	0.000245376	0.00968264
NFKB2	1.063	0.000245687	0.00968264
YJU2	0.694096	0.000245863	0.00968264
ZNF574	0.915378	0.000246662	0.00969081
KDM4B	1.00188	0.000247402	0.00969664
LDLRAD4	1.90243	0.000248021	0.00969767
CC2D1B	0.414135	0.000250895	0.00977086
TMPRSS12	0.24086	0.000251085	0.00977086
SLC35E3	-0.924468	0.000253553	0.00983179
C7orf31	-0.588056	0.000253851	0.00983179
PAN2	-0.847139	0.000255105	0.00985702
ACTR1A	0.60545	0.000257255	0.00991672
MTFR1	-0.930124	0.000258331	0.00993485
RNF40	0.420536	0.000259148	0.00994291
C1orf147	-1.34561	0.000260745	0.00998082
HIPK1	0.937164	0.000262125	0.0100103
RILPL2	1.07013	0.000263774	0.0100323
SLC14A1	-1.60948	0.000263927	0.0100323
FURIN	0.90252	0.00026477	0.0100411
CCDC18	-0.725057	0.000265702	0.0100531
CCDC14	-0.822403	0.000266722	0.010057
MAP4K1	-0.824967	0.000267631	0.010057
TIMM50	0.432016	0.000267648	0.010057
BTG1	-0.963396	0.000269983	0.0101216
FAM87B	-0.787127	0.000271166	0.0101427
FARSB	-0.332866	0.000273006	0.0101813
ZNF528	-1.18722	0.00027406	0.0101813
CENPV	-0.927277	0.000274063	0.0101813
FANCD2	-0.609409	0.000275111	0.010186
WRB	0.718777	0.0002762	0.010186
BTRC	0.531605	0.000276347	0.010186
C16orf74	-1.39327	0.000277401	0.010186
PHF23	0.888303	0.000277536	0.010186
FCHSD2	-0.813433	0.000277919	0.010186
MAATS1	1.14694	0.000279255	0.0102061
FAM111A	-0.822396	0.000279714	0.0102061
DPH5	-0.740292	0.000280547	0.0102138
SLC9A9	-1.38673	0.000282785	0.0102724
MRPL15	0.81405	0.000283638	0.0102806
NUP50	0.587124	0.000284777	0.0102845
MRTO4	0.572396	0.000285001	0.0102845
COQ8A	-0.561855	0.000287716	0.0103597
UBAP2	0.733753	0.00028858	0.010368
FAM227B	-0.992905	0.000293021	0.0105011
CGNL1	0.390387	0.000293568	0.0105011
MRPL40	-0.744984	0.000295487	0.0105312
COMMD10	-0.396666	0.000295695	0.0105312
LYSMD4	-1.08609	0.000298336	0.0105954
NHLH1	1.1055	0.000299743	0.0105954
LRRC28	-0.596173	0.000300703	0.0105954
FBXO28	0.466284	0.000301451	0.0105954
CDC37L1	0.697412	0.000301502	0.0105954
COLEC11	0.977839	0.000302342	0.0105954
TNFRSF12A	1.50941	0.000302545	0.0105954
TTC32	-0.882369	0.000302671	0.0105954
UBAP1	0.60241	0.000304467	0.0106341
MTIF2	-0.485871	0.000305529	0.0106341
VPS29	-0.544716	0.000306289	0.0106341
NEUROD2	0.430863	0.000306372	0.0106341
CREM	2.1285	0.000307357	0.0106457
AK3	-0.493247	0.000310179	0.0107047
VWCE	0.76407	0.000310368	0.0107047
MFN2	0.427085	0.000311155	0.0107094
ARG1	-1.05473	0.000314136	0.0107717
BYSL	0.956981	0.000314282	0.0107717
CHCHD4	0.946244	0.000315156	0.0107791
DCAF7	0.684693	0.000318992	0.0108142
ATXN7L1	-1.07148	0.000319169	0.0108142
HIST1H1T	0.680993	0.000319648	0.0108142
STRIP1	0.457997	0.00031967	0.0108142
CCAR2	0.524582	0.000319847	0.0108142
VPS37C	0.742007	0.000320142	0.0108142
PIP5K1B	-1.88462	0.000322923	0.0108857
NIPAL2	-1.20918	0.000324378	0.0109123
MRVI1.AS1	-1.65787	0.000327517	0.0109829
IFITM2	-1.11853	0.000327819	0.0109829
PSPN	0.951832	0.000329108	0.0110036
PRNP	1.11452	0.000330504	0.0110169
DDB1	0.489853	0.000330849	0.0110169
RNF141	-0.619122	0.000331682	0.0110222
DECR1	-0.756694	0.000333082	0.0110305
CD1D	-1.79412	0.000334007	0.0110305
ZNF570	0.846188	0.000334213	0.0110305
COA5	-0.71362	0.000335267	0.0110305
RBBP5	0.825667	0.000335297	0.0110305
ATP6V0D1	0.963479	0.000336384	0.0110441
TMEM117	-0.573677	0.000338215	0.0110695
TMEM115	0.726553	0.000338511	0.0110695
EIF4A2	-0.432011	0.000341122	0.0111327
FDXR	-0.998785	0.000342926	0.0111686
TTN	-0.851323	0.000344214	0.0111686
GPR37L1	0.387452	0.000344269	0.0111686
CNNM2	-0.717329	0.000346151	0.0111914
ACSL4	0.458279	0.000346338	0.0111914
EPB41L1	0.824686	0.000347873	0.0112189
AGBL2	-1.23688	0.000350038	0.0112666
RAB3D	-1.05738	0.000351688	0.0112871
ATXN7L2	0.78374	0.000353648	0.0112871
POLG	0.489726	0.000354048	0.0112871
PRMT3	-0.48566	0.000354077	0.0112871
ARMH3	-0.443326	0.000354122	0.0112871
MRPL50	0.936312	0.000357887	0.011385
CXorf21	0.889931	0.000358633	0.0113866
TP53INP1	-1.48381	0.000362729	0.0114575
TNK1	-1.03925	0.000362958	0.0114575
KIAA1522	0.668171	0.000362965	0.0114575
CRADD	-0.796299	0.000366681	0.0115341
CASP1	-1.31512	0.0003668	0.0115341
SOX30	-1.11711	0.000367934	0.0115476
DESI1	-0.654013	0.000368738	0.0115507
PRTFDC1	-1.47694	0.000377438	0.0117906
INVS	-0.506173	0.000378058	0.0117906
PRKAR1A	0.841998	0.000378554	0.0117906
TSR1	0.494182	0.00038456	0.0119463
LRRC8A	0.559821	0.000385012	0.0119463
GDPD1	-0.830508	0.000386962	0.0119779
KDM6B	1.59942	0.000387492	0.0119779
NIPSNAP3B	-1.5081	0.000389778	0.012004
HNRNPA1	-0.511223	0.000390212	0.012004
CEP85L	-0.840165	0.000390536	0.012004
YWHAG	0.584836	0.000392668	0.012047
AKAP10	-0.344873	0.000396202	0.0120895
ZNF840P	0.432814	0.000396865	0.0120895
POLR2A	0.88635	0.00039688	0.0120895
AIMP2	0.493703	0.000397006	0.0120895
PLAT	0.604442	0.000399615	0.012129
KCNN1	0.507138	0.000399976	0.012129
CRK	0.870101	0.000400525	0.012129
RAD51C	-0.561156	0.000401586	0.0121387
NCF1B	-1.01157	0.000403465	0.0121731
EIF4G3	-0.435638	0.000405248	0.0122044
SLC15A2	-1.36556	0.000408368	0.0122758
TMEM11	0.659993	0.000410179	0.0123076
BEND5	-0.705998	0.000411856	0.0123353
ADRM1	0.694569	0.000414046	0.0123783
GLIPR1L1	-1.23415	0.00042025	0.0125299
GK5	-0.657537	0.000420884	0.0125299
NR2C1	-0.563219	0.000421412	0.0125299
FAM129C	-1.0857	0.000423143	0.0125586
ZNF692	-0.937269	0.000425799	0.0126146
ACBD4	-1.14975	0.000428108	0.0126403
CRYGC	0.223505	0.000428211	0.0126403
COMMD7	-0.5698	0.000429251	0.0126482
ERP27	-1.1438	0.000431207	0.0126831
NCOA5	0.507059	0.000433958	0.0127411
HIC2	0.937296	0.000437711	0.0128283
OR2A3P	0.229514	0.000443136	0.0129641
WDR88	-0.988924	0.000448502	0.0130737
DRAM2	-0.584556	0.000449409	0.0130737
ZNF706	-0.606928	0.000449986	0.0130737
ZPR1	0.532313	0.000450737	0.0130737
SLC39A6	0.546622	0.000450874	0.0130737
CCL28	-2.51521	0.000454179	0.0131141
RALGPS1	-0.657109	0.000454472	0.0131141
SLC25A37	-0.717027	0.000454973	0.0131141
KIFAP3	0.440394	0.000456568	0.0131141
RTN4IP1	-0.819004	0.000457069	0.0131141
CDK14	-0.619245	0.000457069	0.0131141
MMP24OS	-0.51169	0.000458407	0.0131295
GBP5	-1.2286	0.000460765	0.013174
CLDND2	-0.959303	0.00046232	0.0131955
TMEM52	0.626455	0.000463313	0.0131968
INTS5	0.984891	0.000463978	0.0131968
RAB9A	0.834906	0.000465904	0.0132286
GBP3	-0.887851	0.000467881	0.0132618
LCK	-1.46397	0.0004687	0.013262
SEC23B	0.570848	0.000469943	0.0132743
OR1M1	0.169331	0.0004717	0.013301
STX5	0.855075	0.000473483	0.0133283
THPO	0.197539	0.000474695	0.0133337
APOC3	0.294134	0.000475578	0.0133337
SEC31A	0.402407	0.000476115	0.0133337
FEZ1	1.40073	0.000479037	0.0133926
TRIP12	0.426983	0.000480507	0.0134108
MAFA	2.01748	0.000485364	0.0135233
TRPV3	2.20459	0.000490128	0.013627
DPH6	-0.615063	0.000490747	0.013627
ZMYM6	-0.431343	0.000492864	0.0136322
LINC00476	-0.771472	0.000493166	0.0136322
TCF3	-0.897244	0.000493433	0.0136322
ECPAS	0.447541	0.000496169	0.0136474
CDC42BPG	-0.981829	0.000496202	0.0136474
CCDC174	0.628477	0.000496479	0.0136474
AMDHD1	-1.14267	0.000497751	0.0136589
C1RL	-1.15039	0.000498568	0.0136589
RHBDD2	0.564193	0.000503015	0.0137578
MCCC1	-0.736306	0.000506281	0.0138053
LY9	1.54285	0.000506441	0.0138053
ICAM1	1.89689	0.000508129	0.0138284
ARL8A	0.504805	0.000512043	0.0138978
HADH	-0.70118	0.000512378	0.0138978
SRF	0.646732	0.000514008	0.013919
CANT1	0.647282	0.000515131	0.0139261
KEAP1	0.957497	0.00051597	0.0139261
RAD17	-0.657508	0.000518222	0.0139382
SUCLG2	-0.604169	0.000519184	0.0139382
MAD2L2	-0.446545	0.000519306	0.0139382
TGFBR1	1.01702	0.000519823	0.0139382
NOP14	0.378189	0.000521404	0.0139578
ST7L	-0.484109	0.000524161	0.0140087
TP53BP1	0.488729	0.00052868	0.0141065
GPT2	-1.04227	0.000530128	0.0141221
KDM4C	-0.481012	0.000531916	0.0141374
SDR42E2	-0.995449	0.000532428	0.0141374
EIF2S1	0.811767	0.000535607	0.0141988
STT3A	0.592708	0.000538137	0.0142428
CDC5L	0.541901	0.000543575	0.0143635
TMEM88	1.94192	0.000547236	0.0144219
EPB42	-0.613443	0.000547543	0.0144219
ST3GAL5	0.649946	0.000548985	0.0144366
NCS1	0.768711	0.000549968	0.0144393
FUK	-0.755729	0.00055435	0.0145311
ALX4	0.156925	0.000556662	0.0145683
DUOXA2	0.48282	0.000558002	0.0145801
FAM8A1	-0.440479	0.000559344	0.0145919
DYRK4	-1.23062	0.000562362	0.0146473
C14orf93	-0.930384	0.000567892	0.0147679
ORMDL1	-0.573359	0.000571147	0.0148262
MRPS27	-0.493611	0.000571945	0.0148262
PLOD1	-0.856335	0.000573614	0.014846
SLC35A3	-0.351907	0.000576941	0.0149086
FZD5	1.23873	0.00058144	0.0150012
FKBP14	-0.701198	0.000584185	0.0150122
DDX31	0.517268	0.000584448	0.0150122
IVNS1ABP	1.0071	0.000584617	0.0150122
SGTA	0.698559	0.00058659	0.0150351
ALG14	-0.506377	0.000587344	0.0150351
FAM160A2	0.593361	0.000589228	0.0150598
GLS2	-0.786986	0.000590318	0.0150642
RPL7L1	0.521484	0.000592343	0.0150923
TNFRSF18	2.21675	0.000594699	0.0151276
OSGEPL1	-0.968854	0.000595576	0.0151276
BCLAF3	-0.531559	0.000597781	0.0151448
OAZ3	-0.763239	0.000598101	0.0151448
FOXD4	0.794068	0.000606576	0.0153068
TRAF5	-0.597118	0.000607293	0.0153068
ERCC6L2	-0.437881	0.000607765	0.0153068
AFAP1L2	-1.3296	0.000608369	0.0153068
UBN1	0.418943	0.000609169	0.0153068
MEP1B	0.522565	0.000618528	0.0155181
AMT	-1.0321	0.000622541	0.0155896
SGCZ	0.138277	0.000623601	0.0155896
DGKE	-0.498174	0.000626897	0.0155896
MIR22HG	1.61683	0.000627624	0.0155896
MRPL49	0.501384	0.000628351	0.0155896
METRNL	2.23352	0.000628581	0.0155896
ABHD4	0.627417	0.000628598	0.0155896
SERPINC1	0.61818	0.000629155	0.0155896
TMEM8B	-0.931633	0.000629941	0.0155896
TMEM39A	0.575966	0.000632865	0.01559
CEP44	-0.622779	0.000632974	0.01559
DLEU2L	-0.709699	0.000634538	0.01559
LRRN4	0.286264	0.00063475	0.01559
SLC39A1	0.692898	0.000636513	0.01559
MOB3A	0.784446	0.000637432	0.01559
UTP25	0.541341	0.000638084	0.01559
DNAH5	0.167647	0.000638384	0.01559
YIPF6	0.452863	0.000638523	0.01559
YIPF5	0.642645	0.000640074	0.0155987
CPED1	-1.32389	0.00064078	0.0155987
ADAM12	0.645046	0.000643132	0.0156327
TSG101	0.647977	0.000646246	0.0156851
SMDT1	-0.59622	0.000647781	0.0156953
CLTA	0.47958	0.000648584	0.0156953
SARS2	-0.719612	0.000649806	0.0157017
BBS9	-0.561719	0.000653854	0.0157763
ILDR1	-1.4179	0.000654866	0.0157774
GOLGB1	0.670038	0.000656868	0.015797
MTMR4	-0.509642	0.000657606	0.015797
NRIP2	-0.935118	0.000659232	0.0158041
TBC1D31	-0.677958	0.00065983	0.0158041
HNRNPA3	-0.37122	0.000665655	0.0159203
CYTIP	0.973506	0.000672584	0.0160626
ZBTB25	-0.612643	0.000676232	0.0161259
ASPA	0.321047	0.000677694	0.0161259
ACAD10	-0.866886	0.000678513	0.0161259
AGL	-0.408425	0.000679174	0.0161259
PAPOLG	0.545408	0.000682822	0.0161559
CLPX	0.374753	0.000683944	0.0161559
OR4D1	0.204587	0.000684771	0.0161559
NRF1	0.453858	0.000685094	0.0161559
CD244	1.44232	0.000686035	0.0161559
GLRA1	0.344436	0.000687172	0.0161559
CAPN3	-1.02613	0.000687337	0.0161559
ACO2	0.41989	0.000698044	0.016384
IL12RB1	-0.907304	0.000700311	0.0164137
STRIP2	1.05575	0.000701372	0.0164151
LRMP	-0.910996	0.000708995	0.0165698
ERF	0.996202	0.000710142	0.016573
GNAI3	0.648622	0.000711484	0.0165807
RBM45	-0.549981	0.000714561	0.0166288
ZCCHC18	-1.29683	0.000717044	0.0166398
PSME1	-0.506332	0.000718993	0.0166398
GLO1	-0.909192	0.000719003	0.0166398
FCGR2B	-1.11872	0.000719099	0.0166398
ZNF230	0.65113	0.000720617	0.0166514
SRBD1	-0.875105	0.000722848	0.0166707
ATP6V1F	0.635911	0.00072431	0.0166707
IMMP2L	-0.835344	0.000724502	0.0166707
SLC39A8	1.11283	0.000727405	0.016714
SMC1A	0.527607	0.000729439	0.0167323
DNAJB12	0.567697	0.000730244	0.0167323
RUNX3	0.754426	0.00073254	0.0167444
ACCS	-1.36045	0.000732817	0.0167444
RPL9	-0.507863	0.000736529	0.0168058
ZNF83	-0.669277	0.000738146	0.0168193
COPS4	0.497849	0.000740327	0.0168455
SOWAHB	0.194626	0.000745703	0.0169443
CCDC47	0.870759	0.000749627	0.0169981
CBARP	0.498918	0.000750146	0.0169981
BCL2L10	1.2865	0.000754527	0.0170738
GUCY2C	-1.0809	0.000757639	0.0171205
KDM2A	0.428722	0.000758999	0.0171277
DBN1	1.58218	0.000760575	0.0171348
OR2M4	0.241986	0.000761409	0.0171348
USP45	-0.629847	0.000766839	0.0171903
TDRD5	0.671709	0.0007682	0.0171903
ATP13A3	0.741532	0.000768201	0.0171903
JMJD6	0.734126	0.000768684	0.0171903
CYTH2	0.605174	0.000769645	0.0171903
RFC3	-0.558396	0.000770427	0.0171903
FAM86FP	-1.10325	0.000771216	0.0171903
CTBS	-0.491385	0.000775639	0.017254
UBOX5	0.487222	0.000776663	0.017254
PIM1	1.18775	0.000777234	0.017254
ZFYVE9	1.09475	0.000778842	0.0172663
RAB8A	0.352203	0.000780517	0.01728
HSPA2	1.57146	0.000788608	0.0174206
DET1	-0.931574	0.000789599	0.0174206
ABCC1	0.498139	0.000791515	0.0174206
FOXJ1	1.39503	0.000793017	0.0174206
FAM192A	-0.454169	0.000793163	0.0174206
CDC23	0.339776	0.000793245	0.0174206
USP9X	0.732747	0.000797262	0.0174727
SPHK1	1.07863	0.000797754	0.0174727
GPR149	0.14756	0.000801013	0.0175059
QRSL1	-0.784937	0.000803374	0.0175059
CCDC39	-0.802879	0.000806324	0.0175059
N4BP1	0.413958	0.000806566	0.0175059
AKNAD1	0.177346	0.000806933	0.0175059
ZMYND8	-0.89066	0.000807203	0.0175059
SFRP5	0.438396	0.000807797	0.0175059
SMU1	0.479695	0.000807815	0.0175059
C16orf86	-1.02635	0.000810274	0.0175181
TOR3A	0.585164	0.000810919	0.0175181
MAPK13	-1.00188	0.000811587	0.0175181
NBEA	-1.20354	0.00081311	0.0175279
SFTPA1	0.246858	0.000816562	0.0175786
MNAT1	-0.516209	0.000817608	0.0175786
ZNF547	0.864589	0.000819537	0.017597
COA7	0.822114	0.000821889	0.0176183
RDX	0.800885	0.000823384	0.0176183
TMSB10	-0.690915	0.000823759	0.0176183
CCDC198	0.208141	0.000836047	0.0178426
PRPSAP2	-0.364009	0.000836421	0.0178426
RHBDL3	0.224666	0.000840701	0.0178941
NOD1	-0.761638	0.000841022	0.0178941
KATNAL2	-0.820639	0.000845015	0.0179557
F2RL2	1.02382	0.000846774	0.0179572
PSMD10	0.457053	0.000847278	0.0179572
HMGXB3	0.4097	0.00085128	0.0179993
SELENOS	0.717344	0.00085146	0.0179993
RBM18	0.631631	0.000853678	0.0180229
PLEKHG2	1.00767	0.000859633	0.0181175
PSD2	0.999265	0.000860368	0.0181175
POLA1	-0.560306	0.000861568	0.0181195
ZRANB2	-0.499334	0.000863214	0.0181308
KCNN4	-1.21047	0.000868173	0.018202
CDH12	-0.560436	0.000868827	0.018202
ADAMTS4	-0.665442	0.000870153	0.0182065
TMEM143	-1.05209	0.000872014	0.0182222
CHP1	0.797727	0.000873737	0.0182228
CD44	1.15883	0.000876036	0.0182228
WDYHV1	-0.634711	0.000876582	0.0182228
ZNF584	1.00057	0.000877673	0.0182228
NOP10	0.902233	0.000878868	0.0182228
GPR101	0.181165	0.000879854	0.0182228
KLF10	2.46678	0.000880641	0.0182228
POT1	-0.409008	0.000881402	0.0182228
TRAF3	0.509162	0.000882621	0.0182228
ACY3	-1.64379	0.000883166	0.0182228
TRIM22	-0.600712	0.000886819	0.0182752
E2F3	0.816932	0.000894714	0.0183792
C17orf75	-0.58296	0.000895113	0.0183792
DNAJC5	0.690328	0.000895628	0.0183792
FAM222B	0.575704	0.000896988	0.0183792
CCDC113	0.920116	0.000897475	0.0183792
EIPR1	-0.639888	0.00090067	0.0184114
RPL22	-0.50195	0.000901294	0.0184114
IMMT	0.411584	0.000904905	0.0184621
DTD1	-0.498349	0.000913465	0.0186136
OR10Q1	0.179405	0.000916341	0.018649
C5orf22	0.616267	0.000917553	0.0186505
ETV3	0.997586	0.000919272	0.0186622
GATAD2B	0.621774	0.000924492	0.01874
TFIP11	0.584691	0.000925388	0.01874
RECK	-0.930191	0.000927901	0.0187677
FCRL5	-1.70806	0.000947236	0.0191351
RAD51B	-0.549187	0.000948847	0.019144
FRMPD2B	0.0156586	0.00095313	0.0191605
FKTN	-0.721839	0.000953359	0.0191605
FLI1	-1.15815	0.000953569	0.0191605
GOLGA4	0.616857	0.000954341	0.0191605
GOT1	0.86423	0.000956221	0.0191748
REV3L	0.59854	0.000962781	0.0192827
GRP	0.115321	0.000967622	0.019356
NKX6.1	0.138953	0.000971357	0.019407
BTN3A1	-1.01112	0.000976919	0.0194943
ACYP2	-0.709245	0.000980751	0.019547
CARMIL2	-0.745305	0.00098388	0.0195856
ATG101	1.04953	0.000990039	0.0196708
CSNK1D	0.617098	0.000991032	0.0196708
KDELR2	0.574566	0.000991762	0.0196708
GTF3A	-0.467986	0.000993844	0.0196834
C1QTNF3	-0.696499	0.000994803	0.0196834
USP11	0.647428	0.00100396	0.0198274
CDKN2A	-1.16345	0.00100588	0.0198274
NME7	0.494215	0.00100647	0.0198274
RELB	0.995479	0.00100692	0.0198274
ALAS1	0.72484	0.00100937	0.0198518
RAB37	-1.48515	0.00101385	0.0199036
CDCA4	0.995818	0.00101444	0.0199036
PSIP1	-0.5087	0.00101679	0.0199259
SIN3A	0.482478	0.00101906	0.0199465
NOLC1	0.562581	0.00102247	0.0199583
FARS2	-0.707959	0.00102339	0.0199583
EP400P1	-0.810873	0.0010239	0.0199583
SLC25A35	-0.954077	0.00102514	0.0199583
ZNF280D	-0.745742	0.00102575	0.0199583
ELP5	0.472431	0.00103026	0.0200201
FBXO45	1.06091	0.00103195	0.0200201
CYTH4	-1.14989	0.00103259	0.0200201
DEFB126	0.218251	0.00103424	0.0200283
C2CD5	-0.455593	0.00103903	0.0200974
IMPG1	0.349918	0.00104623	0.0202126
SLC7A6	0.577586	0.00105434	0.0203454
MEF2C	-0.978517	0.0010587	0.0204055
GNL2	0.572515	0.00106113	0.0204193
PARPBP	-0.545561	0.00106323	0.0204193
SLC7A13	0.106817	0.00106509	0.0204193
ZSCAN21	0.500199	0.00106541	0.0204193
NUBPL	-0.677783	0.00106565	0.0204193
MAP1A	1.6833	0.00106714	0.0204241
CCDC173	1.84945	0.0010697	0.0204271
TPD52	-1.19992	0.00107042	0.0204271
UTP11	0.869763	0.00107104	0.0204271
SEMA6A	-0.700045	0.001076	0.0204826
PATZ1	-0.392073	0.00107667	0.0204826
PWWP3A	-0.821326	0.00107802	0.0204826
SLC25A44	0.560484	0.00107895	0.0204826
SCGB1A1	0.608895	0.00108237	0.0205236
CD200	-1.2233	0.00109208	0.0206838
ANGPTL1	-1.12332	0.00110375	0.0208807
XPR1	0.575126	0.00110657	0.02091
PHTF2	-0.627938	0.00111571	0.0210392
SEC31B	-0.805722	0.00111598	0.0210392
ZFP69B	0.939858	0.00111784	0.0210398
ARRDC3	-1.04792	0.00111858	0.0210398
TYSND1	-0.88755	0.00112047	0.0210511
RHBDD1	-0.614593	0.00112187	0.0210533
PDCL2	0.273081	0.00112518	0.0210806
NUDC	0.429051	0.00112589	0.0210806
LIPT2	-0.97701	0.00112892	0.0211131
FRAS1	0.207638	0.00113404	0.0211515
ZNF330	0.479849	0.00113471	0.0211515
DIS3L2	-0.563207	0.00113485	0.0211515
MCEE	-0.512027	0.00113954	0.0211858
HMGCS1	0.969627	0.00114064	0.0211858
PITPNM3	0.540838	0.00114118	0.0211858
SESN1	-1.27135	0.00114186	0.0211858
DNAAF2	0.957573	0.00114606	0.0212397
AES	-0.542909	0.00115336	0.0213508
EDEM1	0.628625	0.00115736	0.0213882
ARL8B	0.566982	0.00115799	0.0213882
STX11	1.24711	0.00116227	0.0214345
LSM8	-0.386326	0.00116311	0.0214345
ZNF654	0.530398	0.00116479	0.0214414
MPHOSPH9	-0.554543	0.00117264	0.0215433
MEPCE	0.809966	0.00117296	0.0215433
GPR137	0.721087	0.00117874	0.0216251
OR8H1	0.233923	0.00118109	0.021644
LHX4	-1.18035	0.00118303	0.0216554
SMYD3	-0.377431	0.00118546	0.0216588
ATP6V1B2	0.532007	0.00118586	0.0216588
SNAI1	1.77021	0.00119157	0.0217389
RASGEF1B	1.62293	0.00120361	0.0219109
CIT	-0.639785	0.00120367	0.0219109
TPH1	-0.806436	0.00120912	0.0219624
LIPT1	-0.596198	0.00120918	0.0219624
MAMSTR	-0.875515	0.0012125	0.0219982
TTC21A	-0.719426	0.00121393	0.0219998
SEZ6L2	0.274075	0.0012172	0.0220346
FNBP1	0.637215	0.00124053	0.0224094
CRKL	0.69849	0.00124064	0.0224094
SEC24A	0.614582	0.00124245	0.0224175
CAPS	-0.95296	0.00124628	0.0224618
NUP37	-0.423332	0.00125118	0.0225253
HPS3	-0.809194	0.00125749	0.0225807
ANKRD54	0.630151	0.0012578	0.0225807
NOP56	0.622056	0.00125844	0.0225807
CHMP1A	0.446669	0.00125977	0.0225807
DAP3	-0.272376	0.00126322	0.0226178
ZNF439	-0.870464	0.00127414	0.0227757
NCOR1	0.63551	0.00127482	0.0227757
FAM13A	-0.734859	0.0012805	0.0228522
ZNF211	0.479564	0.00128267	0.0228637
SLC7A1	1.09291	0.00128447	0.0228637
P2RX7	-1.03953	0.0012864	0.0228637
PELI2	-1.67796	0.00128713	0.0228637
CSRNP2	0.771175	0.00128811	0.0228637
TBC1D10C	-0.904888	0.00129583	0.0229091
EMC1	0.381436	0.00129618	0.0229091
VAV3	-0.932137	0.0012962	0.0229091
EIF4A3	0.912118	0.00129626	0.0229091
POLI	-0.605401	0.00129836	0.0229215
CAMKMT	-0.467363	0.00130278	0.0229746
NR3C1	0.653781	0.00130654	0.0230075
SLC6A8	0.978129	0.00130745	0.0230075
PSMC3IP	0.555868	0.00130939	0.0230169
LAMTOR3	0.51175	0.00131132	0.0230197
ABCG2	0.392161	0.00131236	0.0230197
STK35	0.41625	0.0013168	0.023061
CNIH4	0.60459	0.00131753	0.023061
ALDH3A2	-0.943795	0.00132874	0.0232103
ESR1	-0.907025	0.0013299	0.0232103
PRMT5	0.571233	0.00133031	0.0232103
CORO6	1.38807	0.00133245	0.0232229
LGALS3	1.92048	0.00133942	0.0233195
ARID3A	1.05374	0.00134531	0.0233861
NSUN5P2	-1.03197	0.0013461	0.0233861
PTP4A2	-0.353738	0.0013508	0.0233942
FCGRT	-0.930871	0.00135109	0.0233942
CD52	-0.944894	0.00135201	0.0233942
NKD1	1.13159	0.00135228	0.0233942
DOCK2	-0.44088	0.00136028	0.0234566
RFWD3	0.507339	0.00136102	0.0234566
PLGRKT	-0.658267	0.00136126	0.0234566
SLC35A2	1.20687	0.00136273	0.0234566
ACOD1	1.43297	0.00136304	0.0234566
MFF	-0.337424	0.00136819	0.0235082
RBMX	-0.302889	0.00136891	0.0235082
NT5C1B	-0.497272	0.00137347	0.0235618
PHF24	0.348216	0.00137683	0.0235947
KAT2A	-0.764566	0.00138018	0.0236275
ZNF557	0.664618	0.00138519	0.0236814
OGFOD1	0.591126	0.00138622	0.0236814
SUB1	-0.433859	0.00138849	0.0236954
HMGN3P1	0.841217	0.0013987	0.0238448
ZNF519	-0.655786	0.00141446	0.024075
TMEM14A	-0.974152	0.00141634	0.024075
SEMA4B	-0.784684	0.00141661	0.024075
HERC1	0.575204	0.00142168	0.0241262
SIK3	0.574666	0.00142257	0.0241262
MNT	0.726459	0.00144646	0.024506
FCRLB	-1.2605	0.0014482	0.0245102
DENND1A	-0.576891	0.00145083	0.0245176
LRRC41	0.614835	0.00145163	0.0245176
PAFAH2	-0.569753	0.00145526	0.0245363
ZNF236	0.49937	0.00145573	0.0245363
TMEM198B	-0.907086	0.00145832	0.0245547
SPG11	-0.427639	0.00146442	0.0246319
IFIH1	0.61004	0.00146669	0.024645
ZNF684	0.560726	0.00146944	0.0246553
PARP11	-0.678742	0.00147032	0.0246553
KCNQ2	0.372815	0.00147542	0.0246987
AP4B1	-0.485777	0.00147592	0.0246987
VPS35	0.374577	0.00148669	0.0248535
CSF3	0.946217	0.00148821	0.0248536
CPSF6	-0.499667	0.00149736	0.0248672
IFITM3	-1.41894	0.00149901	0.0248672
TNNT2	0.187111	0.00149922	0.0248672
CCN4	0.13578	0.00149945	0.0248672
ZNF304	0.585785	0.00150184	0.0248672
TBC1D10A	-0.637366	0.00150243	0.0248672
P4HTM	-0.676787	0.00150353	0.0248672
KIZ	-0.54773	0.00150418	0.0248672
NSUN2	0.378946	0.00150454	0.0248672
AKAP3	-1.04546	0.00150535	0.0248672
AXIN1	0.675714	0.00150669	0.0248672
GATAD1	-0.644422	0.00150724	0.0248672
TFDP3	0.111628	0.00150993	0.0248865
RHBDF1	0.908881	0.00151446	0.0249134
BID	0.88475	0.00151555	0.0249134
CAPS2	-1.09567	0.00151612	0.0249134
HMGB2	-0.564131	0.00151904	0.0249289
PIBF1	-0.463489	0.00152011	0.0249289
NLK	-0.584637	0.00152595	0.0249979
WIPI1	-0.660309	0.00152737	0.0249979
AHNAK	0.970294	0.00155631	0.0254229
ADAM22	-0.743466	0.00155644	0.0254229
RAB2B	0.425279	0.00156314	0.025506
SLC39A11	-0.442627	0.00156464	0.025506
PMS2CL	0.344684	0.00156729	0.0255237
OR11H1	0.186495	0.00156966	0.025537
PEX11G	-1.22613	0.00157186	0.0255474
DFFB	-0.9586	0.00157618	0.0255802
DRC1	0.261547	0.001577	0.0255802
ELOVL5	-0.693427	0.00158928	0.0257291
ATP6V0E2	-1.39875	0.00158939	0.0257291
RAB3GAP1	0.33225	0.00159089	0.0257291
NICN1	-0.85557	0.00159456	0.025763
NTHL1	-1.32455	0.00159747	0.0257846
C12orf4	-0.68765	0.00160254	0.0258323
CMTM1	0.954237	0.00160701	0.0258323
USP31	0.602642	0.00160807	0.0258323
DNAJC8	0.41594	0.00160813	0.0258323
UNC119	-0.586882	0.00161312	0.0258323
TMPO	-0.655111	0.00161334	0.0258323
ICOSLG	0.906378	0.00161699	0.0258323
SNTB1	-1.5955	0.00161728	0.0258323
ANXA2R	-0.834932	0.00161785	0.0258323
NRROS	1.19482	0.00161795	0.0258323
MAP7D1	0.657201	0.00161899	0.0258323
CHD1L	-0.446735	0.00161935	0.0258323
IFRD1	0.97406	0.00162139	0.0258397
PANK2	0.668865	0.00162833	0.0258999
GALR2	1.19285	0.00162844	0.0258999
RNF219	0.584811	0.00163125	0.0258999
LIG1	-0.722725	0.00163149	0.0258999
TMEM219	-0.61993	0.00163609	0.0259285
SIGIRR	-1.30415	0.00163752	0.0259285
DTX3L	0.739624	0.00163804	0.0259285
PSTPIP1	-0.886323	0.00164496	0.0259789
GSK3A	0.509151	0.0016458	0.0259789
CCND3	-0.935188	0.00164598	0.0259789
CEP19	1.15757	0.00164966	0.0260119
CBX3	-0.376713	0.00166883	0.0262766
RYBP	0.966242	0.00166966	0.0262766
CEP350	0.441023	0.00167199	0.0262881
N4BP3	1.29183	0.00167549	0.0263179
DNAL1	0.78668	0.00167869	0.0263367
IL17F	0.254107	0.0016799	0.0263367
TDGF1P2	0.139124	0.00168428	0.0263626
RANBP2	0.815015	0.0016861	0.0263626
CCDC157	0.723586	0.00168638	0.0263626
EBPL	-0.994604	0.00168975	0.0263901
TGIF1	0.891739	0.0016927	0.026411
ANKS1A	0.674881	0.00169688	0.026451
LRP4	0.283936	0.00169957	0.0264582
GPR182	0.558891	0.00170057	0.0264582
IQCB1	-0.395958	0.00170584	0.0265149
CCDC190	0.113686	0.00170973	0.0265502
DSN1	-0.448578	0.00171753	0.0266424
CIITA	-1.07341	0.00171901	0.0266424
ARHGAP31	1.04535	0.00172054	0.0266424
TIMELESS	-0.990113	0.00173304	0.0268105
DDX27	0.464421	0.00173766	0.0268566
BHLHE23	0.0778554	0.00174487	0.0269381
SEC16A	0.572808	0.00174672	0.0269381
PCMTD1	-0.469423	0.00174786	0.0269381
RPL21	-0.440762	0.00175001	0.0269458
ETFB	-0.891087	0.0017557	0.027008
PLEKHM2	0.423099	0.00175771	0.0270137
KRTAP19.4	0.278697	0.00176298	0.0270395
LRRC71	0.380218	0.0017637	0.0270395
ZACN	0.478227	0.00176801	0.0270395
MED18	0.591443	0.00176814	0.0270395
PPFIA3	-0.803916	0.00176837	0.0270395
SDHB	0.27648	0.0017693	0.0270395
MYO1F	-1.12174	0.00177447	0.0270934
EEF1AKNMT	0.677734	0.0017808	0.0271418
CCP110	0.638402	0.00178141	0.0271418
CROT	-0.497634	0.00178369	0.0271418
ACSM3	1.191	0.00178655	0.0271418
CACNA2D4	-0.784409	0.00179269	0.0271418
CASD1	-0.369582	0.00179333	0.0271418
COA1	-0.445699	0.00179453	0.0271418
CSPG4P3Y	0.00495406	0.00180056	0.0271418
HOXD11	0.0153086	0.00180056	0.0271418
GOLGA2P3Y	0.0143115	0.00180056	0.0271418
LCE3E	0.0758444	0.00180056	0.0271418
FTH1P14	0.0585975	0.00180056	0.0271418
LCE1D	0.065549	0.00180056	0.0271418
FRMD4A	-0.73329	0.00180232	0.0271418
C11orf65	-0.696406	0.00180249	0.0271418
C3orf18	-1.08972	0.00181068	0.02724
TNNI1	0.42427	0.0018186	0.0272918
PSMD1	0.440806	0.00181925	0.0272918
TTI2	0.536163	0.00182144	0.0272918
HCCS	0.670962	0.00182168	0.0272918
TMEM67	0.763352	0.00182245	0.0272918
TGFBR2	0.379982	0.00182694	0.027334
APOL3	-0.883836	0.00183006	0.0273466
NCKAP1	0.590317	0.00183221	0.0273466
CCNB1	0.931299	0.00183428	0.0273466
MFSD14B	0.548013	0.00183445	0.0273466
TOX2	2.2969	0.00184109	0.0274125
CSPG5	0.455585	0.00184222	0.0274125
NEK11	0.738691	0.00184616	0.0274441
OR5B12	0.477274	0.00184855	0.0274441
DEFB118	0.0942668	0.00184937	0.0274441
MSRA	-0.531456	0.00185125	0.0274471
SH3BGRL	-0.561221	0.00185531	0.0274611
LZTFL1	0.759161	0.00185555	0.0274611
SPATA2	0.824658	0.00186286	0.0275204
NRG3	0.702188	0.00186309	0.0275204
ERLIN1	0.799863	0.00186467	0.0275204
CYP2U1	-0.689877	0.00186737	0.0275204
RELCH	-0.435059	0.00187083	0.0275204
ALDH3B1	-0.938465	0.00187205	0.0275204
ANKRD37	1.02386	0.0018725	0.0275204
LPP	-0.726262	0.00187299	0.0275204
MRPL48	-0.631423	0.00188456	0.0276655
CENPH	-0.418349	0.0018867	0.0276722
QPCTL	0.681396	0.00189403	0.0277549
SLK	0.590621	0.00190303	0.0278618
EXOSC8	-0.306223	0.00190653	0.0278882
ITGB2	-1.4484	0.00191074	0.0279031
SASS6	-0.367763	0.00191096	0.0279031
OR7E97P	0.157825	0.00191491	0.0279359
PLCL2	-0.407652	0.00192078	0.0279879
MTHFD2L	-0.535609	0.00192201	0.0279879
ZNF207	-0.305152	0.0019236	0.0279879
PLPP5	-1.68235	0.00193472	0.0281192
C12orf66	-0.528056	0.00193752	0.0281192
FBXO4	-0.474914	0.00193777	0.0281192
STX10	-0.813686	0.001943	0.02817
PSMD8	0.398372	0.00195651	0.028316
MCM6	0.820568	0.00195652	0.028316
CELA2A	0.542454	0.00196202	0.0283706
ABCG1	0.914127	0.00196609	0.0283885
PAFAH1B1	0.502362	0.00196673	0.0283885
ITGA7	-0.843495	0.00197812	0.0285278
PPP2CB	0.718494	0.00198312	0.0285747
BMS1	0.399623	0.00198679	0.0286024
PYCARD	-1.06692	0.00198902	0.0286095
ADGRA2	0.260619	0.00199439	0.0286565
KMT2C	0.696091	0.00199579	0.0286565
PIGC	-0.463344	0.00200205	0.0286831
ITM2B	-0.602565	0.0020026	0.0286831
UBE2D2	-0.42975	0.0020029	0.0286831
PLEKHB1	-1.13022	0.00201227	0.0287738
ZFP1	0.543063	0.00201274	0.0287738
SDCBP	0.719656	0.00201996	0.0288436
C6orf120	-0.431668	0.00202114	0.0288436
CCDC66	-0.493102	0.00202321	0.0288479
PTPN12	-0.559641	0.00203418	0.0289791
STAT3	0.510456	0.00204191	0.029049
MAGOHB	-0.395149	0.00204264	0.029049
MYORG	0.665894	0.00205061	0.0291371
SEMA6B	0.768409	0.00205314	0.0291478
SLC16A1	1.28698	0.00206186	0.0292463
CFAP157	0.559845	0.00206365	0.0292463
MDN1	0.436488	0.00207082	0.0293084
SRP54	0.488369	0.0020716	0.0293084
MKS1	-0.768105	0.00207811	0.029375
DNAJA1	1.04186	0.00208283	0.0294164
RXYLT1	-0.518589	0.00209526	0.029562
PRH2	-0.752056	0.00209785	0.029562
RNF32	-0.584895	0.00209922	0.029562
AP3M2	0.589796	0.00210139	0.029562
IFT27	-0.613879	0.00210216	0.029562
ZNF829	0.648001	0.0021057	0.0295863
RIN2	1.28346	0.00211009	0.0296189
TMC8	-0.854201	0.00211289	0.0296189
ARHGEF18	-0.929891	0.00211344	0.0296189
PCNX2	-1.34518	0.00212118	0.0296872
CBR4	-0.788234	0.00212193	0.0296872
FBXO31	0.52412	0.00212587	0.0296958
RFXAP	-0.869039	0.00212618	0.0296958
SERINC3	0.499823	0.00213313	0.029724
ADCY10	0.382127	0.00213454	0.029724
FLT1	-1.23682	0.00213535	0.029724
CDK5RAP3	-0.601919	0.00213545	0.029724
MEF2D	0.691202	0.00213806	0.0297317
AGO2	1.11613	0.00214127	0.0297317
MRPL17	0.521385	0.00214145	0.0297317
RAB11FIP1	1.05277	0.00214397	0.0297415
GEMIN4	0.587017	0.00214899	0.0297858
PAIP2B	-1.10878	0.00215258	0.0298057
MPP7	1.99701	0.00215406	0.0298057
FBXL17	-0.475137	0.00215974	0.029859
CMC1	-0.669023	0.00216272	0.0298751
SUSD3	-1.00745	0.00216906	0.0299374
ABRAXAS2	0.470237	0.0021743	0.0299602
GALNT16	0.26955	0.00217494	0.0299602
CIDEB	-0.649486	0.0021778	0.0299602
DESI2	0.511148	0.00217803	0.0299602
ZNF428	-0.764375	0.00218091	0.0299748
TMEM217	0.881831	0.00218627	0.0300231
SCRN3	-0.658845	0.0021922	0.0300682
FGFR3	0.81682	0.00219322	0.0300682
LACC1	1.04429	0.00219534	0.0300721
CRLF3	0.432021	0.00220376	0.0301166
SLC9A1	0.77281	0.00220853	0.0301166
KCNJ1	-0.732119	0.00221109	0.0301166
MTX3	-0.707956	0.00221185	0.0301166
DNAL4	0.767024	0.00221213	0.0301166
WDR27	-0.79481	0.00221228	0.0301166
RPL6	-0.473125	0.00221265	0.0301166
AGAP2	-0.956582	0.00221329	0.0301166
MPND	-0.863809	0.00222385	0.0302352
UBA7	-0.8615	0.00223223	0.0303239
NKX2.5	1.16939	0.00223828	0.0303703
STAU1	0.460082	0.00223936	0.0303703
CLTC	0.427	0.0022415	0.0303743
TGS1	0.595902	0.00224521	0.0303994
KMO	-1.23626	0.0022557	0.0304942
LINC00174	-0.974976	0.0022576	0.0304942
SF3A1	0.439226	0.00226023	0.0304942
PEX7	-0.545572	0.00226042	0.0304942
ZNFX1	0.572943	0.0022626	0.0304942
HAUS4	-0.737344	0.00226414	0.0304942
ALAD	-0.850803	0.00226524	0.0304942
RAB8B	0.731058	0.00227478	0.0305975
FAM78A	-0.908098	0.00227996	0.030642
REX1BD	-1.23359	0.00229269	0.0307879
PLAGL2	0.574945	0.00229626	0.0307896
C21orf58	-1.02151	0.00229658	0.0307896
PLA2G6	-0.762966	0.00230161	0.0308318
RNF24	0.869977	0.00230471	0.0308481
ERCC5	-0.473724	0.00230854	0.0308741
OR5T2	0.21903	0.00231111	0.0308833
PLP2	0.673764	0.00231581	0.0309208
CARF	-0.912583	0.00231916	0.0309404
IPPK	0.469902	0.00232403	0.0309801
VMAC	-0.958536	0.00232651	0.0309863
ATP8B1	-1.10402	0.00232827	0.0309863
DHRS4L2	-0.774525	0.00233375	0.0310339
CD86	-2.06138	0.00234104	0.0311042
PABPC1L	-0.779327	0.00234283	0.0311042
NRBF2	0.818058	0.002351	0.0311873
ESPL1	0.7676	0.00237305	0.0314452
FAM87A	-0.318546	0.00237427	0.0314452
DNAJC3	0.639158	0.00237827	0.0314726
KIAA0556	0.448535	0.00238957	0.0315839
PGAP2	-0.603116	0.00239368	0.0315839
LRRC45	-0.964426	0.00239408	0.0315839
GAPT	-1.36632	0.00239438	0.0315839
CD59	0.826462	0.00239665	0.0315883
PMS2P5	-0.733369	0.00240051	0.0316139
ATG13	0.40467	0.00240835	0.0316733
ACBD7	1.18853	0.00240889	0.0316733
HSD11B2	0.538337	0.00242138	0.0318041
SUPT6H	0.419764	0.00242412	0.0318041
FAM222A	1.79548	0.00242499	0.0318041
GPBP1L1	0.367393	0.00242661	0.0318041
SEPT7P9	-0.85408	0.00242945	0.0318159
OR2K2	0.497023	0.00243585	0.0318585
PLEKHA8P1	-1.56645	0.00243659	0.0318585
GPD1L	-0.731594	0.0024492	0.0319977
RABGEF1	-0.437673	0.0024535	0.0320284
PPFIBP2	1.06087	0.00246037	0.0320925
SUSD5	-0.556328	0.00246528	0.032131
FGF18	0.914274	0.00246966	0.0321625
DSG2	0.664404	0.00247574	0.0322161
ZBP1	-0.854592	0.00247904	0.0322334
FEN1	0.60429	0.00248564	0.0322874
ARL11	-1.06164	0.00248714	0.0322874
MAP3K6	-1.04242	0.00249509	0.0323651
IQUB	0.239289	0.00250268	0.0324378
TP53BP2	0.658303	0.00250834	0.0324796
CYSLTR1	-1.34071	0.00250987	0.0324796
OR7D4	0.0969888	0.0025123	0.0324853
ATAD2B	0.504963	0.00251866	0.032534
FCER2	-1.08335	0.00252117	0.032534
SPTY2D1	0.889142	0.00252201	0.032534
DGKG	-1.30852	0.00252954	0.0326054
MIIP	-0.760639	0.00253397	0.0326368
RBFOX3	-0.626966	0.00253838	0.032668
GSTM4	-1.04442	0.00255517	0.0328582
LEO1	0.524878	0.00256223	0.0329231
MTMR7	-0.437594	0.00256462	0.032928
DERL3	-1.28355	0.00256944	0.0329634
SLC17A5	0.511191	0.0025714	0.0329634
RNF14	0.354448	0.00258134	0.0330567
CMTR1	-0.344237	0.00258271	0.0330567
BCKDHB	-0.801017	0.00258662	0.0330809
TUT4	0.384142	0.00259136	0.0331094
CRYBG2	-1.33233	0.00259289	0.0331094
BUB1B	-1.11562	0.0025993	0.0331605
HMGXB4	0.490234	0.00260094	0.0331605
MAPK6	0.808714	0.00260395	0.033173
POC5	-0.329877	0.00260623	0.0331763
RASA1	-0.646659	0.00262233	0.0333233
IQGAP2	1.80533	0.00262362	0.0333233
RAB7A	0.469991	0.00262388	0.0333233
CELF2.AS1	-1.39594	0.00263296	0.0334085
XCR1	-0.350628	0.00263467	0.0334085
VIPR1	-2.80238	0.00264118	0.0334505
POU1F1	0.578871	0.00264378	0.0334505
ANAPC4	-0.426066	0.00264411	0.0334505
HAUS2	0.587737	0.00267033	0.0337517
DNAJB2	0.444653	0.00267279	0.0337517
ZCRB1	-0.483224	0.00267409	0.0337517
TRMT11	-0.535431	0.00268788	0.0338399
EZR	1.10098	0.0026907	0.0338399
MMD	-0.797309	0.00269168	0.0338399
PRXL2C	1.04892	0.00269224	0.0338399
NIPBL	0.461629	0.00269367	0.0338399
GSPT1	0.52776	0.00269429	0.0338399
HECTD3	0.345813	0.00269599	0.0338399
SIM2	-0.488819	0.00269761	0.0338399
PSME3	0.544677	0.00270072	0.033853
GSTP1	0.822631	0.00272038	0.0340734
SLC44A1	-0.918674	0.00272475	0.0341021
STK4	0.45877	0.00272998	0.0341274
PHC2	0.359438	0.00273094	0.0341274
CPXCR1	0.0552294	0.00273407	0.0341405
TNNT3	1.30698	0.00274107	0.0342018
TRIM38	-0.414754	0.00274489	0.034203
TP53INP2	1.05715	0.00274535	0.034203
PARP3	-0.76797	0.00275024	0.0342379
PCDHB4	0.0764558	0.00275487	0.0342696
MTMR12	0.547636	0.002759	0.0342949
TRIM36	0.750552	0.00276663	0.0343637
PAPPA2	0.393478	0.00277284	0.0344148
FAM53C	0.749409	0.00277805	0.0344532
KIAA0825	-0.389287	0.00278187	0.0344745
MCAT	1.01241	0.00279222	0.0345766
TET2	0.362711	0.00279931	0.0346383
ELL2	1.0635	0.00280526	0.0346588
TVP23B	0.475848	0.00280825	0.0346588
MOK	1.17217	0.00281056	0.0346588
OSR2	0.653849	0.00281065	0.0346588
ARF4	0.722261	0.00281155	0.0346588
SIRT3	-0.498055	0.00282551	0.0347914
GALNT12	-0.880717	0.00282847	0.0347914
PTPN6	-1.1892	0.00282867	0.0347914
ANAPC1	-0.265016	0.00283406	0.034806
TOLLIP	0.625437	0.00283411	0.034806
RAB24	-0.907721	0.00286098	0.0351097
DHX38	0.325785	0.00288312	0.0353151
ERGIC1	-0.430459	0.00288329	0.0353151
SLC7A11	0.791723	0.00288419	0.0353151
DNAJC10	-0.584	0.00288791	0.0353343
SLC12A3	-1.51356	0.00289379	0.0353798
SIRT1	0.719804	0.0028981	0.0354061
ARSJ	0.14161	0.00290106	0.0354159
RFTN2	0.682499	0.00290507	0.0354384
CEP89	0.839452	0.00290854	0.0354544
ZNF490	0.506117	0.00291645	0.0355082
MAP2K6	-1.52366	0.00291729	0.0355082
UBFD1	0.362023	0.00292321	0.0355302
AHSA2P	-0.733717	0.00292344	0.0355302
WSB1	0.57699	0.00292945	0.0355579
NMT1	0.511114	0.00293505	0.0355579
CDC25B	-0.725145	0.00293701	0.0355579
KCTD20	0.439089	0.00293867	0.0355579
HES1	1.84098	0.0029392	0.0355579
MAP2K4	0.50109	0.00293994	0.0355579
EFNB2	1.37315	0.00294147	0.0355579
AGMAT	-1.0678	0.00294308	0.0355579
RPS2P2	0.274174	0.0029474	0.0355681
ANKRD23	-0.724048	0.00294827	0.0355681
ANGPTL6	-1.07332	0.00295183	0.0355849
SOBP	-1.44083	0.00295444	0.0355901
ACP5	0.936071	0.00296823	0.03573
COPG1	0.366224	0.00297862	0.0358288
LRRTM4	0.0953465	0.00298344	0.0358518
TTLL10	0.318881	0.00298492	0.0358518
EPHX3	0.431035	0.00299392	0.0359301
OVOL1	0.888072	0.00299582	0.0359301
CYB5B	0.424309	0.00300156	0.0359726
PCOLCE	-0.763645	0.00300767	0.0360195
ALKBH5	0.430794	0.0030126	0.0360522
MAP3K19	0.284569	0.00301848	0.0360961
NKAPD1	0.561683	0.00302608	0.0361274
EIF4G1	0.424392	0.00302906	0.0361274
FAM162A	-0.444585	0.00302971	0.0361274
PDIA3P1	-0.567441	0.00302991	0.0361274
REXO5	0.785033	0.00303214	0.0361277
ANKZF1	-0.518019	0.00303484	0.0361336
ERAL1	0.286185	0.00306274	0.0364393
FUT2	-0.87645	0.00307053	0.0365054
SPINDOC	0.54447	0.00308106	0.0365884
IFITM1	-1.47521	0.00308448	0.0365884
STIM2	-0.493128	0.00308687	0.0365884
NIPAL3	-0.717602	0.0030884	0.0365884
C9orf153	0.431939	0.00308891	0.0365884
PLCXD1	-0.908945	0.00309091	0.0365884
EPX	-0.790767	0.00309401	0.0365987
SRGN	1.13579	0.00310102	0.0366502
FBXO30	0.585589	0.00310597	0.0366502
UMPS	0.49752	0.00310725	0.0366502
PTGR2	-0.808651	0.00310732	0.0366502
SLAMF7	1.89337	0.00311043	0.0366605
MSS51	-0.812508	0.00312413	0.0367264
DBP	-0.837169	0.00312463	0.0367264
OPA3	0.883688	0.00312615	0.0367264
API5	0.348243	0.00312749	0.0367264
CDH13	-0.702799	0.00312996	0.0367264
CCNYL2	0.107417	0.00313029	0.0367264
CNN1	0.549612	0.00313171	0.0367264
LAPTM4A	0.522211	0.00313497	0.0367357
UBE4A	0.517047	0.00313699	0.0367357
FCRLA	-1.36002	0.00314424	0.0367943
MTCH2	0.518497	0.0031697	0.0370549
RBM19	-0.50366	0.00317103	0.0370549
DCLRE1B	0.741601	0.00317866	0.0371176
CHRM5	-0.581707	0.00318709	0.0371895
CNIH2	1.38672	0.00320691	0.0373942
CLDN11	0.449235	0.00321079	0.0374128
SREBF1	1.02403	0.00321317	0.0374139
STX17	-0.461346	0.00323078	0.0375923
DIS3L	-0.443585	0.00323326	0.0375944
PRMT8	0.0747772	0.00324293	0.0376801
MTAP	-0.476829	0.00326297	0.0378715
BBOF1	0.750811	0.00326466	0.0378715
RRP12	1.08381	0.00326634	0.0378715
INTS8	-0.426968	0.00327216	0.0379122
ACOT7	0.693546	0.00327556	0.0379182
ZNF146	0.520311	0.00327814	0.0379182
CDKL2	0.408329	0.00328002	0.0379182
EIF4H	0.342287	0.00328194	0.0379182
ZNF543	0.638125	0.00330256	0.0381295
HEY1	0.362947	0.00331432	0.0382384
NFE2L1	0.519087	0.00331896	0.038265
PSEN1	0.450403	0.00332211	0.0382744
ADK	-0.74925	0.00332784	0.0382979
OR5M5P	0.0639975	0.00332946	0.0382979
ACTR8	0.592893	0.00333116	0.0382979
FOLR2	-1.06574	0.00334345	0.0384075
MAGT1	0.511105	0.00334994	0.0384075
PER2	0.80045	0.00335123	0.0384075
PHRF1	0.696636	0.00335374	0.0384075
CAMK1	-0.967221	0.00335392	0.0384075
VTA1	0.397404	0.0033557	0.0384075
KCNH4	0.832264	0.00335711	0.0384075
PIGL	-0.66185	0.00336397	0.0384295
PAK1IP1	0.742587	0.0033659	0.0384295
FOXP1	0.538833	0.00336607	0.0384295
BCL6B	0.8628	0.0033752	0.0385069
HNRNPCL4	0.197607	0.00338004	0.0385353
RPS6KA1	-0.6097	0.00339114	0.0386127
SERPINB1	-0.447484	0.00339226	0.0386127
PRPF6	0.314834	0.0033939	0.0386127
ZNF473	0.802346	0.0034001	0.0386564
DYDC2	0.115444	0.00341549	0.0388044
RRAGB	-0.43574	0.00342036	0.0388329
DNHD1	-0.557549	0.00342897	0.0389037
NOCT	0.949963	0.00343372	0.0389305
VBP1	0.492405	0.00343927	0.0389665
ZNF678	-0.533049	0.00344837	0.0390426
RPGR	0.800345	0.00345262	0.0390637
ZC3H12B	-0.886672	0.00346295	0.0391536
POLM	-0.516922	0.00347415	0.0392531
ZFHX4	0.136518	0.00348237	0.039317
ZNF180	0.409368	0.0034846	0.039317
NUP214	0.312115	0.00350922	0.0395675
RBM27	0.524639	0.00351167	0.0395679
MSH6	0.49142	0.00351765	0.0396081
KMT2E	0.451608	0.00352628	0.0396627
SYT7	0.12463	0.00352735	0.0396627
TOB2	1.21733	0.00353083	0.0396746
GUCY2F	0.151685	0.0035367	0.0397133
RIPK1	0.511076	0.00354128	0.0397376
RMDN1	-0.499905	0.00354684	0.0397727
METTL7A	-1.14261	0.00355135	0.039796
ABR	0.824547	0.00355967	0.0398492
NCKAP5L	0.72162	0.00356096	0.0398492
HEMK1	-1.07141	0.00356475	0.0398644
WDR38	0.420539	0.00356829	0.0398658
SHBG	0.405398	0.00357405	0.0398658
PMS2P4	-0.555233	0.00357451	0.0398658
POLE4	-0.455438	0.00357461	0.0398658
PPP1R14BP3	0.762292	0.0035821	0.0399221
RALGPS2	-0.631163	0.00358905	0.03995
TMED10	0.573716	0.00358948	0.03995
DHRS4	-0.758915	0.00360819	0.0400953
TNFAIP1	0.57373	0.00360982	0.0400953
IL17D	-0.454215	0.00360988	0.0400953
CD19	-0.639559	0.00361547	0.0401303
PSMD11	0.505168	0.00361793	0.0401304
TXLNA	0.690092	0.0036223	0.0401517
BDH1	-0.823792	0.00362709	0.0401775
LINC00470	0.336569	0.00364299	0.0403113
AUH	-0.483683	0.00364408	0.0403113
TNFRSF1B	1.21887	0.0036506	0.0403561
GPBP1	0.387234	0.00366014	0.0404203
PYHIN1	-1.76458	0.00366134	0.0404203
LRPAP1	0.482546	0.00367786	0.0405753
NR4A1	2.04239	0.00368819	0.0406445
TPT1.AS1	-0.557225	0.00368909	0.0406445
MOSPD3	-0.658705	0.0036916	0.0406448
NLRP10	0.110003	0.00369927	0.0407019
ZNF816	0.545372	0.00370191	0.0407036
BDP1	0.380952	0.00372693	0.0408971
CKS2	1.53743	0.00372757	0.0408971
ZNF532	-1.2999	0.00372774	0.0408971
DLG3	-0.90546	0.00372949	0.0408971
OR2B2	0.426281	0.00373952	0.0409606
KLHL28	0.484294	0.00374129	0.0409606
HUWE1	0.383101	0.00374279	0.0409606
TMEM80	-0.997884	0.00375399	0.0410558
ORC5	-0.413169	0.00376912	0.0411937
IPO5	0.307253	0.00378316	0.0413196
PGRMC2	0.535806	0.00379135	0.0413701
AGPS	-0.334579	0.00379283	0.0413701
ZNF267	0.577382	0.0038022	0.0414447
RPS3A	-0.382032	0.00381699	0.0415783
TCAP	0.633054	0.00383173	0.0416989
ZFHX2	0.484708	0.00383316	0.0416989
ERI3	-0.462448	0.00383766	0.0417202
GPR160	-1.36045	0.00385073	0.0418346
CENPE	0.775117	0.00385652	0.0418697
OR5G1P	0.204694	0.00386088	0.0418893
RHOT1	-0.501443	0.00386487	0.0419048
MED13	0.469735	0.00388336	0.0420651
CDK5RAP2	0.301915	0.00388479	0.0420651
EMC3	0.407804	0.0038967	0.042129
TCTN3	0.51894	0.00389844	0.042129
MET	0.337218	0.00389958	0.042129
RCHY1	0.511535	0.00390098	0.042129
FXR2	0.527484	0.0039066	0.042162
LBHD1	-0.440542	0.00391042	0.0421754
PPA2	-0.399554	0.00391368	0.0421828
CDH15	0.166038	0.00392015	0.0422247
EMC3.AS1	-0.681279	0.00394149	0.0424266
GPN3	0.654904	0.00394852	0.04246
CAPRIN2	-0.500513	0.00394977	0.04246
STPG2	-0.411818	0.00396324	0.0425536
CSAD	-0.595659	0.00396367	0.0425536
KCNJ8	0.113644	0.00396953	0.0425629
RCCD1	-0.834021	0.00396973	0.0425629
IGFLR1	-0.794944	0.00397336	0.0425688
GEM	1.66471	0.00398149	0.0425688
MYLK4	-0.768436	0.00398315	0.0425688
EIF3J	0.56017	0.00398596	0.0425688
OPRL1	-0.75151	0.00398666	0.0425688
RIPPLY1	0.376785	0.00399029	0.0425688
EHMT1	0.729212	0.00399612	0.0425688
FYTTD1	0.939191	0.00399737	0.0425688
CELP	0.403215	0.00399982	0.0425688
IVD	-0.546608	0.00400016	0.0425688
TP53TG1	-0.799558	0.00400294	0.0425688
CSTF2	0.316813	0.00400544	0.0425688
MMAB	-0.421879	0.00400789	0.0425688
RASD2	0.427628	0.00400821	0.0425688
OCIAD1	-0.201013	0.00400926	0.0425688
CD200R1	-1.1293	0.00402263	0.0426752
EIF2B2	0.442497	0.00402449	0.0426752
MFAP4	0.696116	0.00403517	0.0427395
BRAF	0.628053	0.00403628	0.0427395
NCAPH2	0.412169	0.00403847	0.0427395
NUP98	0.665463	0.00404202	0.0427395
RAB33B	0.6261	0.00404435	0.0427395
SESN2	1.19487	0.0040462	0.0427395
EIF2B4	0.320115	0.00405094	0.0427425
RPL35	-0.399384	0.00405436	0.0427425
PPM1D	0.732432	0.00405767	0.0427425
KBTBD6	0.909404	0.00405842	0.0427425
VILL	-0.799758	0.00406161	0.0427425
CCT5	0.621177	0.00406214	0.0427425
GRAMD1C	-1.42617	0.00407395	0.0428392
SCO2	0.726584	0.00407704	0.0428442
MTSS1	-0.967748	0.00408174	0.0428563
SIGLEC10	-0.868147	0.00408342	0.0428563
GOLGA8R	-0.626886	0.00409529	0.0429534
ADA2	-1.05822	0.00409921	0.042967
TNIP1	0.403589	0.00410867	0.0430386
FAM168B	0.485748	0.00412498	0.0431819
QTRT2	0.367835	0.00412888	0.0431951
DYRK2	-0.788941	0.00413684	0.0432507
SFTPA2	0.085095	0.00415082	0.0433692
CAMK4	2.01782	0.00415794	0.0434159
DOCK4	0.413822	0.00417001	0.0435142
USP47	0.411083	0.00419288	0.0436535
NT5DC1	-0.645158	0.00419468	0.0436535
GMPR2	-0.379455	0.00419484	0.0436535
RBMY1F	0.0343787	0.00419516	0.0436535
C5AR2	-1.09709	0.00419877	0.0436535
SPAG7	0.419078	0.00419935	0.0436535
NETO2	0.997885	0.00422124	0.0438532
HCST	-0.966019	0.00422496	0.043864
POGK	0.311559	0.0042291	0.0438792
POR	0.604883	0.00423431	0.0439055
NLRC4	-0.903339	0.00424334	0.0439713
NEIL1	0.756273	0.00424685	0.0439798
ZFYVE27	0.29797	0.00425926	0.0440572
CAMK2D	-0.999819	0.00425969	0.0440572
CP	-0.627441	0.00426452	0.0440792
PLXNA3	0.626698	0.00426941	0.044102
ERMP1	-0.533392	0.00427551	0.0441372
PRMT7	-0.671855	0.00428838	0.0441827
IL24	-0.798516	0.00428992	0.0441827
CACNB4	-0.385672	0.00429207	0.0441827
STMN1	0.786919	0.00429285	0.0441827
DNAJC7	0.429973	0.00429364	0.0441827
ORC3	-0.433758	0.00430287	0.0441827
RPP38	0.459744	0.00430298	0.0441827
FRA10AC1	-0.519395	0.00430415	0.0441827
KCNH8	-1.15604	0.00430419	0.0441827
KCTD18	-0.389362	0.00431776	0.0442942
VWC2L	-0.846269	0.00433313	0.0444241
MED12	0.497813	0.0043425	0.044448
OR7E8P	0.185669	0.00434257	0.044448
SPPL2A	0.525197	0.00434454	0.044448
GOLGA8A	-0.846271	0.00434631	0.044448
UBR7	0.378522	0.00436264	0.0445871
MED19	0.612957	0.0043881	0.0448193
INTS4P1	-0.892799	0.00439644	0.0448766
GPR158	0.127635	0.00440202	0.0449056
TRAPPC3	0.30345	0.00440766	0.0449351
NDUFS1	0.286518	0.00441946	0.0450132
CHST12	-1.04962	0.00442082	0.0450132
SNX21	-0.641143	0.00442483	0.045026
STX7	-0.81233	0.00443702	0.0451221
NR4A2	2.30911	0.00445407	0.0452674
NINJ1	1.55405	0.00446879	0.0453875
MDM1	-0.481178	0.00447143	0.0453875
DUS4L	-0.429835	0.00449324	0.0455807
TNFRSF4	1.68822	0.0044976	0.0455966
MMP25	-1.47719	0.00450423	0.0456356
RAB31	-1.48195	0.0045116	0.0456489
TMEM192	0.376462	0.00451232	0.0456489
EHD4	0.910773	0.00451606	0.0456489
LAMP1	0.390771	0.00451668	0.0456489
ITLN1	0.424257	0.00452314	0.0456859
MKRN2	0.470492	0.00453869	0.0458148
CNOT6L	0.546018	0.00455036	0.04589
HSPA13	0.945553	0.00455175	0.04589
CSNK2A2	0.296258	0.00456328	0.0459453
CLMP	-0.620962	0.00456491	0.0459453
C5orf63	-1.05756	0.00456673	0.0459453
ZNF419	0.409704	0.00456845	0.0459453
OR5AR1	0.191031	0.0045724	0.0459568
PDGFRB	-1.21618	0.00458087	0.0460137
PTK2B	-0.760686	0.00458539	0.0460144
WIPF1	0.444903	0.00458655	0.0460144
ATP1B3	0.9075	0.00461017	0.046223
SMARCA5	0.541031	0.00462174	0.0463082
KYAT1	-0.982583	0.00462717	0.0463082
RWDD3	-0.452083	0.00462865	0.0463082
TCTA	-0.869646	0.00462997	0.0463082
APBB3	-0.615828	0.00464877	0.0464678
ZBTB18	0.503846	0.00465823	0.046534
KIAA1191	0.370254	0.00466224	0.0465437
CALU	0.654844	0.00466488	0.0465437
GOLGA6C	0.140652	0.00466969	0.0465634
ALOX5AP	-1.0227	0.00468441	0.0466817
ZNF331	1.32695	0.00469378	0.0467221
PHKG1	0.604555	0.00469417	0.0467221
NIT2	-0.415676	0.0047034	0.0467856
PTPRQ	-1.87364	0.00471328	0.0468554
TCL6	-1.78003	0.00472741	0.0469674
TXNDC9	0.481189	0.00473293	0.0469937
LMOD1	0.249745	0.00474372	0.0470443
CRIP2	2.23244	0.00474377	0.0470443
DCLRE1C	-0.516458	0.00476256	0.0471884
LAPTM5	-0.424595	0.00476768	0.0471884
YIPF3	0.315371	0.00476782	0.0471884
HMGCR	0.656174	0.00476982	0.0471884
ZSCAN32	0.460122	0.00479422	0.0473369
ANKS6	-0.685916	0.00479443	0.0473369
STRN4	0.516271	0.00479625	0.0473369
SLC18B1	-0.646424	0.00479639	0.0473369
PCP2	-1.03892	0.00480445	0.0473503
PFN4	-1.13394	0.00480814	0.0473503
CD1B	0.222707	0.00480825	0.0473503
TBC1D25	0.347295	0.0048093	0.0473503
TAGLN	-1.14046	0.00481807	0.047408
CLASRP	-0.660478	0.00482659	0.0474634
C11orf72	0.22488	0.00483939	0.0475483
MTX2	-0.401533	0.00484103	0.0475483
PHF20	0.456841	0.00485228	0.0476303
SLC26A3	0.44086	0.00485805	0.0476411
KCNQ5	-0.726633	0.0048592	0.0476411
DEPDC4	-0.355186	0.00487071	0.0477254
RETREG3	0.420199	0.00489134	0.0478988
TNPO3	0.294868	0.00490616	0.0479945
ATP1B2	0.968238	0.00490801	0.0479945
CREBZF	-0.610157	0.00491296	0.0479945
RREB1	0.429337	0.00491659	0.0479945
GINS3	0.571184	0.00491715	0.0479945
PPM1G	0.384628	0.00492157	0.0479945
OPTN	0.745926	0.00492293	0.0479945
DGKA	-0.528509	0.00492712	0.0479945
ETFBKMT	-0.750117	0.00492747	0.0479945
CD1C	-2.00129	0.00493331	0.0480228
MFAP3	0.475075	0.00493888	0.0480485
PCYOX1L	-0.777223	0.00495168	0.0481445
IQCA1	0.602102	0.00495844	0.0481815
OR5AK3P	0.125575	0.00497198	0.0482845
PTPMT1	-0.354741	0.00497749	0.0482867
IQSEC3	0.940494	0.0049781	0.0482867
WDR44	0.389563	0.00498682	0.0483427
TP53RK	0.723889	0.00499137	0.0483581
REL	0.852394	0.00500054	0.048389
CCL2	1.12787	0.00500268	0.048389
MSANTD3	-0.506302	0.00500341	0.048389
RALGDS	0.670217	0.0050081	0.0484057
ZFAND1	-0.426765	0.00501197	0.0484146
SERBP1	0.268924	0.00501637	0.0484286
RSPH14	0.843389	0.00502528	0.048486
BRPF1	0.426875	0.005029	0.0484933
OGG1	-0.825154	0.00503322	0.0485054
CSGALNACT2	0.536168	0.00503964	0.0485387
RNF20	0.297226	0.00505216	0.0486307
NUDCD2	-0.392157	0.00505844	0.0486626
PIM2	0.650698	0.00506955	0.048706
SPOCK2	0.525231	0.00507262	0.048706
PEF1	0.328548	0.00507597	0.048706
USP15	-0.402366	0.0050803	0.048706
KRT10	-0.569502	0.00508161	0.048706
PITPNB	0.485343	0.00508227	0.048706
TSACC	0.737743	0.00508507	0.048706
LARP4B	0.326916	0.00508673	0.048706
SLC30A5	0.442349	0.00510632	0.0488631
OR52L1	0.113995	0.00510911	0.0488631
WAS	-0.486774	0.00511215	0.0488637
ZCCHC9	0.478581	0.005128	0.0489866
KPNA4	0.481871	0.00513637	0.049038
SH3KBP1	0.428156	0.00513961	0.0490403
MEMO1	-0.462098	0.00515932	0.0491997
MMP21	-0.579514	0.00518962	0.0494558
GNG2	0.791517	0.00519221	0.0494558
HSPA9	0.470957	0.00520842	0.0495814
KRTAP19.6	0.261046	0.00521771	0.0496382
PCIF1	0.602257	0.00522045	0.0496382
OMA1	-0.576196	0.00522716	0.0496732
FBXO44	-0.813753	0.00523654	0.0497335

## Sheet: Supplement 18
Supplement_18 - DEG_CLL_Pseudomonas aeruginosa
Gene	Group.log2.ratio	Group.pvalue	Group.fdr
HIC1	0.872558	2.28852e-07	0.00374927
SRGN	1.68665	4.58509e-06	0.0269512
FOSL1	1.56609	6.9446e-06	0.0269512
SETDB1	-0.449431	9.13895e-06	0.0269512
RRAD	1.93183	9.20923e-06	0.0269512
NECTIN2	0.931868	9.87042e-06	0.0269512
BCL2A1	1.89883	1.69826e-05	0.0305604
EFHD2	0.887229	1.70457e-05	0.0305604
TMEM88	2.36001	1.73371e-05	0.0305604
SNRNP35	-0.796984	1.86537e-05	0.0305604
GFM2	-0.410551	2.27803e-05	0.0311972
STX11	1.58486	2.28509e-05	0.0311972
ZNF697	0.793445	2.66666e-05	0.0324071
OSR2	0.88764	2.93421e-05	0.0324071
EMP1	1.73584	3.07415e-05	0.0324071
ULBP2	0.976257	3.33148e-05	0.0324071
PHLDA2	0.993593	3.36276e-05	0.0324071
OLAH	0.669851	3.84834e-05	0.0345063
AQP9	3.10062	4.07694e-05	0.0345063
ICAM1	2.19552	4.33046e-05	0.0345063
FAM214B	1.12066	4.59702e-05	0.0345063
ZC3H12C	0.758782	4.65884e-05	0.0345063
EREG	2.15419	4.84432e-05	0.0345063
RAMP1	1.47047	5.25446e-05	0.0345449
SP140	-0.845069	5.27409e-05	0.0345449
CYP27A1	1.22693	5.48232e-05	0.0345449
SP140L	-0.580271	5.77027e-05	0.0350127
MTMR12	0.713434	6.43375e-05	0.0376443
PLK3	1.0923	6.94136e-05	0.038803
DBT	-0.441639	7.10547e-05	0.038803
CCDC112	-1.27727	7.39918e-05	0.0391035
SEPHS1P1	-1.65259	8.67372e-05	0.0425008
TASOR	-0.433127	8.76059e-05	0.0425008
IRF2BP2	0.945064	8.88522e-05	0.0425008
DEDD2	0.783117	9.07971e-05	0.0425008
DRC1	0.317171	9.49807e-05	0.0432241
PPP1R8	0.728669	9.93259e-05	0.0439799
IL1R1	1.08821	0.000105175	0.0453032
EIF4A3	1.0795	0.000109269	0.0453032
ADGRA2	0.319876	0.00011061	0.0453032
PHC2	0.45055	0.000127222	0.0482245
TOB1	1.54497	0.000128627	0.0482245
FEZ1	1.52045	0.000131962	0.0482245
NINJ1	2.04164	0.000132744	0.0482245
BID	1.04894	0.000133255	0.0482245
SMG7	-0.331108	0.000141328	0.0482245
ADGRE5	1.29376	0.000143184	0.0482245
RBP7	1.13116	0.000143272	0.0482245
HSPA2	1.75893	0.00014533	0.0482245
B3GNT5	0.746796	0.000147179	0.0482245

## Sheet: Supplement 19
Supplement_19 - DEG_OV_E_coli
Gene	Group.log2.ratio	Group.pvalue	Group.fdr
C5orf52	-0.883404	1.00975e-07	0.00165427
MRGPRX1	-2.02047	1.64963e-06	0.0017788
ZSWIM2	-0.229124	1.81795e-06	0.0017788
GCSAM	-2.47844	3.83655e-06	0.0017788
CXorf67	-0.93389	4.35762e-06	0.0017788
PRSS3	-2.9208	6.0912e-06	0.0017788
AMELY	-0.0307482	6.51454e-06	0.0017788
P2RX5	-2.43099	7.40971e-06	0.00199005
GOLGA8J	-0.231467	1.00223e-05	0.00264831
C16orf92	-0.668639	1.98213e-05	0.00515448
TAGLN3	-1.78186	3.51786e-05	0.00900518
OR6K6	-0.503163	4.34154e-05	0.0109427
FAM167A.AS1	-1.56874	5.77409e-05	0.0143329
SEMG2	-1.28478	6.75793e-05	0.0165247
LIN28A	-1.19919	7.30723e-05	0.0175419
CST8	-1.19291	7.3881e-05	0.0175419
OPN1LW	-1.38597	8.84884e-05	0.0207101
FGL1	-1.5306	0.000118691	0.0273875
SSXP4	-0.652437	0.000132148	0.0300691
CCDC103	-0.529099	0.000185536	0.0416389
G6PD	-1.407	0.000191794	0.0424617
ESR1	2.52384	0.000227634	0.0497244

## Sheet: Supplement 20
Supplement_20 - DEG_PANC_P_acne
Gene	Group.log2.ratio	Group.pvalue	Group.fdr
EIF2A	-0.585153	1.71456e-06	0.0271505
ZNF300	-1.01812	3.31447e-06	0.0271505
UBE2E1	-0.632512	6.39337e-06	0.0349142

## Sheet: Supplement 21
Supplement_21 - CLL_Gordonia_polyisoprenivorans_pathway_analysis
Category	p.value	fdr	Included based on FDR criteria	Excluded based on irrelevance
DNA damage response, signal transduction by p53 class mediator	5.74518e-05	0.046848	Yes
ubiquitin-protein ligase activity involved in mitotic cell cycle	0.00171803	0.0545702	Yes
neuron apoptotic process	0.00233668	0.0623629	Yes	Yes
cysteine-type endopeptidase activity involved in apoptotic process	0.00217682	0.0623629	Yes
macrophage activation	0.00567324	0.0779526	Yes
mitotic cell cycle	0.00601121	0.0780165	Yes
blood coagulation	0.012966	0.0926033	Yes
BMP signaling pathway	0.0204497	0.110426	No
ossification	0.0208915	0.111084	No
peptidyl-tyrosine phosphorylation	0.0211262	0.111839	No
potassium ion transport	0.0223681	0.116582	No
cell death	0.0259582	0.12383	No
protein kinase B signaling cascade	0.0256969	0.12383	No
phosphatidylinositol 3-kinase cascade	0.0283406	0.125425	No
I-kappaB kinase/NF-kappaB cascade	0.0294516	0.126789	No
B cell proliferation	0.0304208	0.128835	No
phosphorylation	0.0374837	0.146128	No
translation	0.0437508	0.154407	No
skeletal muscle tissue development	0.0480337	0.161495	No
protein secretion	0.0491365	0.163382	No
JNK cascade	0.0533022	0.168418	No
ATPase activity	0.0568653	0.173563	No
hormone secretion	0.0594882	0.175882	No
JUN kinase activity	0.0591632	0.175882	No
epithelial cell migration	0.0665313	0.189395	No
epithelial to mesenchymal transition	0.0679932	0.190855	No
apoptotic process	0.0757593	0.203638	No
osteoclast differentiation	0.0760899	0.203638	No
insulin secretion	0.0776647	0.205936	No
epithelial cell proliferation	0.077773	0.205936	No
interferon-gamma production	0.0797257	0.210107	No
smoothened signaling pathway	0.0981425	0.233185	No
reactive oxygen species metabolic process	0.102126	0.239352	No
protein ubiquitination	0.132139	0.283793	No
oligodendrocyte differentiation	0.143553	0.297713	No
nitric oxide biosynthetic process	0.148194	0.303685	No
cell cycle arrest	0.149861	0.305543	No
epithelial cell differentiation	0.160114	0.316733	No
DNA binding	0.160488	0.316733	No
sequence-specific DNA binding transcription factor activity	0.161577	0.317111	No
catalytic activity	0.168874	0.325609	No
macrophage derived foam cell differentiation	0.170256	0.327749	No
interleukin-1 beta production	0.171916	0.329893	No
cAMP biosynthetic process	0.17547	0.334057	No
DNA replication	0.180358	0.340676	No
fibroblast growth factor receptor signaling pathway	0.188967	0.35198	No
endocytosis	0.193317	0.356779	No
interleukin-6 production	0.202215	0.367027	No
activated T cell proliferation	0.210128	0.373526	No
osteoblast differentiation	0.211532	0.374341	No
neuron differentiation	0.21252	0.375016	No
heart rate	0.224907	0.389635	No
TOR signaling cascade	0.22528	0.389635	No
catenin import into nucleus	0.230466	0.395131	No
proteasomal ubiquitin-dependent protein catabolic process	0.241714	0.410336	No
cell differentiation	0.255587	0.424922	No
cardiac muscle hypertrophy	0.260431	0.430014	No
myoblast differentiation	0.266997	0.436083	No
MAP kinase activity	0.274966	0.445482	No
endothelial cell proliferation	0.286884	0.459074	No
neurogenesis	0.29579	0.469144	No
Notch signaling pathway	0.304892	0.477583	No
tumor necrosis factor production	0.304652	0.477583	No
epidermal growth factor receptor signaling pathway	0.308507	0.480289	No
Wnt receptor signaling pathway	0.309979	0.480289	No
microtubule polymerization	0.315167	0.486454	No
signal transduction	0.320837	0.491434	No
transforming growth factor beta receptor signaling pathway	0.328625	0.500103	No
proteolysis	0.330608	0.500388	No
inflammatory response	0.342811	0.511462	No
Ras protein signal transduction	0.349686	0.515463	No
protein catabolic process	0.374424	0.542385	No
actin filament polymerization	0.379917	0.544362	No
protein dephosphorylation	0.381439	0.544849	No
fibroblast proliferation	0.393423	0.555393	No
autophagy	0.408477	0.570638	No
MAPK cascade	0.410689	0.572404	No
type I interferon production	0.415432	0.576353	No
angiogenesis	0.415032	0.576353	No
peptidyl-serine phosphorylation	0.430228	0.590769	No
cell-cell adhesion	0.442911	0.60202	No
release of cytochrome c from mitochondria	0.444372	0.603326	No
cell adhesion	0.446233	0.603965	No
bone resorption	0.47629	0.635229	No
protein binding	0.490944	0.642004	No
neuron projection development	0.519788	0.663197	No
viral genome replication	0.544461	0.689574	No
neuroblast proliferation	0.548531	0.692549	No
calcium ion transport	0.553876	0.695061	No
cytokine secretion	0.573426	0.710865	No
bone mineralization	0.592179	0.726382	No
fat cell differentiation	0.593938	0.727062	No
synapse assembly	0.611496	0.742531	No
endothelial cell migration	0.621318	0.751433	No
blood pressure	0.624248	0.754222	No
transcription, DNA-dependent	0.650354	0.774903	No
protein kinase activity	0.667396	0.788414	No
multicellular organism growth	0.670022	0.788992	No
organ growth	0.692529	0.808397	No
smooth muscle cell proliferation	0.712143	0.826497	No
cell-substrate adhesion	0.733638	0.839338	No
axonogenesis	0.737983	0.840025	No
synaptic transmission, glutamatergic	0.76643	0.864896	No
blood vessel endothelial cell migration	0.770192	0.865882	No
neural precursor cell proliferation	0.789169	0.87629	No
chondrocyte differentiation	0.793187	0.879134	No
cell-matrix adhesion	0.801119	0.882254	No
cell migration	0.800419	0.882254	No
cytokine production	0.808455	0.886562	No
canonical Wnt receptor signaling pathway	0.830413	0.902981	No
cell proliferation	0.877604	0.934555	No
synaptic transmission	0.899483	0.947376	No
T cell proliferation	0.898249	0.947376	No
NF-kappaB transcription factor activity	0.899783	0.947376	No
gene expression	0.913764	0.951608	No
G-protein coupled receptor protein signaling pathway	0.917299	0.952823	No
T cell activation	0.927714	0.958691	No
immune response	0.942666	0.965873	No
cell growth	0.948024	0.968895	No
ERK1 and ERK2 cascade	0.959501	0.975668	No
interleukin-12 production	0.967317	0.981961	No
transcription from RNA polymerase II promoter	0.969772	0.9828	No
Rho protein signal transduction	0.971368	0.983591	No
protein phosphorylation	0.976285	0.985264	No
insulin-like growth factor receptor signaling pathway	0.979357	0.985892	No

## Sheet: Supplement 22
Supplement_22 - CLL_Mastadenovirus_C_pathway_analysis
Category	p.value	fdr	Included based on FDR criteria	Excluded based on irrelevance
DNA damage response, signal transduction by p53 class mediator	7.59345e-06	0.00159467	Yes
epidermal growth factor receptor signaling pathway	0.000220374	0.00738866	Yes
activated T cell proliferation	0.000687004	0.0117036	Yes
signal transduction	0.0011356	0.0152768	Yes
ubiquitin-protein ligase activity involved in mitotic cell cycle	0.00122178	0.0153614	Yes
protein catabolic process	0.00147498	0.0166383	Yes
cell differentiation	0.00179468	0.0188363	Yes
interferon-gamma production	0.00213617	0.020302	Yes
cytokine secretion	0.00265974	0.0232631	Yes
tumor necrosis factor production	0.00294547	0.0242801	Yes
B cell proliferation	0.00299914	0.0243404	Yes
apoptotic process	0.00428113	0.0307578	Yes
cysteine-type endopeptidase activity involved in apoptotic process	0.00462931	0.0321125	Yes
cell cycle	0.00506783	0.0333056	Yes
interleukin-1 beta production	0.00690828	0.0403683	Yes
immune response	0.00917452	0.048254	Yes
sequence-specific DNA binding transcription factor activity	0.00951901	0.0487027	Yes
epithelial cell proliferation	0.011171	0.0545886	Yes
neuron apoptotic process	0.0125514	0.0573844	Yes	Yes
release of cytochrome c from mitochondria	0.0145364	0.0624391	Yes
cell-substrate adhesion	0.0156011	0.0651575	Yes
MAPK cascade	0.018354	0.0710843	Yes
cardiac muscle hypertrophy	0.0194313	0.0732	Yes	Yes
inflammatory response	0.0230267	0.0824726	Yes
neuron differentiation	0.0309021	0.0978972	Yes	Yes
epithelial cell migration	0.0311174	0.0983213	Yes
ossification	0.0360531	0.107713	No
hormone secretion	0.0366951	0.108556	No
cytokine production	0.0402474	0.115389	No
catalytic activity	0.0434943	0.122087	No
smooth muscle cell proliferation	0.0587305	0.149868	No
skeletal muscle tissue development	0.0594131	0.150972	No
epithelial to mesenchymal transition	0.0617701	0.154361	No
neurogenesis	0.0650383	0.158909	No
insulin secretion	0.0656627	0.160111	No
osteoclast differentiation	0.0679008	0.163478	No
DNA binding	0.0731324	0.170079	No
catenin import into nucleus	0.0738639	0.171449	No
blood pressure	0.0769847	0.176655	No
phosphatidylinositol 3-kinase cascade	0.0772355	0.176894	No
protein kinase B signaling cascade	0.0776436	0.177179	No
Rho protein signal transduction	0.0808037	0.182272	No
viral genome replication	0.0859349	0.189276	No
multicellular organism growth	0.0877324	0.191835	No
gene expression	0.0920324	0.199074	No
NF-kappaB transcription factor activity	0.0927636	0.200212	No
translation	0.0988267	0.210749	No
endocytosis	0.117911	0.237593	No
synaptic transmission	0.118378	0.238137	No
fibroblast growth factor receptor signaling pathway	0.120667	0.240736	No
cell-matrix adhesion	0.121588	0.241775	No
ERK1 and ERK2 cascade	0.146325	0.27553	No
mitotic cell cycle	0.147767	0.275843	No
protein binding	0.147863	0.275843	No
phosphorylation	0.147422	0.275843	No
MAP kinase activity	0.155792	0.286537	No
protein dephosphorylation	0.156093	0.286537	No
osteoblast differentiation	0.161446	0.292591	No
angiogenesis	0.1702	0.306157	No
interleukin-6 production	0.172872	0.308995	No
protein secretion	0.177789	0.31501	No
type I interferon production	0.184718	0.323123	No
cell growth	0.199264	0.339226	No
heart rate	0.201136	0.341932	No
reactive oxygen species metabolic process	0.203285	0.345099	No
cell cycle arrest	0.220418	0.365949	No
T cell proliferation	0.22104	0.366478	No
cell proliferation	0.224343	0.370933	No
protein phosphorylation	0.229717	0.375703	No
TOR signaling cascade	0.237239	0.383485	No
oligodendrocyte differentiation	0.2507	0.397106	No
cell adhesion	0.255752	0.402761	No
macrophage activation	0.262728	0.409178	No
Notch signaling pathway	0.277881	0.428356	No
protein ubiquitination	0.278918	0.429146	No
transcription from RNA polymerase II promoter	0.286779	0.438025	No
I-kappaB kinase/NF-kappaB cascade	0.310566	0.462781	No
ATPase activity	0.317301	0.466768	No
interleukin-12 production	0.318364	0.467477	No
potassium ion transport	0.329885	0.481464	No
blood coagulation	0.346836	0.501354	No
neural precursor cell proliferation	0.348197	0.50152	No
BMP signaling pathway	0.356722	0.509542	No
cell death	0.361413	0.512753	No
cell migration	0.362647	0.512753	No
endothelial cell migration	0.368579	0.517899	No
Wnt receptor signaling pathway	0.369665	0.51882	No
epithelial cell differentiation	0.372177	0.521134	No
fat cell differentiation	0.380199	0.527471	No
organ growth	0.38736	0.53556	No
synaptic transmission, glutamatergic	0.403543	0.550991	No
proteasomal ubiquitin-dependent protein catabolic process	0.412458	0.559584	No
smoothened signaling pathway	0.412348	0.559584	No
endothelial cell proliferation	0.434061	0.58019	No
nitric oxide biosynthetic process	0.437519	0.58352	No
bone mineralization	0.466873	0.609262	No
macrophage derived foam cell differentiation	0.479311	0.619613	No
synapse assembly	0.484122	0.622958	No
canonical Wnt receptor signaling pathway	0.488599	0.627015	No
blood vessel endothelial cell migration	0.50704	0.64353	No
T cell activation	0.547432	0.680484	No
axonogenesis	0.573433	0.704346	No
myoblast differentiation	0.621931	0.749921	No
bone resorption	0.623817	0.751355	No
cell-cell adhesion	0.627235	0.754056	No
protein kinase activity	0.643202	0.766382	No
peptidyl-serine phosphorylation	0.656872	0.775778	No
chondrocyte differentiation	0.66342	0.781611	No
JUN kinase activity	0.666542	0.783365	No
Ras protein signal transduction	0.670117	0.7868	No
cAMP biosynthetic process	0.688883	0.804141	No
insulin-like growth factor receptor signaling pathway	0.693671	0.80661	No
transforming growth factor beta receptor signaling pathway	0.710711	0.813107	No
JNK cascade	0.734096	0.825086	No
G-protein coupled receptor protein signaling pathway	0.760891	0.842985	No
autophagy	0.773829	0.850649	No
peptidyl-tyrosine phosphorylation	0.781357	0.855806	No
proteolysis	0.825084	0.889175	No
actin filament polymerization	0.8515	0.905516	No
microtubule polymerization	0.873071	0.912675	No
neuron projection development	0.866757	0.912675	No
transcription, DNA-dependent	0.88789	0.922274	No
DNA replication	0.89538	0.92766	No
neuroblast proliferation	0.905422	0.93398	No
fibroblast proliferation	0.937308	0.952299	No
calcium ion transport	0.989773	0.992239	No
