# Supplementary material for: An atlas of the tissue and blood metagenome in cancer reveals novel links between bacteria, viruses and cancer
Source: Microbiome. 2021 Apr 22;9:94. doi: 10.1186/s40168-021-01039-4 (PMC8063312; doi:10.1186/s40168-021-01039-4)
Supplement: Supplementary file 3 — Additional file 2: Supplement_1-3. control and validation. Supplement_4. rppb and read counts raw data_revised. Supplement_5. downsampling vs full dataset. Supplement_6. number of species detected in each sample. Supplement_7-9. filtering and grouping. Supplement_10. final taxa hit list. Supplement_11. cancer study groupings. Supplement_12-14. integration analysis. Supplement_15. differential gene expression analysis overview. Supplement_16-22. differential gene expression and pathway analysis. Supplement_23. most commonly mutated genes in dataset. [file 40168_2021_1039_MOESM3_ESM.zip › Supplement_23 - Most commonly mutated genes in dataset.xlsx]

## Sheet: Supplement 23
Supplement_23 - Most commonly mutated genes in dataset
Gene symbol	Number of affected patients
TP53	489
KRAS	233
MUC16	156
CSMD3	95
CTNNB1	94
LRP1B	91
ARID1A	89
CDKN2A	82
SMAD4	79
FAT4	69
FAT3	67
KMT2C	65
VHL	56
MUC4	55
PBRM1	53
KMT2D	49
ATM	48
PDE4DIP	45
SETD2	44
NBEA	44
APC	42
BIRC6	42
PTEN	40
PIK3CA	39
ARID2	38
CTNNA2	37
PTPRT	37
RNF213	36
DCC	36
FAT1	34
GNAS	34
SF3B1	33
NOTCH1	32
TRRAP	32
ATRX	32
MEN1	31
ERBB4	31
PREX2	29
RB1	27
ZFHX3	27
EPHA3	27
NF1	26
ROBO2	26
AKAP9	26
PTPRD	26
RNF43	25
MED12	24
FAM135B	24
ZNF521	24
NCOR1	24
BRCA2	23
PTPN13	23
PTPRC	23
ARID1B	23
NRG1	22
MTOR	22
GRM3	22
KDM6A	22
BRAF	22
SPEN	22
ANK1	22
FOXA1	21
ACVR2A	21
TNC	21
CNTNAP2	21
ATR	21
SETBP1	20
ASXL1	20
NOTCH2	20
CNBD1	20
AXIN1	20
CDH10	20
