# Supplementary material for: An atlas of the tissue and blood metagenome in cancer reveals novel links between bacteria, viruses and cancer
Source: Microbiome. 2021 Apr 22;9:94. doi: 10.1186/s40168-021-01039-4 (PMC8063312; doi:10.1186/s40168-021-01039-4)
Supplement: Supplementary file 3 — Additional file 2: Supplement_1-3. control and validation. Supplement_4. rppb and read counts raw data_revised. Supplement_5. downsampling vs full dataset. Supplement_6. number of species detected in each sample. Supplement_7-9. filtering and grouping. Supplement_10. final taxa hit list. Supplement_11. cancer study groupings. Supplement_12-14. integration analysis. Supplement_15. differential gene expression analysis overview. Supplement_16-22. differential gene expression and pathway analysis. Supplement_23. most commonly mutated genes in dataset. [file 40168_2021_1039_MOESM3_ESM.zip › Supplement_4 - rppb and read counts raw data_revised.xlsx]

## Sheet: rppb
donor_id	Specimen.ID	alcohol_history	alcohol_history_intensity	biomarker_name	biomarker_positive	biomarker_threshold	cancer_history_first_degree_relative	cancer_type_prior_malignancy	Data.Type	disease_status_last_followup	donor_age_at_diagnosis	donor_age_at_enrollment	donor_age_at_last_followup	donor_diagnosis_icd10	donor_has_relative_with_cancer_history	donor_interval_of_last_followup	donor_relapse_interval	donor_relapse_type	donor_sex	donor_survival_time	donor_tumour_stage_at_diagnosis	donor_tumour_stage_at_diagnosis_supplemental	donor_tumour_staging_system_at_diagnosis	donor_vital_status	Experimental.Strategy	exposure_intensity	exposure_type	File.ID	first_therapy_duration	first_therapy_response	first_therapy_start_interval	first_therapy_therapeutic_intent	first_therapy_type	Format	ICGC.Donor	icgc_specimen_id	level_of_cellularity	other_therapy	other_therapy_response	percentage_cellularity	prior_malignancy	Project	project_code.x	relationship_age	relationship_disease	relationship_disease_icd10	relationship_sex	relationship_type	relationship_type_other
DO48577	SP106830	Don't know/Not sure	Not Documented	NA	NA	NA	yes	NA	Aligned Reads	stable	71	74	75	C61	yes	1362	NA	NA	male	1362	T3aNxMx	NA	TNM	alive	WGS	NA	NA	FI50384	28	complete response	242	palliative	radiation therapy	BAM	DO48577	NA	NA	NA	NA	NA	unknown	PRAD-UK	PRAD-UK	45	Breast cancer	C50	female	parent	NA
DO48577	SP106825	Don't know/Not sure	Not Documented	NA	NA	NA	yes	NA	Aligned Reads	stable	71	74	75	C61	yes	1362	NA	NA	male	1362	T3aNxMx	NA	TNM	alive	WGS	NA	NA	FI50402	28	complete response	242	palliative	radiation therapy	BAM	DO48577	NA	NA	NA	NA	76	unknown	PRAD-UK	PRAD-UK	45	Breast cancer	C50	female	parent	NA
DO36221	SP106838	Don't know/Not sure	Not Documented	NA	NA	NA	unknown	NA	Aligned Reads	stable	59	61	63	C61	unknown	1547	NA	NA	male	1547	T1cNxMx	NA	TNM	alive	WGS	NA	NA	FI30906	NA	NA	NA	NA	NA	BAM	DO36221	NA	NA	NA	NA	NA	unknown	PRAD-UK	PRAD-UK	NA	NA	NA	NA	NA	NA
DO36221	SP106834	Don't know/Not sure	Not Documented	NA	NA	NA	unknown	NA	Aligned Reads	stable	59	61	63	C61	unknown	1547	NA	NA	male	1547	T1cNxMx	NA	TNM	alive	WGS	NA	NA	FI30907	NA	NA	NA	NA	NA	BAM	DO36221	NA	NA	NA	NA	71	unknown	PRAD-UK	PRAD-UK	NA	NA	NA	NA	NA	NA
DO36223	SP106842	Don't know/Not sure	Not Documented	NA	NA	NA	no	NA	Aligned Reads	stable	63	64	67	C61	yes	1632	NA	NA	male	1632	T2aN0Mx	NA	TNM	alive	WGS	NA	NA	FI3481	NA	NA	NA	NA	NA	BAM	DO36223	NA	NA	NA	NA	NA	unknown	PRAD-UK	PRAD-UK	NA	Breast	C50	female	uncle/aunt	NA
DO36223	SP106839	Don't know/Not sure	Not Documented	NA	NA	NA	no	NA	Aligned Reads	stable	63	64	67	C61	yes	1632	NA	NA	male	1632	T2aN0Mx	NA	TNM	alive	WGS	NA	NA	FI3516	NA	NA	NA	NA	NA	BAM	DO36223	NA	NA	NA	NA	58	unknown	PRAD-UK	PRAD-UK	50	breast	C50	unknown	cousin	NA
DO6353	SP13281	Don't know/Not sure	Not Documented	NA	NA	NA	yes	NA	Aligned Reads	progression	41	45	54	C91.1	yes	4452	1407	progression (liquid tumours)	female	4452	A	NA	BINET	alive	WGS	NA	NA	FI16309	NA	unknown	NA	curative	other therapy	BAM	DO6353	NA	NA	mostly chemo and monoclonal antibody anti CD52	unknown	NA	no	CLLE-ES	CLLE-ES	NA	digestive organs cancer	C15-C26	unknown	unknown	NA
DO6353	SP96831	Don't know/Not sure	Not Documented	NA	NA	NA	yes	NA	Aligned Reads	progression	41	45	54	C91.1	yes	4452	1407	progression (liquid tumours)	female	4452	A	NA	BINET	alive	WGS	NA	NA	FI16308	NA	unknown	NA	curative	other therapy	BAM	DO6353	NA	NA	mostly chemo and monoclonal antibody anti CD52	unknown	NA	no	CLLE-ES	CLLE-ES	NA	digestive organs cancer	C15-C26	unknown	unknown	NA
DO6354	SP13283	Don't know/Not sure	Not Documented	NA	NA	NA	yes	NA	Aligned Reads	complete remission	46	50	58	C91.1	yes	4473	1387	progression (liquid tumours)	male	4473	A	NA	BINET	alive	WGS	NA	NA	FI29112	NA	unknown	NA	curative	other therapy	BAM	DO6354	NA	NA	mostly chemo and monoclonal antibody anti CD52	unknown	NA	no	CLLE-ES	CLLE-ES	NA	lymphoid, haematopoietic and related tissue	C81-C96	unknown	unknown	NA
DO6354	SP96833	Don't know/Not sure	Not Documented	NA	NA	NA	yes	NA	Aligned Reads	complete remission	46	50	58	C91.1	yes	4473	1387	progression (liquid tumours)	male	4473	A	NA	BINET	alive	WGS	NA	NA	FI29111	NA	unknown	NA	curative	other therapy	BAM	DO6354	NA	NA	mostly chemo and monoclonal antibody anti CD52	unknown	NA	no	CLLE-ES	CLLE-ES	NA	lymphoid, haematopoietic and related tissue	C81-C96	unknown	unknown	NA
DO221503	SP125580	Don't know/Not sure	Not Documented	NA	NA	NA	unknown	NA	Aligned Reads	stable	54	54	58	C61	unknown	1814	NA	NA	male	1814	T3aNxMx	NA	TNM	alive	WGS	NA	NA	FI26316	NA	NA	NA	NA	NA	BAM	DO221503	NA	NA	NA	NA	NA	unknown	PRAD-UK	PRAD-UK	NA	NA	NA	NA	NA	NA
DO221503	SP125579	Don't know/Not sure	Not Documented	NA	NA	NA	unknown	NA	Aligned Reads	stable	54	54	58	C61	unknown	1814	NA	NA	male	1814	T3aNxMx	NA	TNM	alive	WGS	NA	NA	FI26317	NA	NA	NA	NA	NA	BAM	DO221503	NA	NA	NA	NA	35	unknown	PRAD-UK	PRAD-UK	NA	NA	NA	NA	NA	NA
DO6898	SP96834	Don't know/Not sure	Not Documented	NA	NA	NA	unknown	NA	Aligned Reads	partial remission	76	76	79	C91.1	yes	1038	0	progression (liquid tumours)	female	1038	B	NA	BINET	deceased	WGS	NA	NA	FI37740	NA	unknown	NA	curative	chemotherapy	BAM	DO6898	NA	NA	NA	NA	NA	unknown	CLLE-ES	CLLE-ES	NA	digestive organs cancer	C15-C26	unknown	unknown	NA
DO6898	SP96835	Don't know/Not sure	Not Documented	NA	NA	NA	unknown	NA	Aligned Reads	partial remission	76	76	79	C91.1	yes	1038	0	progression (liquid tumours)	female	1038	B	NA	BINET	deceased	WGS	NA	NA	FI37739	NA	unknown	NA	curative	chemotherapy	BAM	DO6898	NA	NA	NA	NA	NA	unknown	CLLE-ES	CLLE-ES	NA	digestive organs cancer	C15-C26	unknown	unknown	NA
DO50416	SP111134	Don't know/Not sure	Not Documented	NA	NA	NA	unknown	NA	Aligned Reads	stable	59	59	62	C61	unknown	937	NA	NA	male	937	T1cNxMx	NA	TNM	deceased	WGS	NA	NA	FI26731	NA	NA	NA	NA	NA	BAM	DO50416	NA	NA	NA	NA	NA	unknown	PRAD-UK	PRAD-UK	NA	NA	NA	NA	NA	NA
DO50416	SP111123	Don't know/Not sure	Not Documented	NA	NA	NA	unknown	NA	Aligned Reads	stable	59	59	62	C61	unknown	937	NA	NA	male	937	T1cNxMx	NA	TNM	deceased	WGS	NA	NA	FI26732	NA	NA	NA	NA	NA	BAM	DO50416	NA	NA	NA	NA	80	unknown	PRAD-UK	PRAD-UK	NA	NA	NA	NA	NA	NA
DO50422	SP111138	Don't know/Not sure	Not Documented	NA	NA	NA	no	NA	Aligned Reads	stable	61	61	66	C61	no	1156	NA	NA	male	1156	T1cNxMx	NA	TNM	alive	WGS	NA	NA	FI1448	NA	NA	NA	NA	NA	BAM	DO50422	NA	NA	NA	NA	NA	unknown	PRAD-UK	PRAD-UK	NA	NA	NA	NA	NA	NA
DO50422	SP111129	Don't know/Not sure	Not Documented	NA	NA	NA	no	NA	Aligned Reads	stable	61	61	66	C61	no	1156	NA	NA	male	1156	T1cNxMx	NA	TNM	alive	WGS	NA	NA	FI1449	NA	NA	NA	NA	NA	BAM	DO50422	NA	NA	NA	NA	59	unknown	PRAD-UK	PRAD-UK	NA	NA	NA	NA	NA	NA
DO50421	SP111139	Don't know/Not sure	Not Documented	NA	NA	NA	unknown	NA	Aligned Reads	stable	66	66	69	C61	unknown	1229	NA	NA	male	1229	T1cNxMx	NA	TNM	alive	WGS	NA	NA	FI26713	NA	NA	NA	NA	NA	BAM	DO50421	NA	NA	NA	NA	NA	unknown	PRAD-UK	PRAD-UK	NA	NA	NA	NA	NA	NA
DO50421	SP111128	Don't know/Not sure	Not Documented	NA	NA	NA	unknown	NA	Aligned Reads	stable	66	66	69	C61	unknown	1229	NA	NA	male	1229	T1cNxMx	NA	TNM	alive	WGS	NA	NA	FI26714	NA	NA	NA	NA	NA	BAM	DO50421	NA	NA	NA	NA	92	unknown	PRAD-UK	PRAD-UK	NA	NA	NA	NA	NA	NA
DO50423	SP111140	Don't know/Not sure	Not Documented	NA	NA	NA	yes	NA	Aligned Reads	stable	64	64	67	C61	yes	1172	NA	NA	male	1172	T1cNxMx	NA	TNM	alive	WGS	NA	NA	FI24259	NA	NA	NA	NA	NA	BAM	DO50423	NA	NA	NA	NA	NA	unknown	PRAD-UK	PRAD-UK	NA	Lung Cancer	Lung Cancer	female	sibling	NA
DO50423	SP111130	Don't know/Not sure	Not Documented	NA	NA	NA	yes	NA	Aligned Reads	stable	64	64	67	C61	yes	1172	NA	NA	male	1172	T1cNxMx	NA	TNM	alive	WGS	NA	NA	FI24260	NA	NA	NA	NA	NA	BAM	DO50423	NA	NA	NA	NA	64	unknown	PRAD-UK	PRAD-UK	NA	Lung Cancer	Lung Cancer	female	sibling	NA
DO50424	SP111141	Don't know/Not sure	Not Documented	NA	NA	NA	yes	NA	Aligned Reads	stable	57	58	61	C61	yes	1585	NA	NA	male	1585	T1cNxMx	NA	TNM	alive	WGS	NA	NA	FI12976	NA	NA	NA	NA	NA	BAM	DO50424	NA	NA	NA	NA	NA	unknown	PRAD-UK	PRAD-UK	70	Oesophageal Cancer	Oesophageal Cancer	female	parent	NA
DO50424	SP111131	Don't know/Not sure	Not Documented	NA	NA	NA	yes	NA	Aligned Reads	stable	57	58	61	C61	yes	1585	NA	NA	male	1585	T1cNxMx	NA	TNM	alive	WGS	NA	NA	FI12977	NA	NA	NA	NA	NA	BAM	DO50424	NA	NA	NA	NA	81	unknown	PRAD-UK	PRAD-UK	70	Oesophageal Cancer	Oesophageal Cancer	female	parent	NA
DO50420	SP111142	Don't know/Not sure	Not Documented	NA	NA	NA	yes	NA	Aligned Reads	progression	60	61	65	C61	yes	1425	42	local recurrence	male	1425	T1cNxMx	NA	TNM	alive	WGS	NA	NA	FI48684	NA	unknown	235	palliative	radiation therapy	BAM	DO50420	NA	NA	NA	NA	NA	unknown	PRAD-UK	PRAD-UK	82	colon	C18	male	parent	NA
DO50420	SP111127	Don't know/Not sure	Not Documented	NA	NA	NA	yes	NA	Aligned Reads	progression	60	61	65	C61	yes	1425	42	local recurrence	male	1425	T1cNxMx	NA	TNM	alive	WGS	NA	NA	FI48685	NA	unknown	235	palliative	radiation therapy	BAM	DO50420	NA	NA	NA	NA	67	unknown	PRAD-UK	PRAD-UK	82	colon	C18	male	parent	NA
DO50415	SP111133	Don't know/Not sure	Not Documented	NA	NA	NA	unknown	NA	Aligned Reads	progression	61	61	65	C61	unknown	1132	931	local recurrence	male	1132	T1cNxMx	NA	TNM	alive	WGS	NA	NA	FI42648	17	unknown	1046	palliative	radiation therapy	BAM	DO50415	NA	NA	NA	NA	NA	unknown	PRAD-UK	PRAD-UK	NA	NA	NA	NA	NA	NA
DO50415	SP111122	Don't know/Not sure	Not Documented	NA	NA	NA	unknown	NA	Aligned Reads	progression	61	61	65	C61	unknown	1132	931	local recurrence	male	1132	T1cNxMx	NA	TNM	alive	WGS	NA	NA	FI42649	17	unknown	1046	palliative	radiation therapy	BAM	DO50415	NA	NA	NA	NA	86	unknown	PRAD-UK	PRAD-UK	NA	NA	NA	NA	NA	NA
DO50417	SP111135	Don't know/Not sure	Not Documented	NA	NA	NA	unknown	NA	Aligned Reads	stable	49	49	52	C61	unknown	1376	NA	NA	male	1376	T1cNxMx	NA	TNM	alive	WGS	NA	NA	FI22096	NA	NA	NA	NA	NA	BAM	DO50417	NA	NA	NA	NA	NA	unknown	PRAD-UK	PRAD-UK	NA	NA	NA	NA	NA	NA
DO50417	SP111124	Don't know/Not sure	Not Documented	NA	NA	NA	unknown	NA	Aligned Reads	stable	49	49	52	C61	unknown	1376	NA	NA	male	1376	T1cNxMx	NA	TNM	alive	WGS	NA	NA	FI22097	NA	NA	NA	NA	NA	BAM	DO50417	NA	NA	NA	NA	81	unknown	PRAD-UK	PRAD-UK	NA	NA	NA	NA	NA	NA
DO50418	SP111136	Don't know/Not sure	Not Documented	NA	NA	NA	yes	NA	Aligned Reads	progression	66	66	70	C61	yes	1236	53	local recurrence	male	1236	T1cNxMx	NA	TNM	alive	WGS	NA	NA	FI25834	NA	unknown	156	palliative	other therapy	BAM	DO50418	NA	NA	hormone therapy	5	NA	unknown	PRAD-UK	PRAD-UK	28	colon	C18	female	other	niece
DO50418	SP111125	Don't know/Not sure	Not Documented	NA	NA	NA	yes	NA	Aligned Reads	progression	66	66	70	C61	yes	1236	53	local recurrence	male	1236	T1cNxMx	NA	TNM	alive	WGS	NA	NA	FI25835	NA	unknown	156	palliative	other therapy	BAM	DO50418	NA	NA	hormone therapy	5	83	unknown	PRAD-UK	PRAD-UK	72	prostate	C61	male	grandparent	NA
DO50419	SP111137	Don't know/Not sure	Not Documented	NA	NA	NA	yes	NA	Aligned Reads	progression	66	66	68	C61	yes	1395	139	NA	male	1395	T1cNxMx	NA	TNM	alive	WGS	NA	NA	FI49183	NA	unknown	196	palliative	radiation therapy	BAM	DO50419	NA	NA	NA	NA	NA	unknown	PRAD-UK	PRAD-UK	69	Lung Cancer	Lung Cancer	male	parent	NA
DO50419	SP111126	Don't know/Not sure	Not Documented	NA	NA	NA	yes	NA	Aligned Reads	progression	66	66	68	C61	yes	1395	139	NA	male	1395	T1cNxMx	NA	TNM	alive	WGS	NA	NA	FI49184	NA	unknown	196	palliative	radiation therapy	BAM	DO50419	NA	NA	NA	NA	55	unknown	PRAD-UK	PRAD-UK	51	Lung Cancer	Lung Cancer	female	parent	NA
DO50414	SP111132	Don't know/Not sure	Not Documented	NA	NA	NA	yes	NA	Aligned Reads	stable	44	44	47	C61	yes	1301	NA	NA	male	1301	T1cN0Mx	NA	TNM	alive	WGS	NA	NA	FI32837	NA	NA	NA	NA	NA	BAM	DO50414	NA	NA	NA	NA	NA	unknown	PRAD-UK	PRAD-UK	69	prostate	C61	male	parent	NA
DO50414	SP111121	Don't know/Not sure	Not Documented	NA	NA	NA	yes	NA	Aligned Reads	stable	44	44	47	C61	yes	1301	NA	NA	male	1301	T1cN0Mx	NA	TNM	alive	WGS	NA	NA	FI32838	NA	NA	NA	NA	NA	BAM	DO50414	NA	NA	NA	NA	46	unknown	PRAD-UK	PRAD-UK	69	prostate	C61	male	parent	NA
DO50430	SP111161	Don't know/Not sure	Not Documented	NA	NA	NA	yes	NA	Aligned Reads	progression	54	54	56	C61	yes	652	68	local recurrence	male	652	T3bNxMx	NA	TNM	alive	WGS	NA	NA	FI46610	NA	unknown	160	palliative	other therapy	BAM	DO50430	NA	NA	hormone therapy	5	NA	unknown	PRAD-UK	PRAD-UK	NA	Bowel cancer	C18	female	parent	NA
DO50430	SP111152	Don't know/Not sure	Not Documented	NA	NA	NA	yes	NA	Aligned Reads	progression	54	54	56	C61	yes	652	68	local recurrence	male	652	T3bNxMx	NA	TNM	alive	WGS	NA	NA	FI46611	NA	unknown	160	palliative	other therapy	BAM	DO50430	NA	NA	hormone therapy	5	41	unknown	PRAD-UK	PRAD-UK	NA	Bowel cancer	C18	female	parent	NA
DO50427	SP111148	Don't know/Not sure	Not Documented	NA	NA	NA	unknown	NA	Aligned Reads	stable	56	61	64	C61	unknown	3016	NA	NA	male	3016	T2cN0Mx	NA	TNM	alive	WGS	NA	NA	FI10013	NA	NA	NA	NA	NA	BAM	DO50427	NA	NA	NA	NA	NA	unknown	PRAD-UK	PRAD-UK	NA	NA	NA	NA	NA	NA
DO50427	SP111145	Don't know/Not sure	Not Documented	NA	NA	NA	unknown	NA	Aligned Reads	stable	56	61	64	C61	unknown	3016	NA	NA	male	3016	T2cN0Mx	NA	TNM	alive	WGS	NA	NA	FI10014	NA	NA	NA	NA	NA	BAM	DO50427	NA	NA	NA	NA	39	unknown	PRAD-UK	PRAD-UK	NA	NA	NA	NA	NA	NA
DO221504	SP125585	Don't know/Not sure	Not Documented	NA	NA	NA	unknown	NA	Aligned Reads	stable	58	58	59	C61	unknown	623	NA	NA	male	623	T2cN0Mx	NA	TNM	alive	WGS	NA	NA	FI27259	NA	NA	NA	NA	NA	BAM	DO221504	NA	NA	NA	NA	NA	unknown	PRAD-UK	PRAD-UK	NA	NA	NA	NA	NA	NA
DO221504	SP125584	Don't know/Not sure	Not Documented	NA	NA	NA	unknown	NA	Aligned Reads	stable	58	58	59	C61	unknown	623	NA	NA	male	623	T2cN0Mx	NA	TNM	alive	WGS	NA	NA	FI27260	NA	NA	NA	NA	NA	BAM	DO221504	NA	NA	NA	NA	74	unknown	PRAD-UK	PRAD-UK	NA	NA	NA	NA	NA	NA
DO50428	SP111150	Don't know/Not sure	Not Documented	NA	NA	NA	yes	NA	Aligned Reads	stable	72	73	76	C61	yes	1423	NA	NA	male	1423	T2aN0Mx	NA	TNM	alive	WGS	NA	NA	FI49944	NA	NA	NA	NA	NA	BAM	DO50428	NA	NA	NA	NA	NA	unknown	PRAD-UK	PRAD-UK	NA	Stomach cancer	C16	male	sibling	NA
DO50428	SP111146	Don't know/Not sure	Not Documented	NA	NA	NA	yes	NA	Aligned Reads	stable	72	73	76	C61	yes	1423	NA	NA	male	1423	T2aN0Mx	NA	TNM	alive	WGS	NA	NA	FI49945	NA	NA	NA	NA	NA	BAM	DO50428	NA	NA	NA	NA	69	unknown	PRAD-UK	PRAD-UK	NA	Stomach cancer	C16	male	sibling	NA
DO6360	SP13289	yes	Weekly Drinker (>=1x a week)	NA	NA	NA	yes	NA	Aligned Reads	progression	49	52	62	C91.1	yes	4684	1176	progression (liquid tumours)	male	4684	A	NA	BINET	deceased	WGS	NA	NA	FI16329	NA	unknown	NA	curative	chemotherapy	BAM	DO6360	NA	NA	NA	NA	NA	yes	CLLE-ES	CLLE-ES	NA	genital cancer in male	C60-C63	unknown	unknown	NA
DO6360	SP96838	yes	Weekly Drinker (>=1x a week)	NA	NA	NA	yes	NA	Aligned Reads	progression	49	52	62	C91.1	yes	4684	1176	progression (liquid tumours)	male	4684	A	NA	BINET	deceased	WGS	NA	NA	FI16328	NA	unknown	NA	curative	chemotherapy	BAM	DO6360	NA	NA	NA	NA	NA	yes	CLLE-ES	CLLE-ES	NA	genital cancer in male	C60-C63	unknown	unknown	NA
DO50432	SP111158	Don't know/Not sure	Not Documented	NA	NA	NA	yes	NA	Aligned Reads	progression	71	71	73	C61	yes	1057	610	local recurrence	male	1057	T3aN0M0	NA	TNM	alive	WGS	NA	NA	FI46464	55	unknown	951	palliative	radiation therapy	BAM	DO50432	NA	NA	hormone therapy	5	NA	unknown	PRAD-UK	PRAD-UK	NA	Prostate cancer	C61	male	parent	NA
DO50432	SP111156	Don't know/Not sure	Not Documented	NA	NA	NA	yes	NA	Aligned Reads	progression	71	71	73	C61	yes	1057	610	local recurrence	male	1057	T3aN0M0	NA	TNM	alive	WGS	NA	NA	FI46465	55	unknown	951	palliative	radiation therapy	BAM	DO50432	NA	NA	hormone therapy	5	41	unknown	PRAD-UK	PRAD-UK	NA	Prostate cancer	C61	male	parent	NA
DO50431	SP111159	Don't know/Not sure	Not Documented	NA	NA	NA	unknown	NA	Aligned Reads	progression	65	65	68	C61	unknown	1185	461	local recurrence	male	1185	T2cN0Mx	NA	TNM	alive	WGS	NA	NA	FI34264	143	unknown	750	palliative	other therapy	BAM	DO50431	NA	NA	hormone therapy	5	NA	unknown	PRAD-UK	PRAD-UK	NA	NA	NA	NA	NA	NA
DO50431	SP111154	Don't know/Not sure	Not Documented	NA	NA	NA	unknown	NA	Aligned Reads	progression	65	65	68	C61	unknown	1185	461	local recurrence	male	1185	T2cN0Mx	NA	TNM	alive	WGS	NA	NA	FI34265	143	unknown	750	palliative	other therapy	BAM	DO50431	NA	NA	hormone therapy	5	38	unknown	PRAD-UK	PRAD-UK	NA	NA	NA	NA	NA	NA
DO50425	SP111151	Don't know/Not sure	Not Documented	NA	NA	NA	unknown	NA	Aligned Reads	stable	63	64	68	C61	unknown	1828	NA	NA	male	1828	T1cN0Mx	NA	TNM	alive	WGS	NA	NA	FI45267	NA	NA	NA	NA	NA	BAM	DO50425	NA	NA	NA	NA	NA	unknown	PRAD-UK	PRAD-UK	NA	NA	NA	NA	NA	NA
DO50425	SP111143	Don't know/Not sure	Not Documented	NA	NA	NA	unknown	NA	Aligned Reads	stable	63	64	68	C61	unknown	1828	NA	NA	male	1828	T1cN0Mx	NA	TNM	alive	WGS	NA	NA	FI45268	NA	NA	NA	NA	NA	BAM	DO50425	NA	NA	NA	NA	44	unknown	PRAD-UK	PRAD-UK	NA	NA	NA	NA	NA	NA
DO50426	SP111147	Don't know/Not sure	Not Documented	NA	NA	NA	yes	NA	Aligned Reads	progression	59	59	63	C61	yes	1382	1240	local recurrence	male	1382	T2aN0Mx	NA	TNM	alive	WGS	NA	NA	FI28432	NA	NA	NA	NA	NA	BAM	DO50426	NA	NA	NA	NA	NA	unknown	PRAD-UK	PRAD-UK	NA	Bowel cancer	C18	female	grandparent	NA
DO50426	SP111144	Don't know/Not sure	Not Documented	NA	NA	NA	yes	NA	Aligned Reads	progression	59	59	63	C61	yes	1382	1240	local recurrence	male	1382	T2aN0Mx	NA	TNM	alive	WGS	NA	NA	FI28433	NA	NA	NA	NA	NA	BAM	DO50426	NA	NA	NA	NA	49	unknown	PRAD-UK	PRAD-UK	NA	Bowel cancer	C18	female	grandparent	NA
DO6362	SP13291	Don't know/Not sure	Not Documented	NA	NA	NA	unknown	NA	Aligned Reads	complete remission	70	71	73	C91.1	no	1178	182	progression (liquid tumours)	male	1178	B	NA	BINET	NA	WGS	NA	NA	FI30973	NA	unknown	NA	curative	other therapy	BAM	DO6362	NA	NA	mostly chemo and monoclonal antibody anti CD52	unknown	NA	no	CLLE-ES	CLLE-ES	NA	NA	NA	unknown	unknown	NA
DO6362	SP115051	Don't know/Not sure	Not Documented	NA	NA	NA	unknown	NA	Aligned Reads	complete remission	70	71	73	C91.1	no	1178	182	progression (liquid tumours)	male	1178	B	NA	BINET	NA	WGS	NA	NA	FI30972	NA	unknown	NA	curative	other therapy	BAM	DO6362	NA	NA	mostly chemo and monoclonal antibody anti CD52	unknown	NA	no	CLLE-ES	CLLE-ES	NA	NA	NA	unknown	unknown	NA
DO6364	SP96832	Don't know/Not sure	Not Documented	NA	NA	NA	yes	NA	Aligned Reads	progression	59	65	74	C91.1	yes	5535	2223	progression (liquid tumours)	female	5535	A	NA	BINET	alive	WGS	NA	NA	FI51339	NA	unknown	NA	curative	other therapy	BAM	DO6364	NA	NA	mostly chemo and monoclonal antibody anti CD52	unknown	NA	no	CLLE-ES	CLLE-ES	NA	NA	NA	unknown	unknown	NA
DO6364	SP13293	Don't know/Not sure	Not Documented	NA	NA	NA	yes	NA	Aligned Reads	progression	59	65	74	C91.1	yes	5535	2223	progression (liquid tumours)	female	5535	A	NA	BINET	alive	WGS	NA	NA	FI51340	NA	unknown	NA	curative	other therapy	BAM	DO6364	NA	NA	mostly chemo and monoclonal antibody anti CD52	unknown	NA	no	CLLE-ES	CLLE-ES	NA	NA	NA	unknown	unknown	NA
DO6368	SP13297	yes	Daily Drinker	NA	NA	NA	yes	NA	Aligned Reads	complete remission	55	55	68	C91.1	yes	4706	690	progression (liquid tumours)	male	4706	A	NA	BINET	alive	WGS	NA	NA	FI30953	NA	unknown	NA	curative	chemotherapy	BAM	DO6368	NA	NA	mostly chemo and monoclonal antibody anti CD52	unknown	NA	no	CLLE-ES	CLLE-ES	NA	digestive organs cancer	C15-C26	unknown	unknown	NA
DO6368	SP115052	yes	Daily Drinker	NA	NA	NA	yes	NA	Aligned Reads	complete remission	55	55	68	C91.1	yes	4706	690	progression (liquid tumours)	male	4706	A	NA	BINET	alive	WGS	NA	NA	FI30952	NA	unknown	NA	curative	chemotherapy	BAM	DO6368	NA	NA	mostly chemo and monoclonal antibody anti CD52	unknown	NA	no	CLLE-ES	CLLE-ES	NA	digestive organs cancer	C15-C26	unknown	unknown	NA
DO6370	SP13299	Don't know/Not sure	Not Documented	NA	NA	NA	yes	NA	Aligned Reads	partial remission	59	65	78	C91.1	yes	6965	2396	progression (liquid tumours)	male	6965	A	NA	BINET	alive	WGS	NA	NA	FI42073	NA	unknown	NA	curative	chemotherapy	BAM	DO6370	NA	NA	mostly chemo and monoclonal antibody anti CD52	unknown	NA	no	CLLE-ES	CLLE-ES	NA	respiratory and intrathoracyc cancer	C30-C39	unknown	unknown	NA
DO6370	SP96841	Don't know/Not sure	Not Documented	NA	NA	NA	yes	NA	Aligned Reads	partial remission	59	65	78	C91.1	yes	6965	2396	progression (liquid tumours)	male	6965	A	NA	BINET	alive	WGS	NA	NA	FI42072	NA	unknown	NA	curative	chemotherapy	BAM	DO6370	NA	NA	mostly chemo and monoclonal antibody anti CD52	unknown	NA	no	CLLE-ES	CLLE-ES	NA	respiratory and intrathoracyc cancer	C30-C39	unknown	unknown	NA
DO6378	SP13307	Don't know/Not sure	Not Documented	NA	NA	NA	yes	NA	Aligned Reads	progression	59	59	68	C91.1	yes	3565	110	progression (liquid tumours)	male	3565	A	NA	BINET	alive	WGS	NA	NA	FI9179	NA	unknown	NA	curative	chemotherapy	BAM	DO6378	NA	NA	NA	NA	NA	no	CLLE-ES	CLLE-ES	NA	genital cancer in male	C60-C63	unknown	unknown	NA
DO6378	SP96844	Don't know/Not sure	Not Documented	NA	NA	NA	yes	NA	Aligned Reads	progression	59	59	68	C91.1	yes	3565	110	progression (liquid tumours)	male	3565	A	NA	BINET	alive	WGS	NA	NA	FI9178	NA	unknown	NA	curative	chemotherapy	BAM	DO6378	NA	NA	NA	NA	NA	no	CLLE-ES	CLLE-ES	NA	genital cancer in male	C60-C63	unknown	unknown	NA
DO6382	SP13311	Don't know/Not sure	Not Documented	NA	NA	NA	yes	NA	Aligned Reads	partial remission	57	58	68	C91.1	yes	3929	140	progression (liquid tumours)	male	3929	A	NA	BINET	alive	WGS	NA	NA	FI39327	NA	unknown	NA	curative	other therapy	BAM	DO6382	NA	NA	mostly chemo and monoclonal antibody anti CD52	unknown	NA	no	CLLE-ES	CLLE-ES	NA	lymphoid, haematopoietic and related tissue	C81-C96	unknown	unknown	NA
DO6382	SP96846	Don't know/Not sure	Not Documented	NA	NA	NA	yes	NA	Aligned Reads	partial remission	57	58	68	C91.1	yes	3929	140	progression (liquid tumours)	male	3929	A	NA	BINET	alive	WGS	NA	NA	FI39326	NA	unknown	NA	curative	other therapy	BAM	DO6382	NA	NA	mostly chemo and monoclonal antibody anti CD52	unknown	NA	no	CLLE-ES	CLLE-ES	NA	lymphoid, haematopoietic and related tissue	C81-C96	unknown	unknown	NA
DO6386	SP13315	Don't know/Not sure	Not Documented	NA	NA	NA	yes	NA	Aligned Reads	partial remission	66	66	75	C91.1	yes	3280	219	progression (liquid tumours)	female	3280	A	NA	BINET	alive	WGS	NA	NA	FI8691	NA	unknown	NA	curative	chemotherapy	BAM	DO6386	NA	NA	NA	NA	NA	no	CLLE-ES	CLLE-ES	NA	genital cancer in male	C60-C63	unknown	unknown	NA
DO6386	SP115054	Don't know/Not sure	Not Documented	NA	NA	NA	yes	NA	Aligned Reads	partial remission	66	66	75	C91.1	yes	3280	219	progression (liquid tumours)	female	3280	A	NA	BINET	alive	WGS	NA	NA	FI8690	NA	unknown	NA	curative	chemotherapy	BAM	DO6386	NA	NA	NA	NA	NA	no	CLLE-ES	CLLE-ES	NA	genital cancer in male	C60-C63	unknown	unknown	NA
DO6388	SP13317	Don't know/Not sure	Not Documented	NA	NA	NA	yes	NA	Aligned Reads	stable	47	47	56	C91.1	yes	3158	721	progression (liquid tumours)	male	3158	A	NA	BINET	deceased	WGS	NA	NA	FI19276	NA	unknown	NA	curative	other therapy	BAM	DO6388	NA	NA	mostly chemo and monoclonal antibody anti CD52	unknown	NA	no	CLLE-ES	CLLE-ES	NA	digestive organs cancer	C15-C26	unknown	unknown	NA
DO6388	SP115055	Don't know/Not sure	Not Documented	NA	NA	NA	yes	NA	Aligned Reads	stable	47	47	56	C91.1	yes	3158	721	progression (liquid tumours)	male	3158	A	NA	BINET	deceased	WGS	NA	NA	FI19275	NA	unknown	NA	curative	other therapy	BAM	DO6388	NA	NA	mostly chemo and monoclonal antibody anti CD52	unknown	NA	no	CLLE-ES	CLLE-ES	NA	digestive organs cancer	C15-C26	unknown	unknown	NA
DO6390	SP13319	Don't know/Not sure	Not Documented	NA	NA	NA	yes	NA	Aligned Reads	progression	58	60	71	C91.1	yes	4731	796	progression (liquid tumours)	male	4731	A	NA	BINET	deceased	WGS	NA	NA	FI30717	NA	unknown	NA	curative	chemotherapy	BAM	DO6390	NA	NA	mostly chemo and monoclonal antibody anti CD52	unknown	NA	no	CLLE-ES	CLLE-ES	NA	digestive organs cancer	C15-C26	unknown	unknown	NA
DO6390	SP96847	Don't know/Not sure	Not Documented	NA	NA	NA	yes	NA	Aligned Reads	progression	58	60	71	C91.1	yes	4731	796	progression (liquid tumours)	male	4731	A	NA	BINET	deceased	WGS	NA	NA	FI30716	NA	unknown	NA	curative	chemotherapy	BAM	DO6390	NA	NA	mostly chemo and monoclonal antibody anti CD52	unknown	NA	no	CLLE-ES	CLLE-ES	NA	digestive organs cancer	C15-C26	unknown	unknown	NA
DO6394	SP13323	Don't know/Not sure	Not Documented	NA	NA	NA	yes	NA	Aligned Reads	progression	64	66	71	C91.1	yes	2611	545	progression (liquid tumours)	male	2611	A	NA	BINET	deceased	WGS	NA	NA	FI34116	NA	unknown	NA	curative	other therapy	BAM	DO6394	NA	NA	mostly chemo and monoclonal antibody anti CD52	unknown	NA	no	CLLE-ES	CLLE-ES	NA	NA	NA	unknown	unknown	NA
DO6394	SP96849	Don't know/Not sure	Not Documented	NA	NA	NA	yes	NA	Aligned Reads	progression	64	66	71	C91.1	yes	2611	545	progression (liquid tumours)	male	2611	A	NA	BINET	deceased	WGS	NA	NA	FI34115	NA	unknown	NA	curative	other therapy	BAM	DO6394	NA	NA	mostly chemo and monoclonal antibody anti CD52	unknown	NA	no	CLLE-ES	CLLE-ES	NA	NA	NA	unknown	unknown	NA
DO6396	SP13325	Don't know/Not sure	Not Documented	NA	NA	NA	unknown	NA	Aligned Reads	stable	76	79	82	C91.1	unknown	2363	NA	NA	male	2363	A	NA	BINET	deceased	WGS	NA	NA	FI8579	NA	NA	NA	not applicable	no treatment	BAM	DO6396	NA	NA	NA	NA	NA	unknown	CLLE-ES	CLLE-ES	NA	NA	NA	NA	NA	NA
DO6396	SP96850	Don't know/Not sure	Not Documented	NA	NA	NA	unknown	NA	Aligned Reads	stable	76	79	82	C91.1	unknown	2363	NA	NA	male	2363	A	NA	BINET	deceased	WGS	NA	NA	FI8578	NA	NA	NA	not applicable	no treatment	BAM	DO6396	NA	NA	NA	NA	NA	unknown	CLLE-ES	CLLE-ES	NA	NA	NA	NA	NA	NA
DO6398	SP13327	Don't know/Not sure	Not Documented	NA	NA	NA	unknown	NA	Aligned Reads	progression	69	79	80	C91.1	unknown	3987	3623	progression (liquid tumours)	male	3987	A	NA	BINET	deceased	WGS	NA	NA	FI18598	NA	unknown	NA	palliative	chemotherapy	BAM	DO6398	NA	NA	NA	NA	NA	unknown	CLLE-ES	CLLE-ES	NA	NA	NA	NA	NA	NA
DO6398	SP96851	Don't know/Not sure	Not Documented	NA	NA	NA	unknown	NA	Aligned Reads	progression	69	79	80	C91.1	unknown	3987	3623	progression (liquid tumours)	male	3987	A	NA	BINET	deceased	WGS	NA	NA	FI18597	NA	unknown	NA	palliative	chemotherapy	BAM	DO6398	NA	NA	NA	NA	NA	unknown	CLLE-ES	CLLE-ES	NA	NA	NA	NA	NA	NA
DO6402	SP13331	Don't know/Not sure	Not Documented	NA	NA	NA	yes	NA	Aligned Reads	complete remission	58	58	67	C91.1	yes	3144	1220	progression (liquid tumours)	male	3144	A	NA	BINET	alive	WGS	NA	NA	FI29735	NA	unknown	NA	curative	other therapy	BAM	DO6402	NA	NA	mostly chemo and monoclonal antibody anti CD52	unknown	NA	no	CLLE-ES	CLLE-ES	NA	digestive organs cancer	C15-C26	unknown	unknown	NA
DO6402	SP96854	Don't know/Not sure	Not Documented	NA	NA	NA	yes	NA	Aligned Reads	complete remission	58	58	67	C91.1	yes	3144	1220	progression (liquid tumours)	male	3144	A	NA	BINET	alive	WGS	NA	NA	FI29734	NA	unknown	NA	curative	other therapy	BAM	DO6402	NA	NA	mostly chemo and monoclonal antibody anti CD52	unknown	NA	no	CLLE-ES	CLLE-ES	NA	digestive organs cancer	C15-C26	unknown	unknown	NA
DO6410	SP96860	Don't know/Not sure	Not Documented	NA	NA	NA	yes	NA	Aligned Reads	progression	53	53	60	C91.1	yes	2653	385	progression (liquid tumours)	male	2653	A	NA	BINET	deceased	WGS	NA	NA	FI1070	NA	unknown	NA	curative	other therapy	BAM	DO6410	NA	NA	mostly chemo and monoclonal antibody anti CD52	unknown	NA	no	CLLE-ES	CLLE-ES	NA	digestive organs cancer	C15-C26	unknown	unknown	NA
DO6410	SP13339	Don't know/Not sure	Not Documented	NA	NA	NA	yes	NA	Aligned Reads	progression	53	53	60	C91.1	yes	2653	385	progression (liquid tumours)	male	2653	A	NA	BINET	deceased	WGS	NA	NA	FI1071	NA	unknown	NA	curative	other therapy	BAM	DO6410	NA	NA	mostly chemo and monoclonal antibody anti CD52	unknown	NA	no	CLLE-ES	CLLE-ES	NA	digestive organs cancer	C15-C26	unknown	unknown	NA
DO6418	SP96862	Don't know/Not sure	Not Documented	NA	NA	NA	yes	NA	Aligned Reads	progression	62	63	67	C91.1	yes	2057	504	progression (liquid tumours)	male	2057	A	NA	BINET	deceased	WGS	NA	NA	FI45077	NA	unknown	NA	curative	other therapy	BAM	DO6418	NA	NA	mostly chemo and monoclonal antibody anti CD52	unknown	NA	no	CLLE-ES	CLLE-ES	NA	digestive organs cancer	C15-C26	unknown	unknown	NA
DO6418	SP13347	Don't know/Not sure	Not Documented	NA	NA	NA	yes	NA	Aligned Reads	progression	62	63	67	C91.1	yes	2057	504	progression (liquid tumours)	male	2057	A	NA	BINET	deceased	WGS	NA	NA	FI45078	NA	unknown	NA	curative	other therapy	BAM	DO6418	NA	NA	mostly chemo and monoclonal antibody anti CD52	unknown	NA	no	CLLE-ES	CLLE-ES	NA	digestive organs cancer	C15-C26	unknown	unknown	NA
DO6428	SP115057	Don't know/Not sure	Not Documented	NA	NA	NA	unknown	NA	Aligned Reads	relapse	78	82	84	C91.1	unknown	2483	1626	progression (liquid tumours)	female	2483	A	NA	BINET	deceased	WGS	NA	NA	FI8131	NA	unknown	NA	curative	chemotherapy	BAM	DO6428	NA	NA	NA	NA	NA	unknown	CLLE-ES	CLLE-ES	NA	NA	NA	NA	NA	NA
DO6428	SP115059	Don't know/Not sure	Not Documented	NA	NA	NA	unknown	NA	Aligned Reads	relapse	78	82	84	C91.1	unknown	2483	1626	progression (liquid tumours)	female	2483	A	NA	BINET	deceased	WGS	NA	NA	FI8130	NA	unknown	NA	curative	chemotherapy	BAM	DO6428	NA	NA	NA	NA	NA	unknown	CLLE-ES	CLLE-ES	NA	NA	NA	NA	NA	NA
DO52698	SP116728	Don't know/Not sure	Not Documented	NA	NA	NA	unknown	NA	Aligned Reads	complete remission	49	49	55	C91.1	unknown	2018	95	progression (liquid tumours)	male	2018	B	NA	BINET	alive	WGS	NA	NA	FI29655	NA	unknown	NA	curative	other therapy	BAM	DO52698	NA	NA	mostly chemo and monoclonal antibody anti CD52	unknown	NA	unknown	CLLE-ES	CLLE-ES	NA	NA	NA	NA	NA	NA
DO52698	SP116729	Don't know/Not sure	Not Documented	NA	NA	NA	unknown	NA	Aligned Reads	complete remission	49	49	55	C91.1	unknown	2018	95	progression (liquid tumours)	male	2018	B	NA	BINET	alive	WGS	NA	NA	FI29654	NA	unknown	NA	curative	other therapy	BAM	DO52698	NA	NA	mostly chemo and monoclonal antibody anti CD52	unknown	NA	unknown	CLLE-ES	CLLE-ES	NA	NA	NA	NA	NA	NA
DO6430	SP96869	Don't know/Not sure	Not Documented	NA	NA	NA	yes	NA	Aligned Reads	progression	52	53	62	C91.1	yes	3650	202	progression (liquid tumours)	male	3650	A	NA	BINET	deceased	WGS	NA	NA	FI173	NA	unknown	NA	curative	other therapy	BAM	DO6430	NA	NA	mostly chemo and monoclonal antibody anti CD52	unknown	NA	no	CLLE-ES	CLLE-ES	NA	NA	NA	unknown	unknown	NA
DO6430	SP13359	Don't know/Not sure	Not Documented	NA	NA	NA	yes	NA	Aligned Reads	progression	52	53	62	C91.1	yes	3650	202	progression (liquid tumours)	male	3650	A	NA	BINET	deceased	WGS	NA	NA	FI174	NA	unknown	NA	curative	other therapy	BAM	DO6430	NA	NA	mostly chemo and monoclonal antibody anti CD52	unknown	NA	no	CLLE-ES	CLLE-ES	NA	NA	NA	unknown	unknown	NA
DO6432	SP13361	Don't know/Not sure	Not Documented	NA	NA	NA	yes	NA	Aligned Reads	complete remission	65	70	75	C91.1	yes	3787	2006	progression (liquid tumours)	male	3787	A	NA	BINET	alive	WGS	NA	NA	FI11179	NA	unknown	NA	curative	other therapy	BAM	DO6432	NA	NA	mostly chemo and monoclonal antibody anti CD52	unknown	NA	no	CLLE-ES	CLLE-ES	NA	NA	NA	unknown	unknown	NA
DO6432	SP96870	Don't know/Not sure	Not Documented	NA	NA	NA	yes	NA	Aligned Reads	complete remission	65	70	75	C91.1	yes	3787	2006	progression (liquid tumours)	male	3787	A	NA	BINET	alive	WGS	NA	NA	FI11178	NA	unknown	NA	curative	other therapy	BAM	DO6432	NA	NA	mostly chemo and monoclonal antibody anti CD52	unknown	NA	no	CLLE-ES	CLLE-ES	NA	NA	NA	unknown	unknown	NA
DO6434	SP96871	Don't know/Not sure	Not Documented	NA	NA	NA	yes	NA	Aligned Reads	partial remission	45	46	54	C91.1	yes	3407	303	progression (liquid tumours)	female	3407	A	NA	BINET	deceased	WGS	NA	NA	FI3259	NA	unknown	NA	curative	other therapy	BAM	DO6434	NA	NA	mostly chemo and monoclonal antibody anti CD52	unknown	NA	no	CLLE-ES	CLLE-ES	NA	NA	NA	unknown	unknown	NA
DO6434	SP13363	Don't know/Not sure	Not Documented	NA	NA	NA	yes	NA	Aligned Reads	partial remission	45	46	54	C91.1	yes	3407	303	progression (liquid tumours)	female	3407	A	NA	BINET	deceased	WGS	NA	NA	FI3260	NA	unknown	NA	curative	other therapy	BAM	DO6434	NA	NA	mostly chemo and monoclonal antibody anti CD52	unknown	NA	no	CLLE-ES	CLLE-ES	NA	NA	NA	unknown	unknown	NA
DO6436	SP13365	Don't know/Not sure	Not Documented	NA	NA	NA	yes	NA	Aligned Reads	partial remission	55	55	60	C91.1	yes	1927	297	progression (liquid tumours)	female	1927	A	NA	BINET	deceased	WGS	NA	NA	FI14643	NA	unknown	NA	curative	other therapy	BAM	DO6436	NA	NA	mostly chemo and monoclonal antibody anti CD52	unknown	NA	no	CLLE-ES	CLLE-ES	NA	NA	NA	unknown	unknown	NA
DO6436	SP96872	Don't know/Not sure	Not Documented	NA	NA	NA	yes	NA	Aligned Reads	partial remission	55	55	60	C91.1	yes	1927	297	progression (liquid tumours)	female	1927	A	NA	BINET	deceased	WGS	NA	NA	FI14642	NA	unknown	NA	curative	other therapy	BAM	DO6436	NA	NA	mostly chemo and monoclonal antibody anti CD52	unknown	NA	no	CLLE-ES	CLLE-ES	NA	NA	NA	unknown	unknown	NA
DO52699	SP116730	Don't know/Not sure	Not Documented	NA	NA	NA	yes	NA	Aligned Reads	stable	65	76	82	C91.1	yes	6277	3989	progression (liquid tumours)	male	6277	A	NA	BINET	alive	WGS	NA	NA	FI25216	NA	unknown	NA	curative	chemotherapy	BAM	DO52699	NA	NA	NA	NA	NA	no	CLLE-ES	CLLE-ES	NA	breast cancer	C50	unknown	unknown	NA
DO52699	SP116731	Don't know/Not sure	Not Documented	NA	NA	NA	yes	NA	Aligned Reads	stable	65	76	82	C91.1	yes	6277	3989	progression (liquid tumours)	male	6277	A	NA	BINET	alive	WGS	NA	NA	FI25215	NA	unknown	NA	curative	chemotherapy	BAM	DO52699	NA	NA	NA	NA	NA	no	CLLE-ES	CLLE-ES	NA	breast cancer	C50	unknown	unknown	NA
DO6438	SP96873	Don't know/Not sure	Not Documented	NA	NA	NA	yes	NA	Aligned Reads	progression	57	57	69	C91.1	yes	4277	539	progression (liquid tumours)	female	4277	A	NA	BINET	alive	WGS	NA	NA	FI14510	NA	unknown	NA	curative	other therapy	BAM	DO6438	NA	NA	mostly chemo and monoclonal antibody anti CD52	unknown	NA	no	CLLE-ES	CLLE-ES	NA	digestive organs cancer	C15-C26	unknown	unknown	NA
DO6438	SP13367	Don't know/Not sure	Not Documented	NA	NA	NA	yes	NA	Aligned Reads	progression	57	57	69	C91.1	yes	4277	539	progression (liquid tumours)	female	4277	A	NA	BINET	alive	WGS	NA	NA	FI14511	NA	unknown	NA	curative	other therapy	BAM	DO6438	NA	NA	mostly chemo and monoclonal antibody anti CD52	unknown	NA	no	CLLE-ES	CLLE-ES	NA	digestive organs cancer	C15-C26	unknown	unknown	NA
DO52156	SP135476	NA	NA	NA	NA	NA	unknown	NA	Aligned Reads	progression	53	53	55	C25.4	NA	1007	311	distant recurrence/metastasis	male	1007	NA	NA	NA	alive	WGS	NA	NA	FI11816	NA	NA	NA	NA	NA	BAM	DO52156	NA	NA	NA	NA	NA	unknown	PAEN-IT	PAEN-IT	NA	NA	NA	NA	NA	NA
DO52156	SP135478	NA	NA	NA	NA	NA	unknown	NA	Aligned Reads	progression	53	53	55	C25.4	NA	1007	311	distant recurrence/metastasis	male	1007	NA	NA	NA	alive	WGS	NA	NA	FI11817	NA	NA	NA	NA	NA	BAM	DO52156	NA	>81%	NA	NA	95	unknown	PAEN-IT	PAEN-IT	NA	NA	NA	NA	NA	NA
DO52158	SP135479	NA	NA	NA	NA	NA	unknown	NA	Aligned Reads	stable	55	55	57	C25.4	NA	1007	NA	NA	male	1007	NA	NA	NA	alive	WGS	NA	NA	FI902	NA	NA	NA	NA	NA	BAM	DO52158	NA	NA	NA	NA	NA	unknown	PAEN-IT	PAEN-IT	NA	NA	NA	NA	NA	NA
DO52158	SP135480	NA	NA	NA	NA	NA	unknown	NA	Aligned Reads	stable	55	55	57	C25.4	NA	1007	NA	NA	male	1007	NA	NA	NA	alive	WGS	NA	NA	FI903	NA	NA	NA	NA	NA	BAM	DO52158	NA	>81%	NA	NA	90	unknown	PAEN-IT	PAEN-IT	NA	NA	NA	NA	NA	NA
DO52159	SP135482	NA	NA	NA	NA	NA	unknown	NA	Aligned Reads	stable	50	50	52	C25.4	NA	986	NA	NA	male	986	NA	NA	NA	alive	WGS	NA	NA	FI42514	NA	NA	NA	NA	NA	BAM	DO52159	NA	NA	NA	NA	NA	unknown	PAEN-IT	PAEN-IT	NA	NA	NA	NA	NA	NA
DO52159	SP135484	NA	NA	NA	NA	NA	unknown	NA	Aligned Reads	stable	50	50	52	C25.4	NA	986	NA	NA	male	986	NA	NA	NA	alive	WGS	NA	NA	FI42515	NA	NA	NA	NA	NA	BAM	DO52159	NA	>81%	NA	NA	95	unknown	PAEN-IT	PAEN-IT	NA	NA	NA	NA	NA	NA
DO52161	SP135486	NA	NA	NA	NA	NA	unknown	NA	Aligned Reads	stable	69	69	69	C25.4	NA	3	NA	NA	male	3	NA	NA	NA	deceased	WGS	NA	NA	FI26955	NA	NA	NA	NA	NA	BAM	DO52161	NA	NA	NA	NA	NA	unknown	PAEN-IT	PAEN-IT	NA	NA	NA	NA	NA	NA
DO52161	SP135488	NA	NA	NA	NA	NA	unknown	NA	Aligned Reads	stable	69	69	69	C25.4	NA	3	NA	NA	male	3	NA	NA	NA	deceased	WGS	NA	NA	FI26956	NA	NA	NA	NA	NA	BAM	DO52161	NA	>81%	NA	NA	90	unknown	PAEN-IT	PAEN-IT	NA	NA	NA	NA	NA	NA
DO52162	SP135490	NA	NA	NA	NA	NA	unknown	NA	Aligned Reads	stable	20	20	22	C25.4	NA	956	NA	NA	female	956	NA	NA	NA	alive	WGS	NA	NA	FI17394	NA	NA	NA	NA	NA	BAM	DO52162	NA	NA	NA	NA	NA	unknown	PAEN-IT	PAEN-IT	NA	NA	NA	NA	NA	NA
DO52162	SP135492	NA	NA	NA	NA	NA	unknown	NA	Aligned Reads	stable	20	20	22	C25.4	NA	956	NA	NA	female	956	NA	NA	NA	alive	WGS	NA	NA	FI17395	NA	NA	NA	NA	NA	BAM	DO52162	NA	>81%	NA	NA	90	unknown	PAEN-IT	PAEN-IT	NA	NA	NA	NA	NA	NA
DO52164	SP135494	NA	NA	NA	NA	NA	unknown	NA	Aligned Reads	progression	66	66	68	C25.4	NA	803	0	local recurrence and distant metastasis	male	803	NA	NA	NA	alive	WGS	NA	NA	FI39382	NA	NA	NA	NA	NA	BAM	DO52164	NA	NA	NA	NA	NA	unknown	PAEN-IT	PAEN-IT	NA	NA	NA	NA	NA	NA
DO52164	SP135496	NA	NA	NA	NA	NA	unknown	NA	Aligned Reads	progression	66	66	68	C25.4	NA	803	0	local recurrence and distant metastasis	male	803	NA	NA	NA	alive	WGS	NA	NA	FI39383	NA	NA	NA	NA	NA	BAM	DO52164	NA	>81%	NA	NA	95	unknown	PAEN-IT	PAEN-IT	NA	NA	NA	NA	NA	NA
DO51169	SP118421	NA	NA	NA	NA	NA	unknown	NA	Aligned Reads	stable	35	35	37	C25.4	NA	708	NA	NA	male	708	NA	NA	NA	alive	WGS	NA	NA	FI17585	NA	NA	NA	NA	NA	BAM	DO51169	NA	NA	NA	NA	NA	unknown	PAEN-AU	PAEN-AU	NA	NA	NA	NA	NA	NA
DO51169	SP117294	NA	NA	NA	NA	NA	unknown	NA	Aligned Reads	stable	35	35	37	C25.4	NA	708	NA	NA	male	708	NA	NA	NA	alive	WGS	NA	NA	FI17586	NA	NA	NA	NA	NA	BAM	DO51169	NA	61-80%	NA	NA	80	unknown	PAEN-AU	PAEN-AU	NA	NA	NA	NA	NA	NA
DO52700	SP116733	Don't know/Not sure	Not Documented	NA	NA	NA	yes	NA	Aligned Reads	stable	62	71	81	C91.1	yes	7174	3383	progression (liquid tumours)	male	7174	A	NA	BINET	alive	WGS	NA	NA	FI29828	NA	unknown	NA	curative	chemotherapy	BAM	DO52700	NA	NA	NA	NA	NA	no	CLLE-ES	CLLE-ES	NA	NA	NA	unknown	unknown	NA
DO52700	SP116732	Don't know/Not sure	Not Documented	NA	NA	NA	yes	NA	Aligned Reads	stable	62	71	81	C91.1	yes	7174	3383	progression (liquid tumours)	male	7174	A	NA	BINET	alive	WGS	NA	NA	FI29829	NA	unknown	NA	curative	chemotherapy	BAM	DO52700	NA	NA	NA	NA	NA	no	CLLE-ES	CLLE-ES	NA	NA	NA	unknown	unknown	NA
DO52701	SP116734	Don't know/Not sure	Not Documented	NA	NA	NA	unknown	NA	Aligned Reads	complete remission	57	60	73	C91.1	unknown	5908	1356	progression (liquid tumours)	male	5908	A	NA	BINET	alive	WGS	NA	NA	FI26696	NA	unknown	NA	curative	chemotherapy	BAM	DO52701	NA	NA	NA	NA	NA	no	CLLE-ES	CLLE-ES	NA	NA	NA	unknown	unknown	NA
DO52701	SP116735	Don't know/Not sure	Not Documented	NA	NA	NA	unknown	NA	Aligned Reads	complete remission	57	60	73	C91.1	unknown	5908	1356	progression (liquid tumours)	male	5908	A	NA	BINET	alive	WGS	NA	NA	FI26695	NA	unknown	NA	curative	chemotherapy	BAM	DO52701	NA	NA	NA	NA	NA	no	CLLE-ES	CLLE-ES	NA	NA	NA	unknown	unknown	NA
DO7018	SP115060	yes	Daily Drinker	NA	NA	NA	yes	NA	Aligned Reads	stable	60	60	64	C91.1	yes	1288	NA	NA	male	1288	A	NA	BINET	alive	WGS	NA	NA	FI4643	NA	NA	NA	not applicable	no treatment	BAM	DO7018	NA	NA	NA	NA	NA	no	CLLE-ES	CLLE-ES	NA	respiratory and intrathoracyc cancer	C30-C39	unknown	unknown	NA
DO7018	SP115061	yes	Daily Drinker	NA	NA	NA	yes	NA	Aligned Reads	stable	60	60	64	C91.1	yes	1288	NA	NA	male	1288	A	NA	BINET	alive	WGS	NA	NA	FI4642	NA	NA	NA	not applicable	no treatment	BAM	DO7018	NA	NA	NA	NA	NA	no	CLLE-ES	CLLE-ES	NA	respiratory and intrathoracyc cancer	C30-C39	unknown	unknown	NA
DO51170	SP118355	NA	NA	NA	NA	NA	unknown	NA	Aligned Reads	stable	41	41	49	C25.4	NA	3016	NA	NA	male	3016	NA	NA	NA	alive	WGS	NA	NA	FI14762	NA	NA	NA	NA	NA	BAM	DO51170	NA	NA	NA	NA	NA	unknown	PAEN-AU	PAEN-AU	NA	NA	NA	NA	NA	NA
DO51170	SP117223	NA	NA	NA	NA	NA	unknown	NA	Aligned Reads	stable	41	41	49	C25.4	NA	3016	NA	NA	male	3016	NA	NA	NA	alive	WGS	NA	NA	FI14763	NA	NA	NA	NA	NA	BAM	DO51170	NA	61-80%	NA	NA	80	unknown	PAEN-AU	PAEN-AU	NA	NA	NA	NA	NA	NA
DO51171	SP118201	NA	NA	NA	NA	NA	unknown	NA	Aligned Reads	stable	74	74	82	C25.4	NA	2943	NA	NA	female	2943	NA	NA	NA	alive	WGS	NA	NA	FI5839	NA	NA	NA	NA	NA	BAM	DO51171	NA	NA	NA	NA	NA	unknown	PAEN-AU	PAEN-AU	NA	NA	NA	NA	NA	NA
DO51171	SP117043	NA	NA	NA	NA	NA	unknown	NA	Aligned Reads	stable	74	74	82	C25.4	NA	2943	NA	NA	female	2943	NA	NA	NA	alive	WGS	NA	NA	FI5840	NA	NA	NA	NA	NA	BAM	DO51171	NA	61-80%	NA	NA	80	unknown	PAEN-AU	PAEN-AU	NA	NA	NA	NA	NA	NA
DO51172	SP119095	NA	NA	NA	NA	NA	unknown	NA	Aligned Reads	progression	62	62	69	C25.4	NA	2723	2300	distant recurrence/metastasis	male	2723	NA	NA	NA	alive	WGS	NA	NA	FI48318	NA	NA	NA	NA	NA	BAM	DO51172	NA	NA	NA	NA	NA	unknown	PAEN-AU	PAEN-AU	NA	NA	NA	NA	NA	NA
DO51172	SP117984	NA	NA	NA	NA	NA	unknown	NA	Aligned Reads	progression	62	62	69	C25.4	NA	2723	2300	distant recurrence/metastasis	male	2723	NA	NA	NA	alive	WGS	NA	NA	FI48319	NA	NA	NA	NA	NA	BAM	DO51172	NA	61-80%	NA	NA	80	unknown	PAEN-AU	PAEN-AU	NA	NA	NA	NA	NA	NA
DO51173	SP118619	NA	NA	NA	NA	NA	unknown	NA	Aligned Reads	stable	39	39	42	C25.4	NA	1244	NA	NA	female	1244	NA	NA	NA	alive	WGS	NA	NA	FI26769	NA	NA	NA	NA	NA	BAM	DO51173	NA	NA	NA	NA	NA	unknown	PAEN-AU	PAEN-AU	NA	NA	NA	NA	NA	NA
DO51173	SP117493	NA	NA	NA	NA	NA	unknown	NA	Aligned Reads	stable	39	39	42	C25.4	NA	1244	NA	NA	female	1244	NA	NA	NA	alive	WGS	NA	NA	FI26770	NA	NA	NA	NA	NA	BAM	DO51173	NA	61-80%	NA	NA	80	unknown	PAEN-AU	PAEN-AU	NA	NA	NA	NA	NA	NA
DO51174	SP119073	NA	NA	NA	NA	NA	unknown	NA	Aligned Reads	stable	63	63	68	C25.4	NA	1519	NA	NA	male	1519	NA	NA	NA	alive	WGS	NA	NA	FI48056	NA	NA	NA	NA	NA	BAM	DO51174	NA	NA	NA	NA	NA	unknown	PAEN-AU	PAEN-AU	NA	NA	NA	NA	NA	NA
DO51174	SP117951	NA	NA	NA	NA	NA	unknown	NA	Aligned Reads	stable	63	63	68	C25.4	NA	1519	NA	NA	male	1519	NA	NA	NA	alive	WGS	NA	NA	FI48057	NA	NA	NA	NA	NA	BAM	DO51174	NA	61-80%	NA	NA	80	unknown	PAEN-AU	PAEN-AU	NA	NA	NA	NA	NA	NA
DO6450	SP115062	Don't know/Not sure	Not Documented	NA	NA	NA	unknown	NA	Aligned Reads	progression	45	51	57	C91.1	no	4450	2223	progression (liquid tumours)	male	4450	A	NA	BINET	alive	WGS	NA	NA	FI38275	NA	unknown	NA	curative	other therapy	BAM	DO6450	NA	NA	mostly chemo and monoclonal antibody anti CD52	unknown	NA	no	CLLE-ES	CLLE-ES	NA	NA	NA	unknown	unknown	NA
DO6450	SP13379	Don't know/Not sure	Not Documented	NA	NA	NA	unknown	NA	Aligned Reads	progression	45	51	57	C91.1	no	4450	2223	progression (liquid tumours)	male	4450	A	NA	BINET	alive	WGS	NA	NA	FI38276	NA	unknown	NA	curative	other therapy	BAM	DO6450	NA	NA	mostly chemo and monoclonal antibody anti CD52	unknown	NA	no	CLLE-ES	CLLE-ES	NA	NA	NA	unknown	unknown	NA
DO51175	SP118819	NA	NA	NA	NA	NA	unknown	NA	Aligned Reads	stable	71	71	72	C25.4	NA	413	NA	NA	female	413	NA	NA	NA	deceased	WGS	NA	NA	FI35703	NA	NA	NA	NA	NA	BAM	DO51175	NA	NA	NA	NA	NA	unknown	PAEN-AU	PAEN-AU	NA	NA	NA	NA	NA	NA
DO51175	SP117700	NA	NA	NA	NA	NA	unknown	NA	Aligned Reads	stable	71	71	72	C25.4	NA	413	NA	NA	female	413	NA	NA	NA	deceased	WGS	NA	NA	FI35704	NA	NA	NA	NA	NA	BAM	DO51175	NA	61-80%	NA	NA	80	unknown	PAEN-AU	PAEN-AU	NA	NA	NA	NA	NA	NA
DO51176	SP118368	NA	NA	NA	NA	NA	unknown	NA	Aligned Reads	progression	64	64	68	C25.4	NA	1378	1132	distant recurrence/metastasis	female	1378	NA	NA	NA	alive	WGS	NA	NA	FI13580	NA	NA	NA	NA	NA	BAM	DO51176	NA	NA	NA	NA	NA	unknown	PAEN-AU	PAEN-AU	NA	NA	NA	NA	NA	NA
DO51176	SP117228	NA	NA	NA	NA	NA	unknown	NA	Aligned Reads	progression	64	64	68	C25.4	NA	1378	1132	distant recurrence/metastasis	female	1378	NA	NA	NA	alive	WGS	NA	NA	FI13581	NA	NA	NA	NA	NA	BAM	DO51176	NA	61-80%	NA	NA	80	unknown	PAEN-AU	PAEN-AU	NA	NA	NA	NA	NA	NA
DO51177	SP118777	NA	NA	NA	NA	NA	unknown	NA	Aligned Reads	stable	36	36	39	C25.4	NA	1072	NA	NA	male	1072	NA	NA	NA	alive	WGS	NA	NA	FI34374	NA	NA	NA	NA	NA	BAM	DO51177	NA	NA	NA	NA	NA	unknown	PAEN-AU	PAEN-AU	NA	NA	NA	NA	NA	NA
DO51177	SP117667	NA	NA	NA	NA	NA	unknown	NA	Aligned Reads	stable	36	36	39	C25.4	NA	1072	NA	NA	male	1072	NA	NA	NA	alive	WGS	NA	NA	FI34375	NA	NA	NA	NA	NA	BAM	DO51177	NA	61-80%	NA	NA	80	unknown	PAEN-AU	PAEN-AU	NA	NA	NA	NA	NA	NA
DO51178	SP118901	NA	NA	NA	NA	NA	unknown	NA	Aligned Reads	progression	53	53	53	C25.4	NA	121	NA	distant recurrence/metastasis	male	121	NA	NA	NA	deceased	WGS	NA	NA	FI39344	NA	NA	NA	NA	NA	BAM	DO51178	NA	NA	NA	NA	NA	unknown	PAEN-AU	PAEN-AU	NA	NA	NA	NA	NA	NA
DO51178	SP117796	NA	NA	NA	NA	NA	unknown	NA	Aligned Reads	progression	53	53	53	C25.4	NA	121	NA	distant recurrence/metastasis	male	121	NA	NA	NA	deceased	WGS	NA	NA	FI39345	NA	NA	NA	NA	NA	BAM	DO51178	NA	61-80%	NA	NA	80	unknown	PAEN-AU	PAEN-AU	NA	NA	NA	NA	NA	NA
DO51179	SP118231	NA	NA	NA	NA	NA	unknown	NA	Aligned Reads	stable	64	64	71	C25.4	NA	2456	NA	NA	male	2456	NA	NA	NA	alive	WGS	NA	NA	FI8708	NA	NA	NA	NA	NA	BAM	DO51179	NA	NA	NA	NA	NA	unknown	PAEN-AU	PAEN-AU	NA	NA	NA	NA	NA	NA
DO51179	SP117085	NA	NA	NA	NA	NA	unknown	NA	Aligned Reads	stable	64	64	71	C25.4	NA	2456	NA	NA	male	2456	NA	NA	NA	alive	WGS	NA	NA	FI8709	NA	NA	NA	NA	NA	BAM	DO51179	NA	61-80%	NA	NA	80	unknown	PAEN-AU	PAEN-AU	NA	NA	NA	NA	NA	NA
DO51180	SP118468	NA	NA	NA	NA	NA	unknown	NA	Aligned Reads	stable	56	56	NA	C25.4	NA	NA	NA	NA	male	NA	NA	NA	NA	alive	WGS	NA	NA	FI19313	NA	NA	NA	NA	NA	BAM	DO51180	NA	NA	NA	NA	NA	unknown	PAEN-AU	PAEN-AU	NA	NA	NA	NA	NA	NA
DO51180	SP117331	NA	NA	NA	NA	NA	unknown	NA	Aligned Reads	stable	56	56	NA	C25.4	NA	NA	NA	NA	male	NA	NA	NA	NA	alive	WGS	NA	NA	FI19314	NA	NA	NA	NA	NA	BAM	DO51180	NA	61-80%	NA	NA	80	unknown	PAEN-AU	PAEN-AU	NA	NA	NA	NA	NA	NA
DO51181	SP118232	NA	NA	NA	NA	NA	unknown	NA	Aligned Reads	stable	26	26	33	C25.4	NA	2402	NA	NA	female	2402	NA	NA	NA	alive	WGS	NA	NA	FI8744	NA	NA	NA	NA	NA	BAM	DO51181	NA	NA	NA	NA	NA	unknown	PAEN-AU	PAEN-AU	NA	NA	NA	NA	NA	NA
DO51181	SP117086	NA	NA	NA	NA	NA	unknown	NA	Aligned Reads	stable	26	26	33	C25.4	NA	2402	NA	NA	female	2402	NA	NA	NA	alive	WGS	NA	NA	FI8745	NA	NA	NA	NA	NA	BAM	DO51181	NA	61-80%	NA	NA	80	unknown	PAEN-AU	PAEN-AU	NA	NA	NA	NA	NA	NA
DO51182	SP119137	NA	NA	NA	NA	NA	unknown	NA	Aligned Reads	progression	50	50	52	C25.4	NA	522	NA	distant recurrence/metastasis	male	522	NA	NA	NA	deceased	WGS	NA	NA	FI51357	NA	NA	NA	NA	NA	BAM	DO51182	NA	NA	NA	NA	NA	unknown	PAEN-AU	PAEN-AU	NA	NA	NA	NA	NA	NA
DO51182	SP118043	NA	NA	NA	NA	NA	unknown	NA	Aligned Reads	progression	50	50	52	C25.4	NA	522	NA	distant recurrence/metastasis	male	522	NA	NA	NA	deceased	WGS	NA	NA	FI51358	NA	NA	NA	NA	NA	BAM	DO51182	NA	61-80%	NA	NA	80	unknown	PAEN-AU	PAEN-AU	NA	NA	NA	NA	NA	NA
DO51184	SP118712	NA	NA	NA	NA	NA	unknown	NA	Aligned Reads	stable	34	34	41	C25.4	NA	2345	NA	NA	female	2345	NA	NA	NA	alive	WGS	NA	NA	FI31157	NA	NA	NA	NA	NA	BAM	DO51184	NA	NA	NA	NA	NA	unknown	PAEN-AU	PAEN-AU	NA	NA	NA	NA	NA	NA
DO51184	SP117595	NA	NA	NA	NA	NA	unknown	NA	Aligned Reads	stable	34	34	41	C25.4	NA	2345	NA	NA	female	2345	NA	NA	NA	alive	WGS	NA	NA	FI31158	NA	NA	NA	NA	NA	BAM	DO51184	NA	61-80%	NA	NA	80	unknown	PAEN-AU	PAEN-AU	NA	NA	NA	NA	NA	NA
DO51185	SP119138	NA	NA	NA	NA	NA	unknown	NA	Aligned Reads	stable	17	17	NA	C25.4	NA	NA	NA	NA	male	NA	NA	NA	NA	alive	WGS	NA	NA	FI51375	NA	NA	NA	NA	NA	BAM	DO51185	NA	NA	NA	NA	NA	unknown	PAEN-AU	PAEN-AU	NA	NA	NA	NA	NA	NA
DO51185	SP118044	NA	NA	NA	NA	NA	unknown	NA	Aligned Reads	stable	17	17	NA	C25.4	NA	NA	NA	NA	male	NA	NA	NA	NA	alive	WGS	NA	NA	FI51376	NA	NA	NA	NA	NA	BAM	DO51185	NA	61-80%	NA	NA	80	unknown	PAEN-AU	PAEN-AU	NA	NA	NA	NA	NA	NA
DO51187	SP118867	NA	NA	NA	NA	NA	unknown	NA	Aligned Reads	progression	69	69	76	C25.4	NA	2318	121	distant recurrence/metastasis	female	2318	NA	NA	NA	alive	WGS	NA	NA	FI38917	NA	NA	NA	NA	NA	BAM	DO51187	NA	NA	NA	NA	NA	unknown	PAEN-AU	PAEN-AU	NA	NA	NA	NA	NA	NA
DO51187	SP117758	NA	NA	NA	NA	NA	unknown	NA	Aligned Reads	progression	69	69	76	C25.4	NA	2318	121	distant recurrence/metastasis	female	2318	NA	NA	NA	alive	WGS	NA	NA	FI38918	NA	NA	NA	NA	NA	BAM	DO51187	NA	61-80%	NA	NA	80	unknown	PAEN-AU	PAEN-AU	NA	NA	NA	NA	NA	NA
DO52702	SP116737	Don't know/Not sure	Not Documented	NA	NA	NA	yes	NA	Aligned Reads	complete remission	68	71	82	C91.1	yes	5315	1157	progression (liquid tumours)	male	5315	C	NA	BINET	alive	WGS	NA	NA	FI28102	NA	unknown	NA	palliative	chemotherapy	BAM	DO52702	NA	NA	NA	NA	NA	no	CLLE-ES	CLLE-ES	NA	genital cancer in male	C60-C63	unknown	unknown	NA
DO52702	SP116736	Don't know/Not sure	Not Documented	NA	NA	NA	yes	NA	Aligned Reads	complete remission	68	71	82	C91.1	yes	5315	1157	progression (liquid tumours)	male	5315	C	NA	BINET	alive	WGS	NA	NA	FI28103	NA	unknown	NA	palliative	chemotherapy	BAM	DO52702	NA	NA	NA	NA	NA	no	CLLE-ES	CLLE-ES	NA	genital cancer in male	C60-C63	unknown	unknown	NA
DO7024	SP115064	Don't know/Not sure	Not Documented	NA	NA	NA	yes	NA	Aligned Reads	stable	50	72	76	C91.1	yes	9403	6656	progression (liquid tumours)	male	9403	A	NA	BINET	alive	WGS	NA	NA	FI5802	NA	NA	NA	not applicable	no treatment	BAM	DO7024	NA	NA	NA	NA	NA	no	CLLE-ES	CLLE-ES	NA	respiratory and intrathoracyc cancer	C30-C39	unknown	unknown	NA
DO7024	SP115066	Don't know/Not sure	Not Documented	NA	NA	NA	yes	NA	Aligned Reads	stable	50	72	76	C91.1	yes	9403	6656	progression (liquid tumours)	male	9403	A	NA	BINET	alive	WGS	NA	NA	FI5801	NA	NA	NA	not applicable	no treatment	BAM	DO7024	NA	NA	NA	NA	NA	no	CLLE-ES	CLLE-ES	NA	respiratory and intrathoracyc cancer	C30-C39	unknown	unknown	NA
DO6456	SP115068	Don't know/Not sure	Not Documented	NA	NA	NA	unknown	NA	Aligned Reads	progression	76	80	85	C91.1	unknown	3246	1411	progression (liquid tumours)	female	3246	A	NA	BINET	deceased	WGS	NA	NA	FI17567	NA	unknown	NA	curative	chemotherapy	BAM	DO6456	NA	NA	NA	NA	NA	unknown	CLLE-ES	CLLE-ES	NA	NA	NA	NA	NA	NA
DO6456	SP13385	Don't know/Not sure	Not Documented	NA	NA	NA	unknown	NA	Aligned Reads	progression	76	80	85	C91.1	unknown	3246	1411	progression (liquid tumours)	female	3246	A	NA	BINET	deceased	WGS	NA	NA	FI17568	NA	unknown	NA	curative	chemotherapy	BAM	DO6456	NA	NA	NA	NA	NA	unknown	CLLE-ES	CLLE-ES	NA	NA	NA	NA	NA	NA
DO52703	SP116739	Don't know/Not sure	Not Documented	NA	NA	NA	yes	NA	Aligned Reads	progression	63	67	75	C91.1	yes	4429	1715	progression (liquid tumours)	male	4429	A	NA	BINET	alive	WGS	NA	NA	FI28064	NA	unknown	NA	curative	chemotherapy	BAM	DO52703	NA	NA	NA	NA	NA	yes	CLLE-ES	CLLE-ES	NA	breast cancer	C50	unknown	unknown	NA
DO52703	SP116738	Don't know/Not sure	Not Documented	NA	NA	NA	yes	NA	Aligned Reads	progression	63	67	75	C91.1	yes	4429	1715	progression (liquid tumours)	male	4429	A	NA	BINET	alive	WGS	NA	NA	FI28065	NA	unknown	NA	curative	chemotherapy	BAM	DO52703	NA	NA	NA	NA	NA	yes	CLLE-ES	CLLE-ES	NA	breast cancer	C50	unknown	unknown	NA
DO6934	SP96881	Don't know/Not sure	Not Documented	NA	NA	NA	unknown	NA	Aligned Reads	progression	68	75	75	C91.1	unknown	2698	0	progression (liquid tumours)	male	2698	B	NA	BINET	deceased	WGS	NA	NA	FI25442	NA	unknown	NA	curative	chemotherapy	BAM	DO6934	NA	NA	NA	NA	NA	unknown	CLLE-ES	CLLE-ES	NA	NA	NA	NA	NA	NA
DO6934	SP96882	Don't know/Not sure	Not Documented	NA	NA	NA	unknown	NA	Aligned Reads	progression	68	75	75	C91.1	unknown	2698	0	progression (liquid tumours)	male	2698	B	NA	BINET	deceased	WGS	NA	NA	FI25443	NA	unknown	NA	curative	chemotherapy	BAM	DO6934	NA	NA	NA	NA	NA	unknown	CLLE-ES	CLLE-ES	NA	NA	NA	NA	NA	NA
DO6940	SP96884	Don't know/Not sure	Not Documented	NA	NA	NA	unknown	NA	Aligned Reads	progression	75	79	79	C91.1	unknown	1438	1393	progression (liquid tumours)	male	1438	A	NA	BINET	deceased	WGS	NA	NA	FI14745	NA	NA	NA	not applicable	no treatment	BAM	DO6940	NA	NA	NA	NA	NA	unknown	CLLE-ES	CLLE-ES	NA	NA	NA	NA	NA	NA
DO6940	SP96885	Don't know/Not sure	Not Documented	NA	NA	NA	unknown	NA	Aligned Reads	progression	75	79	79	C91.1	unknown	1438	1393	progression (liquid tumours)	male	1438	A	NA	BINET	deceased	WGS	NA	NA	FI14744	NA	NA	NA	not applicable	no treatment	BAM	DO6940	NA	NA	NA	NA	NA	unknown	CLLE-ES	CLLE-ES	NA	NA	NA	NA	NA	NA
DO6946	SP96887	Don't know/Not sure	Not Documented	NA	NA	NA	yes	NA	Aligned Reads	complete remission	50	50	55	C91.1	yes	1882	178	progression (liquid tumours)	male	1882	A	NA	BINET	alive	WGS	NA	NA	FI46664	NA	unknown	NA	curative	other therapy	BAM	DO6946	NA	NA	mostly chemo and monoclonal antibody anti CD52	unknown	NA	no	CLLE-ES	CLLE-ES	NA	respiratory and intrathoracyc cancer	C30-C39	unknown	unknown	NA
DO6946	SP96888	Don't know/Not sure	Not Documented	NA	NA	NA	yes	NA	Aligned Reads	complete remission	50	50	55	C91.1	yes	1882	178	progression (liquid tumours)	male	1882	A	NA	BINET	alive	WGS	NA	NA	FI46665	NA	unknown	NA	curative	other therapy	BAM	DO6946	NA	NA	mostly chemo and monoclonal antibody anti CD52	unknown	NA	no	CLLE-ES	CLLE-ES	NA	respiratory and intrathoracyc cancer	C30-C39	unknown	unknown	NA
DO52704	SP116741	Don't know/Not sure	Not Documented	NA	NA	NA	unknown	NA	Aligned Reads	stable	71	72	75	C91.1	unknown	1455	NA	NA	male	1455	A	NA	BINET	deceased	WGS	NA	NA	FI4121	NA	NA	NA	not applicable	no treatment	BAM	DO52704	NA	NA	NA	NA	NA	unknown	CLLE-ES	CLLE-ES	NA	NA	NA	NA	NA	NA
DO52704	SP116740	Don't know/Not sure	Not Documented	NA	NA	NA	unknown	NA	Aligned Reads	stable	71	72	75	C91.1	unknown	1455	NA	NA	male	1455	A	NA	BINET	deceased	WGS	NA	NA	FI4122	NA	NA	NA	not applicable	no treatment	BAM	DO52704	NA	NA	NA	NA	NA	unknown	CLLE-ES	CLLE-ES	NA	NA	NA	NA	NA	NA
DO6470	SP13399	Don't know/Not sure	Not Documented	NA	NA	NA	unknown	NA	Aligned Reads	partial remission	69	69	74	C91.1	unknown	1630	0	progression (liquid tumours)	male	1630	B	NA	BINET	alive	WGS	NA	NA	FI14830	NA	unknown	NA	curative	other therapy	BAM	DO6470	NA	NA	mostly chemo and monoclonal antibody anti CD52	unknown	NA	unknown	CLLE-ES	CLLE-ES	NA	NA	NA	NA	NA	NA
DO6470	SP96892	Don't know/Not sure	Not Documented	NA	NA	NA	unknown	NA	Aligned Reads	partial remission	69	69	74	C91.1	unknown	1630	0	progression (liquid tumours)	male	1630	B	NA	BINET	alive	WGS	NA	NA	FI14829	NA	unknown	NA	curative	other therapy	BAM	DO6470	NA	NA	mostly chemo and monoclonal antibody anti CD52	unknown	NA	unknown	CLLE-ES	CLLE-ES	NA	NA	NA	NA	NA	NA
DO6474	SP96896	Don't know/Not sure	Not Documented	NA	NA	NA	yes	NA	Aligned Reads	progression	66	71	73	C91.1	yes	2596	1596	progression (liquid tumours)	male	2596	A	NA	BINET	alive	WGS	NA	NA	FI35060	NA	unknown	NA	curative	chemotherapy	BAM	DO6474	NA	NA	NA	NA	NA	no	CLLE-ES	CLLE-ES	NA	NA	NA	unknown	unknown	NA
DO6474	SP115070	Don't know/Not sure	Not Documented	NA	NA	NA	yes	NA	Aligned Reads	progression	66	71	73	C91.1	yes	2596	1596	progression (liquid tumours)	male	2596	A	NA	BINET	alive	WGS	NA	NA	FI35061	NA	unknown	NA	curative	chemotherapy	BAM	DO6474	NA	NA	NA	NA	NA	no	CLLE-ES	CLLE-ES	NA	NA	NA	unknown	unknown	NA
DO52705	SP116743	Don't know/Not sure	Not Documented	NA	NA	NA	yes	NA	Aligned Reads	partial remission	75	81	82	C91.1	yes	2227	1943	progression (liquid tumours)	male	2227	A	NA	BINET	deceased	WGS	NA	NA	FI13844	NA	unknown	NA	palliative	chemotherapy	BAM	DO52705	NA	NA	NA	NA	NA	no	CLLE-ES	CLLE-ES	NA	respiratory and intrathoracyc cancer	C30-C39	unknown	unknown	NA
DO52705	SP116742	Don't know/Not sure	Not Documented	NA	NA	NA	yes	NA	Aligned Reads	partial remission	75	81	82	C91.1	yes	2227	1943	progression (liquid tumours)	male	2227	A	NA	BINET	deceased	WGS	NA	NA	FI13845	NA	unknown	NA	palliative	chemotherapy	BAM	DO52705	NA	NA	NA	NA	NA	no	CLLE-ES	CLLE-ES	NA	respiratory and intrathoracyc cancer	C30-C39	unknown	unknown	NA
DO52706	SP116745	Don't know/Not sure	Not Documented	NA	NA	NA	unknown	NA	Aligned Reads	complete remission	75	78	80	C91.1	unknown	1914	1678	progression (liquid tumours)	female	1914	A	NA	BINET	alive	WGS	NA	NA	FI24413	NA	unknown	NA	curative	chemotherapy	BAM	DO52706	NA	NA	NA	NA	NA	unknown	CLLE-ES	CLLE-ES	NA	NA	NA	NA	NA	NA
DO52706	SP116744	Don't know/Not sure	Not Documented	NA	NA	NA	unknown	NA	Aligned Reads	complete remission	75	78	80	C91.1	unknown	1914	1678	progression (liquid tumours)	female	1914	A	NA	BINET	alive	WGS	NA	NA	FI24414	NA	unknown	NA	curative	chemotherapy	BAM	DO52706	NA	NA	NA	NA	NA	unknown	CLLE-ES	CLLE-ES	NA	NA	NA	NA	NA	NA
DO52707	SP116747	Don't know/Not sure	Not Documented	NA	NA	NA	yes	NA	Aligned Reads	progression	72	77	85	C91.1	yes	4743	2705	progression (liquid tumours)	male	4743	A	NA	BINET	alive	WGS	NA	NA	FI46158	NA	unknown	NA	curative	chemotherapy	BAM	DO52707	NA	NA	NA	NA	NA	no	CLLE-ES	CLLE-ES	NA	genital cancer in female	C51-C58	unknown	unknown	NA
DO52707	SP116746	Don't know/Not sure	Not Documented	NA	NA	NA	yes	NA	Aligned Reads	progression	72	77	85	C91.1	yes	4743	2705	progression (liquid tumours)	male	4743	A	NA	BINET	alive	WGS	NA	NA	FI46159	NA	unknown	NA	curative	chemotherapy	BAM	DO52707	NA	NA	NA	NA	NA	no	CLLE-ES	CLLE-ES	NA	genital cancer in female	C51-C58	unknown	unknown	NA
DO6492	SP96906	Don't know/Not sure	Not Documented	NA	NA	NA	yes	NA	Aligned Reads	complete remission	49	54	59	C91.1	yes	3475	1900	progression (liquid tumours)	male	3475	A	NA	BINET	alive	WGS	NA	NA	FI46276	NA	unknown	NA	curative	other therapy	BAM	DO6492	NA	NA	mostly chemo and monoclonal antibody anti CD52	unknown	NA	no	CLLE-ES	CLLE-ES	NA	NA	NA	unknown	unknown	NA
DO6492	SP13421	Don't know/Not sure	Not Documented	NA	NA	NA	yes	NA	Aligned Reads	complete remission	49	54	59	C91.1	yes	3475	1900	progression (liquid tumours)	male	3475	A	NA	BINET	alive	WGS	NA	NA	FI46277	NA	unknown	NA	curative	other therapy	BAM	DO6492	NA	NA	mostly chemo and monoclonal antibody anti CD52	unknown	NA	no	CLLE-ES	CLLE-ES	NA	NA	NA	unknown	unknown	NA
DO6504	SP13433	yes	Daily Drinker	NA	NA	NA	unknown	NA	Aligned Reads	progression	68	74	75	C91.1	unknown	2543	2291	progression (liquid tumours)	male	2543	A	NA	BINET	deceased	WGS	NA	NA	FI10898	NA	unknown	NA	palliative	chemotherapy	BAM	DO6504	NA	NA	NA	NA	NA	no	CLLE-ES	CLLE-ES	NA	NA	NA	unknown	unknown	NA
DO6504	SP96911	yes	Daily Drinker	NA	NA	NA	unknown	NA	Aligned Reads	progression	68	74	75	C91.1	unknown	2543	2291	progression (liquid tumours)	male	2543	A	NA	BINET	deceased	WGS	NA	NA	FI10897	NA	unknown	NA	palliative	chemotherapy	BAM	DO6504	NA	NA	NA	NA	NA	no	CLLE-ES	CLLE-ES	NA	NA	NA	unknown	unknown	NA
DO6513	SP96914	Don't know/Not sure	Not Documented	NA	NA	NA	unknown	NA	Aligned Reads	complete remission	73	73	78	C91.1	unknown	1807	58	progression (liquid tumours)	female	1807	A	NA	BINET	alive	WGS	NA	NA	FI33705	NA	unknown	NA	curative	monoclonal antibodies (for liquid tumours)	BAM	DO6513	NA	NA	mostly chemo and monoclonal antibody anti CD52	unknown	NA	unknown	CLLE-ES	CLLE-ES	NA	NA	NA	NA	NA	NA
DO6513	SP13442	Don't know/Not sure	Not Documented	NA	NA	NA	unknown	NA	Aligned Reads	complete remission	73	73	78	C91.1	unknown	1807	58	progression (liquid tumours)	female	1807	A	NA	BINET	alive	WGS	NA	NA	FI33706	NA	unknown	NA	curative	monoclonal antibodies (for liquid tumours)	BAM	DO6513	NA	NA	mostly chemo and monoclonal antibody anti CD52	unknown	NA	unknown	CLLE-ES	CLLE-ES	NA	NA	NA	NA	NA	NA
DO52708	SP116749	yes	Daily Drinker	NA	NA	NA	yes	NA	Aligned Reads	partial remission	75	75	81	C91.1	yes	2127	0	progression (liquid tumours)	male	2127	C	NA	BINET	alive	WGS	NA	NA	FI1088	NA	unknown	NA	curative	other therapy	BAM	DO52708	NA	NA	mostly chemo and monoclonal antibody anti CD52	unknown	NA	no	CLLE-ES	CLLE-ES	NA	digestive organs cancer	C15-C26	unknown	unknown	NA
DO52708	SP116748	yes	Daily Drinker	NA	NA	NA	yes	NA	Aligned Reads	partial remission	75	75	81	C91.1	yes	2127	0	progression (liquid tumours)	male	2127	C	NA	BINET	alive	WGS	NA	NA	FI1089	NA	unknown	NA	curative	other therapy	BAM	DO52708	NA	NA	mostly chemo and monoclonal antibody anti CD52	unknown	NA	no	CLLE-ES	CLLE-ES	NA	digestive organs cancer	C15-C26	unknown	unknown	NA
DO52709	SP116750	Don't know/Not sure	Not Documented	NA	NA	NA	unknown	NA	Aligned Reads	progression	63	75	80	C91.1	unknown	6254	3586	progression (liquid tumours)	female	6254	A	NA	BINET	alive	WGS	NA	NA	FI52578	NA	unknown	NA	palliative	chemotherapy	BAM	DO52709	NA	NA	NA	NA	NA	unknown	CLLE-ES	CLLE-ES	NA	NA	NA	NA	NA	NA
DO52709	SP116751	Don't know/Not sure	Not Documented	NA	NA	NA	unknown	NA	Aligned Reads	progression	63	75	80	C91.1	unknown	6254	3586	progression (liquid tumours)	female	6254	A	NA	BINET	alive	WGS	NA	NA	FI52577	NA	unknown	NA	palliative	chemotherapy	BAM	DO52709	NA	NA	NA	NA	NA	unknown	CLLE-ES	CLLE-ES	NA	NA	NA	NA	NA	NA
DO6549	SP13478	Don't know/Not sure	Not Documented	NA	NA	NA	unknown	NA	Aligned Reads	stable	56	61	65	C91.1	unknown	3269	NA	NA	female	3269	A	NA	BINET	alive	WGS	NA	NA	FI17530	NA	NA	NA	not applicable	no treatment	BAM	DO6549	NA	NA	NA	NA	NA	unknown	CLLE-ES	CLLE-ES	NA	NA	NA	NA	NA	NA
DO6549	SP115071	Don't know/Not sure	Not Documented	NA	NA	NA	unknown	NA	Aligned Reads	stable	56	61	65	C91.1	unknown	3269	NA	NA	female	3269	A	NA	BINET	alive	WGS	NA	NA	FI17529	NA	NA	NA	not applicable	no treatment	BAM	DO6549	NA	NA	NA	NA	NA	unknown	CLLE-ES	CLLE-ES	NA	NA	NA	NA	NA	NA
DO6552	SP96930	Don't know/Not sure	Not Documented	NA	NA	NA	unknown	NA	Aligned Reads	progression	61	67	68	C91.1	no	2414	2374	progression (liquid tumours)	male	2414	A	NA	BINET	deceased	WGS	NA	NA	FI30179	NA	NA	NA	not applicable	no treatment	BAM	DO6552	NA	NA	NA	NA	NA	no	CLLE-ES	CLLE-ES	NA	NA	NA	unknown	unknown	NA
DO6552	SP13481	Don't know/Not sure	Not Documented	NA	NA	NA	unknown	NA	Aligned Reads	progression	61	67	68	C91.1	no	2414	2374	progression (liquid tumours)	male	2414	A	NA	BINET	deceased	WGS	NA	NA	FI30180	NA	NA	NA	not applicable	no treatment	BAM	DO6552	NA	NA	NA	NA	NA	no	CLLE-ES	CLLE-ES	NA	NA	NA	unknown	unknown	NA
DO6558	SP13487	Don't know/Not sure	Not Documented	NA	NA	NA	unknown	NA	Aligned Reads	stable	86	87	89	C91.1	unknown	1037	NA	NA	female	1037	A	NA	BINET	deceased	WGS	NA	NA	FI45668	NA	NA	NA	not applicable	no treatment	BAM	DO6558	NA	NA	NA	NA	NA	unknown	CLLE-ES	CLLE-ES	NA	NA	NA	NA	NA	NA
DO6558	SP96934	Don't know/Not sure	Not Documented	NA	NA	NA	unknown	NA	Aligned Reads	stable	86	87	89	C91.1	unknown	1037	NA	NA	female	1037	A	NA	BINET	deceased	WGS	NA	NA	FI45667	NA	NA	NA	not applicable	no treatment	BAM	DO6558	NA	NA	NA	NA	NA	unknown	CLLE-ES	CLLE-ES	NA	NA	NA	NA	NA	NA
DO51967	SP115075	no	None	NA	NA	NA	yes	NA	Aligned Reads	complete remission	54	58	71	C91.1	yes	6099	5018	progression (liquid tumours)	female	6099	A	NA	BINET	alive	WGS	NA	NA	FI679	NA	unknown	NA	curative	other therapy	BAM	DO51967	NA	NA	mostly chemo and monoclonal antibody anti CD52	unknown	NA	yes	CLLE-ES	CLLE-ES	NA	NA	NA	unknown	unknown	NA
DO51967	SP115073	no	None	NA	NA	NA	yes	NA	Aligned Reads	complete remission	54	58	71	C91.1	yes	6099	5018	progression (liquid tumours)	female	6099	A	NA	BINET	alive	WGS	NA	NA	FI680	NA	unknown	NA	curative	other therapy	BAM	DO51967	NA	NA	mostly chemo and monoclonal antibody anti CD52	unknown	NA	yes	CLLE-ES	CLLE-ES	NA	NA	NA	unknown	unknown	NA
DO6561	SP96935	Don't know/Not sure	Not Documented	NA	NA	NA	unknown	NA	Aligned Reads	progression	63	63	65	C91.1	unknown	686	140	progression (liquid tumours)	female	686	A	NA	BINET	deceased	WGS	NA	NA	FI659	NA	unknown	NA	curative	other therapy	BAM	DO6561	NA	NA	mostly chemo and monoclonal antibody anti CD52	unknown	NA	unknown	CLLE-ES	CLLE-ES	NA	NA	NA	NA	NA	NA
DO6561	SP13490	Don't know/Not sure	Not Documented	NA	NA	NA	unknown	NA	Aligned Reads	progression	63	63	65	C91.1	unknown	686	140	progression (liquid tumours)	female	686	A	NA	BINET	deceased	WGS	NA	NA	FI660	NA	unknown	NA	curative	other therapy	BAM	DO6561	NA	NA	mostly chemo and monoclonal antibody anti CD52	unknown	NA	unknown	CLLE-ES	CLLE-ES	NA	NA	NA	NA	NA	NA
DO6565	SP115077	Don't know/Not sure	Not Documented	NA	NA	NA	yes	NA	Aligned Reads	progression	65	66	68	C91.1	yes	1001	596	progression (liquid tumours)	male	1001	A	NA	BINET	deceased	WGS	NA	NA	FI46388	NA	unknown	NA	curative	monoclonal antibodies (for liquid tumours)	BAM	DO6565	NA	NA	NA	NA	NA	no	CLLE-ES	CLLE-ES	NA	digestive organs cancer	C15-C26	unknown	unknown	NA
DO6565	SP13493	Don't know/Not sure	Not Documented	NA	NA	NA	yes	NA	Aligned Reads	progression	65	66	68	C91.1	yes	1001	596	progression (liquid tumours)	male	1001	A	NA	BINET	deceased	WGS	NA	NA	FI46389	NA	unknown	NA	curative	monoclonal antibodies (for liquid tumours)	BAM	DO6565	NA	NA	NA	NA	NA	no	CLLE-ES	CLLE-ES	NA	digestive organs cancer	C15-C26	unknown	unknown	NA
DO52710	SP116753	Don't know/Not sure	Not Documented	NA	NA	NA	unknown	NA	Aligned Reads	progression	86	88	90	C91.1	unknown	1177	525	progression (liquid tumours)	male	1177	A	NA	BINET	deceased	WGS	NA	NA	FI10535	NA	unknown	NA	palliative	chemotherapy	BAM	DO52710	NA	NA	NA	NA	NA	no	CLLE-ES	CLLE-ES	NA	NA	NA	unknown	unknown	NA
DO52710	SP116752	Don't know/Not sure	Not Documented	NA	NA	NA	unknown	NA	Aligned Reads	progression	86	88	90	C91.1	unknown	1177	525	progression (liquid tumours)	male	1177	A	NA	BINET	deceased	WGS	NA	NA	FI10536	NA	unknown	NA	palliative	chemotherapy	BAM	DO52710	NA	NA	NA	NA	NA	no	CLLE-ES	CLLE-ES	NA	NA	NA	unknown	unknown	NA
DO6580	SP13509	Don't know/Not sure	Not Documented	NA	NA	NA	yes	NA	Aligned Reads	complete remission	61	61	64	C91.1	yes	1153	0	progression (liquid tumours)	male	1153	B	NA	BINET	deceased	WGS	NA	NA	FI39365	NA	unknown	NA	curative	other therapy	BAM	DO6580	NA	NA	mostly chemo and monoclonal antibody anti CD52	unknown	NA	no	CLLE-ES	CLLE-ES	NA	respiratory and intrathoracyc cancer	C30-C39	unknown	unknown	NA
DO6580	SP115078	Don't know/Not sure	Not Documented	NA	NA	NA	yes	NA	Aligned Reads	complete remission	61	61	64	C91.1	yes	1153	0	progression (liquid tumours)	male	1153	B	NA	BINET	deceased	WGS	NA	NA	FI39364	NA	unknown	NA	curative	other therapy	BAM	DO6580	NA	NA	mostly chemo and monoclonal antibody anti CD52	unknown	NA	no	CLLE-ES	CLLE-ES	NA	respiratory and intrathoracyc cancer	C30-C39	unknown	unknown	NA
DO6585	SP115080	Don't know/Not sure	Not Documented	NA	NA	NA	unknown	NA	Aligned Reads	stable	80	84	89	C91.1	unknown	3327	NA	NA	male	3327	A	NA	BINET	alive	WGS	NA	NA	FI8782	NA	NA	NA	not applicable	no treatment	BAM	DO6585	NA	NA	NA	NA	NA	unknown	CLLE-ES	CLLE-ES	NA	NA	NA	NA	NA	NA
DO6585	SP13514	Don't know/Not sure	Not Documented	NA	NA	NA	unknown	NA	Aligned Reads	stable	80	84	89	C91.1	unknown	3327	NA	NA	male	3327	A	NA	BINET	alive	WGS	NA	NA	FI8783	NA	NA	NA	not applicable	no treatment	BAM	DO6585	NA	NA	NA	NA	NA	unknown	CLLE-ES	CLLE-ES	NA	NA	NA	NA	NA	NA
DO6610	SP13539	yes	Daily Drinker	NA	NA	NA	unknown	NA	Aligned Reads	complete remission	67	69	73	C91.1	no	2235	1308	progression (liquid tumours)	female	2235	B	NA	BINET	alive	WGS	NA	NA	FI41536	NA	unknown	NA	palliative	chemotherapy	BAM	DO6610	NA	NA	NA	NA	NA	no	CLLE-ES	CLLE-ES	NA	NA	NA	unknown	unknown	NA
DO6610	SP115082	yes	Daily Drinker	NA	NA	NA	unknown	NA	Aligned Reads	complete remission	67	69	73	C91.1	no	2235	1308	progression (liquid tumours)	female	2235	B	NA	BINET	alive	WGS	NA	NA	FI41535	NA	unknown	NA	palliative	chemotherapy	BAM	DO6610	NA	NA	NA	NA	NA	no	CLLE-ES	CLLE-ES	NA	NA	NA	unknown	unknown	NA
DO6665	SP13594	Don't know/Not sure	Not Documented	NA	NA	NA	yes	NA	Aligned Reads	complete remission	61	65	69	C91.1	yes	2963	2492	progression (liquid tumours)	male	2963	A	NA	BINET	alive	WGS	NA	NA	FI10630	NA	unknown	NA	curative	chemotherapy	BAM	DO6665	NA	NA	NA	NA	NA	yes	CLLE-ES	CLLE-ES	NA	NA	NA	unknown	unknown	NA
DO6665	SP115083	Don't know/Not sure	Not Documented	NA	NA	NA	yes	NA	Aligned Reads	complete remission	61	65	69	C91.1	yes	2963	2492	progression (liquid tumours)	male	2963	A	NA	BINET	alive	WGS	NA	NA	FI10629	NA	unknown	NA	curative	chemotherapy	BAM	DO6665	NA	NA	NA	NA	NA	yes	CLLE-ES	CLLE-ES	NA	NA	NA	unknown	unknown	NA
DO52711	SP116755	Don't know/Not sure	Not Documented	NA	NA	NA	yes	NA	Aligned Reads	stable	60	66	67	C91.1	yes	2698	NA	NA	male	2698	A	NA	BINET	deceased	WGS	NA	NA	FI21725	NA	NA	NA	not applicable	no treatment	BAM	DO52711	NA	NA	NA	NA	NA	no	CLLE-ES	CLLE-ES	NA	digestive organs cancer	C15-C26	unknown	unknown	NA
DO52711	SP116754	Don't know/Not sure	Not Documented	NA	NA	NA	yes	NA	Aligned Reads	stable	60	66	67	C91.1	yes	2698	NA	NA	male	2698	A	NA	BINET	deceased	WGS	NA	NA	FI21726	NA	NA	NA	not applicable	no treatment	BAM	DO52711	NA	NA	NA	NA	NA	no	CLLE-ES	CLLE-ES	NA	digestive organs cancer	C15-C26	unknown	unknown	NA
DO7084	SP115085	Don't know/Not sure	Not Documented	NA	NA	NA	unknown	NA	Aligned Reads	progression	60	65	65	C91.1	unknown	1865	1789	progression (liquid tumours)	male	1865	A	NA	BINET	deceased	WGS	NA	NA	FI33686	NA	NA	NA	not applicable	no treatment	BAM	DO7084	NA	NA	NA	NA	NA	unknown	CLLE-ES	CLLE-ES	NA	NA	NA	NA	NA	NA
DO7084	SP115086	Don't know/Not sure	Not Documented	NA	NA	NA	unknown	NA	Aligned Reads	progression	60	65	65	C91.1	unknown	1865	1789	progression (liquid tumours)	male	1865	A	NA	BINET	deceased	WGS	NA	NA	FI33685	NA	NA	NA	not applicable	no treatment	BAM	DO7084	NA	NA	NA	NA	NA	unknown	CLLE-ES	CLLE-ES	NA	NA	NA	NA	NA	NA
DO6690	SP115088	Don't know/Not sure	Not Documented	NA	NA	NA	unknown	NA	Aligned Reads	stable	80	80	80	C91.1	unknown	94	8	progression (liquid tumours)	male	94	C	NA	BINET	deceased	WGS	NA	NA	FI739	NA	unknown	NA	curative	chemotherapy	BAM	DO6690	NA	NA	NA	NA	NA	unknown	CLLE-ES	CLLE-ES	NA	NA	NA	NA	NA	NA
DO6690	SP13619	Don't know/Not sure	Not Documented	NA	NA	NA	unknown	NA	Aligned Reads	stable	80	80	80	C91.1	unknown	94	8	progression (liquid tumours)	male	94	C	NA	BINET	deceased	WGS	NA	NA	FI740	NA	unknown	NA	curative	chemotherapy	BAM	DO6690	NA	NA	NA	NA	NA	unknown	CLLE-ES	CLLE-ES	NA	NA	NA	NA	NA	NA
DO7108	SP115090	yes	Weekly Drinker (>=1x a week)	NA	NA	NA	yes	NA	Aligned Reads	stable	63	64	68	C91.1	yes	1868	NA	NA	male	1868	A	NA	BINET	alive	WGS	NA	NA	FI24127	NA	NA	NA	not applicable	no treatment	BAM	DO7108	NA	NA	NA	NA	NA	no	CLLE-ES	CLLE-ES	NA	digestive organs cancer	C15-C26	unknown	unknown	NA
DO7108	SP115089	yes	Weekly Drinker (>=1x a week)	NA	NA	NA	yes	NA	Aligned Reads	stable	63	64	68	C91.1	yes	1868	NA	NA	male	1868	A	NA	BINET	alive	WGS	NA	NA	FI24128	NA	NA	NA	not applicable	no treatment	BAM	DO7108	NA	NA	NA	NA	NA	no	CLLE-ES	CLLE-ES	NA	digestive organs cancer	C15-C26	unknown	unknown	NA
DO6695	SP115092	Don't know/Not sure	Not Documented	NA	NA	NA	unknown	NA	Aligned Reads	stable	82	85	89	C91.1	unknown	2659	1931	progression (liquid tumours)	female	2659	A	NA	BINET	alive	WGS	NA	NA	FI46446	NA	unknown	NA	palliative	chemotherapy	BAM	DO6695	NA	NA	mostly chemo and monoclonal antibody anti CD52	unknown	NA	unknown	CLLE-ES	CLLE-ES	NA	NA	NA	NA	NA	NA
DO6695	SP13624	Don't know/Not sure	Not Documented	NA	NA	NA	unknown	NA	Aligned Reads	stable	82	85	89	C91.1	unknown	2659	1931	progression (liquid tumours)	female	2659	A	NA	BINET	alive	WGS	NA	NA	FI46447	NA	unknown	NA	palliative	chemotherapy	BAM	DO6695	NA	NA	mostly chemo and monoclonal antibody anti CD52	unknown	NA	unknown	CLLE-ES	CLLE-ES	NA	NA	NA	NA	NA	NA
DO7112	SP115095	yes	Daily Drinker	NA	NA	NA	unknown	NA	Aligned Reads	stable	78	83	87	C91.1	no	3150	2961	progression (liquid tumours)	male	3150	A	NA	BINET	alive	WGS	NA	NA	FI3071	NA	unknown	NA	curative	other therapy	BAM	DO7112	NA	NA	mostly chemo and monoclonal antibody anti CD52	unknown	NA	no	CLLE-ES	CLLE-ES	NA	NA	NA	unknown	unknown	NA
DO7112	SP115093	yes	Daily Drinker	NA	NA	NA	unknown	NA	Aligned Reads	stable	78	83	87	C91.1	no	3150	2961	progression (liquid tumours)	male	3150	A	NA	BINET	alive	WGS	NA	NA	FI3072	NA	unknown	NA	curative	other therapy	BAM	DO7112	NA	NA	mostly chemo and monoclonal antibody anti CD52	unknown	NA	no	CLLE-ES	CLLE-ES	NA	NA	NA	unknown	unknown	NA
DO7124	SP115098	Don't know/Not sure	Not Documented	NA	NA	NA	unknown	NA	Aligned Reads	progression	86	88	88	C91.1	unknown	874	722	progression (liquid tumours)	male	874	C	NA	BINET	deceased	WGS	NA	NA	FI23689	NA	unknown	NA	palliative	other therapy	BAM	DO7124	NA	NA	mostly chemo and monoclonal antibody anti CD52	unknown	NA	unknown	CLLE-ES	CLLE-ES	NA	NA	NA	NA	NA	NA
DO7124	SP115097	Don't know/Not sure	Not Documented	NA	NA	NA	unknown	NA	Aligned Reads	progression	86	88	88	C91.1	unknown	874	722	progression (liquid tumours)	male	874	C	NA	BINET	deceased	WGS	NA	NA	FI23690	NA	unknown	NA	palliative	other therapy	BAM	DO7124	NA	NA	mostly chemo and monoclonal antibody anti CD52	unknown	NA	unknown	CLLE-ES	CLLE-ES	NA	NA	NA	NA	NA	NA
DO7136	SP115101	Don't know/Not sure	Not Documented	NA	NA	NA	unknown	NA	Aligned Reads	stable	55	63	65	C91.1	unknown	3873	NA	NA	female	3873	A	NA	BINET	alive	WGS	NA	NA	FI24473	NA	NA	NA	not applicable	no treatment	BAM	DO7136	NA	NA	NA	NA	NA	unknown	CLLE-ES	CLLE-ES	NA	NA	NA	NA	NA	NA
DO7136	SP115099	Don't know/Not sure	Not Documented	NA	NA	NA	unknown	NA	Aligned Reads	stable	55	63	65	C91.1	unknown	3873	NA	NA	female	3873	A	NA	BINET	alive	WGS	NA	NA	FI24474	NA	NA	NA	not applicable	no treatment	BAM	DO7136	NA	NA	NA	NA	NA	unknown	CLLE-ES	CLLE-ES	NA	NA	NA	NA	NA	NA
DO7166	SP115104	yes	Daily Drinker	NA	NA	NA	unknown	NA	Aligned Reads	complete remission	62	65	67	C91.1	no	1890	906	progression (liquid tumours)	male	1890	A	NA	BINET	alive	WGS	NA	NA	FI399	NA	unknown	NA	curative	other therapy	BAM	DO7166	NA	NA	mostly chemo and monoclonal antibody anti CD52	unknown	NA	no	CLLE-ES	CLLE-ES	NA	NA	NA	unknown	unknown	NA
DO7166	SP115102	yes	Daily Drinker	NA	NA	NA	unknown	NA	Aligned Reads	complete remission	62	65	67	C91.1	no	1890	906	progression (liquid tumours)	male	1890	A	NA	BINET	alive	WGS	NA	NA	FI400	NA	unknown	NA	curative	other therapy	BAM	DO7166	NA	NA	mostly chemo and monoclonal antibody anti CD52	unknown	NA	no	CLLE-ES	CLLE-ES	NA	NA	NA	unknown	unknown	NA
DO7172	SP115105	yes	Daily Drinker	NA	NA	NA	yes	NA	Aligned Reads	partial remission	61	72	76	C91.1	yes	5473	3879	progression (liquid tumours)	male	5473	A	NA	BINET	deceased	WGS	NA	NA	FI8539	NA	unknown	NA	curative	other therapy	BAM	DO7172	NA	NA	mostly chemo and monoclonal antibody anti CD52	unknown	NA	no	CLLE-ES	CLLE-ES	NA	lymphoid, haematopoietic and related tissue	C81-C96	unknown	unknown	NA
DO7172	SP115106	yes	Daily Drinker	NA	NA	NA	yes	NA	Aligned Reads	partial remission	61	72	76	C91.1	yes	5473	3879	progression (liquid tumours)	male	5473	A	NA	BINET	deceased	WGS	NA	NA	FI8538	NA	unknown	NA	curative	other therapy	BAM	DO7172	NA	NA	mostly chemo and monoclonal antibody anti CD52	unknown	NA	no	CLLE-ES	CLLE-ES	NA	lymphoid, haematopoietic and related tissue	C81-C96	unknown	unknown	NA
DO52712	SP116756	yes	Weekly Drinker (>=1x a week)	NA	NA	NA	unknown	NA	Aligned Reads	stable	56	65	69	C91.1	no	4786	NA	NA	female	4786	A	NA	BINET	alive	WGS	NA	NA	FI19759	NA	NA	NA	not applicable	no treatment	BAM	DO52712	NA	NA	NA	NA	NA	yes	CLLE-ES	CLLE-ES	NA	NA	NA	unknown	unknown	NA
DO52712	SP116757	yes	Weekly Drinker (>=1x a week)	NA	NA	NA	unknown	NA	Aligned Reads	stable	56	65	69	C91.1	no	4786	NA	NA	female	4786	A	NA	BINET	alive	WGS	NA	NA	FI19758	NA	NA	NA	not applicable	no treatment	BAM	DO52712	NA	NA	NA	NA	NA	yes	CLLE-ES	CLLE-ES	NA	NA	NA	unknown	unknown	NA
DO52713	SP116758	yes	Daily Drinker	NA	NA	NA	yes	NA	Aligned Reads	stable	50	71	75	C91.1	yes	9075	NA	NA	female	9075	A	NA	BINET	alive	WGS	NA	NA	FI6352	NA	NA	NA	not applicable	no treatment	BAM	DO52713	NA	NA	NA	NA	NA	no	CLLE-ES	CLLE-ES	NA	digestive organs cancer	C15-C26	unknown	unknown	NA
DO52713	SP116759	yes	Daily Drinker	NA	NA	NA	yes	NA	Aligned Reads	stable	50	71	75	C91.1	yes	9075	NA	NA	female	9075	A	NA	BINET	alive	WGS	NA	NA	FI6351	NA	NA	NA	not applicable	no treatment	BAM	DO52713	NA	NA	NA	NA	NA	no	CLLE-ES	CLLE-ES	NA	digestive organs cancer	C15-C26	unknown	unknown	NA
DO7196	SP115109	Don't know/Not sure	Not Documented	NA	NA	NA	unknown	NA	Aligned Reads	stable	74	83	87	C91.1	unknown	4665	NA	NA	male	4665	A	NA	BINET	alive	WGS	NA	NA	FI49776	NA	NA	NA	not applicable	no treatment	BAM	DO7196	NA	NA	NA	NA	NA	unknown	CLLE-ES	CLLE-ES	NA	NA	NA	NA	NA	NA
DO7196	SP115108	Don't know/Not sure	Not Documented	NA	NA	NA	unknown	NA	Aligned Reads	stable	74	83	87	C91.1	unknown	4665	NA	NA	male	4665	A	NA	BINET	alive	WGS	NA	NA	FI49777	NA	NA	NA	not applicable	no treatment	BAM	DO7196	NA	NA	NA	NA	NA	unknown	CLLE-ES	CLLE-ES	NA	NA	NA	NA	NA	NA
DO52714	SP116761	Don't know/Not sure	Not Documented	NA	NA	NA	unknown	NA	Aligned Reads	stable	70	77	80	C91.1	unknown	3808	NA	NA	female	3808	A	NA	BINET	alive	WGS	NA	NA	FI22608	NA	NA	NA	not applicable	no treatment	BAM	DO52714	NA	NA	NA	NA	NA	unknown	CLLE-ES	CLLE-ES	NA	NA	NA	NA	NA	NA
DO52714	SP116760	Don't know/Not sure	Not Documented	NA	NA	NA	unknown	NA	Aligned Reads	stable	70	77	80	C91.1	unknown	3808	NA	NA	female	3808	A	NA	BINET	alive	WGS	NA	NA	FI22609	NA	NA	NA	not applicable	no treatment	BAM	DO52714	NA	NA	NA	NA	NA	unknown	CLLE-ES	CLLE-ES	NA	NA	NA	NA	NA	NA
DO7214	SP115113	no	None	NA	NA	NA	yes	NA	Aligned Reads	stable	71	78	82	C91.1	yes	3985	2921	progression (liquid tumours)	female	3985	A	NA	BINET	alive	WGS	NA	NA	FI52098	NA	unknown	NA	palliative	chemotherapy	BAM	DO7214	NA	NA	NA	NA	NA	no	CLLE-ES	CLLE-ES	NA	NA	NA	unknown	unknown	NA
DO7214	SP115111	no	None	NA	NA	NA	yes	NA	Aligned Reads	stable	71	78	82	C91.1	yes	3985	2921	progression (liquid tumours)	female	3985	A	NA	BINET	alive	WGS	NA	NA	FI52099	NA	unknown	NA	palliative	chemotherapy	BAM	DO7214	NA	NA	NA	NA	NA	no	CLLE-ES	CLLE-ES	NA	NA	NA	unknown	unknown	NA
DO52715	SP116762	Don't know/Not sure	Not Documented	NA	NA	NA	unknown	NA	Aligned Reads	complete remission	56	66	69	C91.1	unknown	4762	3713	progression (liquid tumours)	male	4762	A	NA	BINET	alive	WGS	NA	NA	FI23348	NA	unknown	NA	curative	other therapy	BAM	DO52715	NA	NA	mostly chemo and monoclonal antibody anti CD52	unknown	NA	unknown	CLLE-ES	CLLE-ES	NA	NA	NA	NA	NA	NA
DO52715	SP116763	Don't know/Not sure	Not Documented	NA	NA	NA	unknown	NA	Aligned Reads	complete remission	56	66	69	C91.1	unknown	4762	3713	progression (liquid tumours)	male	4762	A	NA	BINET	alive	WGS	NA	NA	FI23347	NA	unknown	NA	curative	other therapy	BAM	DO52715	NA	NA	mostly chemo and monoclonal antibody anti CD52	unknown	NA	unknown	CLLE-ES	CLLE-ES	NA	NA	NA	NA	NA	NA
DO52716	SP116765	Don't know/Not sure	Not Documented	NA	NA	NA	unknown	NA	Aligned Reads	complete remission	61	62	65	C91.1	unknown	1310	126	progression (liquid tumours)	female	1310	A	NA	BINET	alive	WGS	NA	NA	FI35519	NA	unknown	NA	curative	other therapy	BAM	DO52716	NA	NA	mostly chemo and monoclonal antibody anti CD52	unknown	NA	unknown	CLLE-ES	CLLE-ES	NA	NA	NA	NA	NA	NA
DO52716	SP116764	Don't know/Not sure	Not Documented	NA	NA	NA	unknown	NA	Aligned Reads	complete remission	61	62	65	C91.1	unknown	1310	126	progression (liquid tumours)	female	1310	A	NA	BINET	alive	WGS	NA	NA	FI35520	NA	unknown	NA	curative	other therapy	BAM	DO52716	NA	NA	mostly chemo and monoclonal antibody anti CD52	unknown	NA	unknown	CLLE-ES	CLLE-ES	NA	NA	NA	NA	NA	NA
DO52717	SP116766	Don't know/Not sure	Not Documented	NA	NA	NA	unknown	NA	Aligned Reads	progression	71	77	78	C91.1	unknown	2373	2201	progression (liquid tumours)	female	2373	A	NA	BINET	deceased	WGS	NA	NA	FI18033	NA	unknown	NA	palliative	chemotherapy	BAM	DO52717	NA	NA	mostly chemo and monoclonal antibody anti CD52	unknown	NA	unknown	CLLE-ES	CLLE-ES	NA	NA	NA	NA	NA	NA
DO52717	SP116767	Don't know/Not sure	Not Documented	NA	NA	NA	unknown	NA	Aligned Reads	progression	71	77	78	C91.1	unknown	2373	2201	progression (liquid tumours)	female	2373	A	NA	BINET	deceased	WGS	NA	NA	FI18032	NA	unknown	NA	palliative	chemotherapy	BAM	DO52717	NA	NA	mostly chemo and monoclonal antibody anti CD52	unknown	NA	unknown	CLLE-ES	CLLE-ES	NA	NA	NA	NA	NA	NA
DO6730	SP96947	Don't know/Not sure	Not Documented	NA	NA	NA	unknown	NA	Aligned Reads	stable	67	69	74	C91.1	no	2604	NA	NA	male	2604	A	NA	BINET	alive	WGS	NA	NA	FI211	NA	NA	NA	not applicable	no treatment	BAM	DO6730	NA	NA	NA	NA	NA	no	CLLE-ES	CLLE-ES	NA	NA	NA	unknown	unknown	NA
DO6730	SP13659	Don't know/Not sure	Not Documented	NA	NA	NA	unknown	NA	Aligned Reads	stable	67	69	74	C91.1	no	2604	NA	NA	male	2604	A	NA	BINET	alive	WGS	NA	NA	FI212	NA	NA	NA	not applicable	no treatment	BAM	DO6730	NA	NA	NA	NA	NA	no	CLLE-ES	CLLE-ES	NA	NA	NA	unknown	unknown	NA
DO52718	SP116769	yes	Daily Drinker	NA	NA	NA	yes	NA	Aligned Reads	stable	40	41	49	C91.1	yes	3087	945	NA	male	3087	A	NA	BINET	alive	WGS	NA	NA	FI43065	NA	unknown	NA	palliative	chemotherapy	BAM	DO52718	NA	NA	NA	NA	NA	no	CLLE-ES	CLLE-ES	NA	lymphoid, haematopoietic and related tissue	C81-C96	unknown	unknown	NA
DO52718	SP116768	yes	Daily Drinker	NA	NA	NA	yes	NA	Aligned Reads	stable	40	41	49	C91.1	yes	3087	945	NA	male	3087	A	NA	BINET	alive	WGS	NA	NA	FI43066	NA	unknown	NA	palliative	chemotherapy	BAM	DO52718	NA	NA	NA	NA	NA	no	CLLE-ES	CLLE-ES	NA	lymphoid, haematopoietic and related tissue	C81-C96	unknown	unknown	NA
DO7280	SP115115	Don't know/Not sure	Not Documented	NA	NA	NA	unknown	NA	Aligned Reads	partial remission	51	54	58	C91.1	unknown	2369	2053	progression (liquid tumours)	male	2369	A	NA	BINET	alive	WGS	NA	NA	FI39756	NA	unknown	NA	curative	chemotherapy	BAM	DO7280	NA	NA	NA	NA	NA	unknown	CLLE-ES	CLLE-ES	NA	NA	NA	NA	NA	NA
DO7280	SP115114	Don't know/Not sure	Not Documented	NA	NA	NA	unknown	NA	Aligned Reads	partial remission	51	54	58	C91.1	unknown	2369	2053	progression (liquid tumours)	male	2369	A	NA	BINET	alive	WGS	NA	NA	FI39757	NA	unknown	NA	curative	chemotherapy	BAM	DO7280	NA	NA	NA	NA	NA	unknown	CLLE-ES	CLLE-ES	NA	NA	NA	NA	NA	NA
DO52719	SP116770	Don't know/Not sure	Not Documented	NA	NA	NA	unknown	NA	Aligned Reads	stable	53	54	63	C91.1	unknown	3574	300	progression (liquid tumours)	male	3574	B	NA	BINET	alive	WGS	NA	NA	FI41213	NA	unknown	NA	curative	chemotherapy	BAM	DO52719	NA	NA	NA	NA	NA	unknown	CLLE-ES	CLLE-ES	NA	NA	NA	NA	NA	NA
DO52719	SP116771	Don't know/Not sure	Not Documented	NA	NA	NA	unknown	NA	Aligned Reads	stable	53	54	63	C91.1	unknown	3574	300	progression (liquid tumours)	male	3574	B	NA	BINET	alive	WGS	NA	NA	FI41212	NA	unknown	NA	curative	chemotherapy	BAM	DO52719	NA	NA	NA	NA	NA	unknown	CLLE-ES	CLLE-ES	NA	NA	NA	NA	NA	NA
DO52139	SP135378	NA	NA	NA	NA	NA	unknown	NA	Aligned Reads	stable	61	61	65	C25.4	NA	1542	NA	NA	female	1542	NA	NA	NA	alive	WGS	NA	NA	FI4720	NA	NA	NA	NA	NA	BAM	DO52139	NA	NA	NA	NA	NA	unknown	PAEN-IT	PAEN-IT	NA	NA	NA	NA	NA	NA
DO52139	SP135389	NA	NA	NA	NA	NA	unknown	NA	Aligned Reads	stable	61	61	65	C25.4	NA	1542	NA	NA	female	1542	NA	NA	NA	alive	WGS	NA	NA	FI4721	NA	NA	NA	NA	NA	BAM	DO52139	NA	41-60%	NA	NA	45	unknown	PAEN-IT	PAEN-IT	NA	NA	NA	NA	NA	NA
DO52720	SP116773	yes	Daily Drinker	NA	NA	NA	yes	NA	Aligned Reads	progression	61	65	69	C91.1	yes	3034	1283	progression (liquid tumours)	female	3034	A	NA	BINET	alive	WGS	NA	NA	FI27415	NA	unknown	NA	curative	other therapy	BAM	DO52720	NA	NA	mostly chemo and monoclonal antibody anti CD52	unknown	NA	no	CLLE-ES	CLLE-ES	NA	lymphoid, haematopoietic and related tissue	C81-C96	unknown	unknown	NA
DO52720	SP116772	yes	Daily Drinker	NA	NA	NA	yes	NA	Aligned Reads	progression	61	65	69	C91.1	yes	3034	1283	progression (liquid tumours)	female	3034	A	NA	BINET	alive	WGS	NA	NA	FI27416	NA	unknown	NA	curative	other therapy	BAM	DO52720	NA	NA	mostly chemo and monoclonal antibody anti CD52	unknown	NA	no	CLLE-ES	CLLE-ES	NA	lymphoid, haematopoietic and related tissue	C81-C96	unknown	unknown	NA
DO52140	SP135397	NA	NA	NA	NA	NA	unknown	NA	Aligned Reads	stable	63	63	65	C25.4	NA	789	NA	NA	male	789	NA	NA	NA	alive	WGS	NA	NA	FI53010	NA	NA	NA	NA	NA	BAM	DO52140	NA	NA	NA	NA	NA	unknown	PAEN-IT	PAEN-IT	NA	NA	NA	NA	NA	NA
DO52140	SP135403	NA	NA	NA	NA	NA	unknown	NA	Aligned Reads	stable	63	63	65	C25.4	NA	789	NA	NA	male	789	NA	NA	NA	alive	WGS	NA	NA	FI53011	NA	NA	NA	NA	NA	BAM	DO52140	NA	41-60%	NA	NA	50	unknown	PAEN-IT	PAEN-IT	NA	NA	NA	NA	NA	NA
DO7304	SP115117	Don't know/Not sure	Not Documented	NA	NA	NA	unknown	NA	Aligned Reads	complete remission	59	62	65	C91.1	unknown	2113	986	progression (liquid tumours)	male	2113	A	NA	BINET	alive	WGS	NA	NA	FI29697	NA	unknown	NA	curative	other therapy	BAM	DO7304	NA	NA	mostly chemo and monoclonal antibody anti CD52	unknown	NA	unknown	CLLE-ES	CLLE-ES	NA	NA	NA	NA	NA	NA
DO7304	SP115118	Don't know/Not sure	Not Documented	NA	NA	NA	unknown	NA	Aligned Reads	complete remission	59	62	65	C91.1	unknown	2113	986	progression (liquid tumours)	male	2113	A	NA	BINET	alive	WGS	NA	NA	FI29696	NA	unknown	NA	curative	other therapy	BAM	DO7304	NA	NA	mostly chemo and monoclonal antibody anti CD52	unknown	NA	unknown	CLLE-ES	CLLE-ES	NA	NA	NA	NA	NA	NA
DO52141	SP135407	NA	NA	NA	NA	NA	unknown	NA	Aligned Reads	stable	46	46	49	C25.4	NA	1187	NA	NA	female	1187	NA	NA	NA	alive	WGS	NA	NA	FI24373	NA	NA	NA	NA	NA	BAM	DO52141	NA	NA	NA	NA	NA	unknown	PAEN-IT	PAEN-IT	NA	NA	NA	NA	NA	NA
DO52141	SP135410	NA	NA	NA	NA	NA	unknown	NA	Aligned Reads	stable	46	46	49	C25.4	NA	1187	NA	NA	female	1187	NA	NA	NA	alive	WGS	NA	NA	FI24374	NA	NA	NA	NA	NA	BAM	DO52141	NA	>81%	NA	NA	90	unknown	PAEN-IT	PAEN-IT	NA	NA	NA	NA	NA	NA
DO52142	SP135412	NA	NA	NA	NA	NA	unknown	NA	Aligned Reads	stable	62	62	65	C25.4	NA	1140	NA	NA	female	1140	NA	NA	NA	alive	WGS	NA	NA	FI7209	NA	NA	NA	NA	NA	BAM	DO52142	NA	NA	NA	NA	NA	unknown	PAEN-IT	PAEN-IT	NA	NA	NA	NA	NA	NA
DO52142	SP135416	NA	NA	NA	NA	NA	unknown	NA	Aligned Reads	stable	62	62	65	C25.4	NA	1140	NA	NA	female	1140	NA	NA	NA	alive	WGS	NA	NA	FI7210	NA	NA	NA	NA	NA	BAM	DO52142	NA	>81%	NA	NA	90	unknown	PAEN-IT	PAEN-IT	NA	NA	NA	NA	NA	NA
DO6742	SP13671	Don't know/Not sure	Not Documented	NA	NA	NA	unknown	NA	Aligned Reads	progression	62	67	76	C91.1	unknown	5042	1661	progression (liquid tumours)	male	5042	A	NA	BINET	alive	WGS	NA	NA	FI24912	NA	unknown	NA	curative	chemotherapy	BAM	DO6742	NA	NA	mostly chemo and monoclonal antibody anti CD52	unknown	NA	unknown	CLLE-ES	CLLE-ES	NA	NA	NA	NA	NA	NA
DO6742	SP115120	Don't know/Not sure	Not Documented	NA	NA	NA	unknown	NA	Aligned Reads	progression	62	67	76	C91.1	unknown	5042	1661	progression (liquid tumours)	male	5042	A	NA	BINET	alive	WGS	NA	NA	FI24911	NA	unknown	NA	curative	chemotherapy	BAM	DO6742	NA	NA	mostly chemo and monoclonal antibody anti CD52	unknown	NA	unknown	CLLE-ES	CLLE-ES	NA	NA	NA	NA	NA	NA
DO7322	SP115123	Don't know/Not sure	Not Documented	NA	NA	NA	unknown	NA	Aligned Reads	stable	47	62	69	C91.1	unknown	8141	5843	progression (liquid tumours)	female	8141	A	NA	BINET	deceased	WGS	NA	NA	FI9386	NA	unknown	NA	curative	chemotherapy	BAM	DO7322	NA	NA	NA	NA	NA	unknown	CLLE-ES	CLLE-ES	NA	NA	NA	NA	NA	NA
DO7322	SP115122	Don't know/Not sure	Not Documented	NA	NA	NA	unknown	NA	Aligned Reads	stable	47	62	69	C91.1	unknown	8141	5843	progression (liquid tumours)	female	8141	A	NA	BINET	deceased	WGS	NA	NA	FI9387	NA	unknown	NA	curative	chemotherapy	BAM	DO7322	NA	NA	NA	NA	NA	unknown	CLLE-ES	CLLE-ES	NA	NA	NA	NA	NA	NA
DO7328	SP115125	Don't know/Not sure	Not Documented	NA	NA	NA	unknown	NA	Aligned Reads	complete remission	45	48	50	C91.1	unknown	1828	1401	progression (liquid tumours)	male	1828	A	NA	BINET	NA	WGS	NA	NA	FI52231	NA	unknown	NA	curative	other therapy	BAM	DO7328	NA	NA	mostly chemo and monoclonal antibody anti CD52	unknown	NA	unknown	CLLE-ES	CLLE-ES	NA	NA	NA	NA	NA	NA
DO7328	SP115127	Don't know/Not sure	Not Documented	NA	NA	NA	unknown	NA	Aligned Reads	complete remission	45	48	50	C91.1	unknown	1828	1401	progression (liquid tumours)	male	1828	A	NA	BINET	NA	WGS	NA	NA	FI52230	NA	unknown	NA	curative	other therapy	BAM	DO7328	NA	NA	mostly chemo and monoclonal antibody anti CD52	unknown	NA	unknown	CLLE-ES	CLLE-ES	NA	NA	NA	NA	NA	NA
DO6748	SP13677	Don't know/Not sure	Not Documented	NA	NA	NA	yes	NA	Aligned Reads	complete remission	66	71	76	C91.1	yes	3572	1706	progression (liquid tumours)	male	3572	A	NA	BINET	alive	WGS	NA	NA	FI21766	NA	unknown	NA	curative	other therapy	BAM	DO6748	NA	NA	mostly chemo and monoclonal antibody anti CD52	unknown	NA	no	CLLE-ES	CLLE-ES	NA	digestive organs cancer	C15-C26	unknown	unknown	NA
DO6748	SP96953	Don't know/Not sure	Not Documented	NA	NA	NA	yes	NA	Aligned Reads	complete remission	66	71	76	C91.1	yes	3572	1706	progression (liquid tumours)	male	3572	A	NA	BINET	alive	WGS	NA	NA	FI21765	NA	unknown	NA	curative	other therapy	BAM	DO6748	NA	NA	mostly chemo and monoclonal antibody anti CD52	unknown	NA	no	CLLE-ES	CLLE-ES	NA	digestive organs cancer	C15-C26	unknown	unknown	NA
DO51989	SP115130	Don't know/Not sure	Not Documented	NA	NA	NA	unknown	NA	Aligned Reads	complete remission	61	64	66	C91.1	unknown	1931	895	progression (liquid tumours)	female	1931	A	NA	BINET	alive	WGS	NA	NA	FI1220	NA	unknown	NA	curative	other therapy	BAM	DO51989	NA	NA	mostly chemo and monoclonal antibody anti CD52	unknown	NA	unknown	CLLE-ES	CLLE-ES	NA	NA	NA	NA	NA	NA
DO51989	SP115128	Don't know/Not sure	Not Documented	NA	NA	NA	unknown	NA	Aligned Reads	complete remission	61	64	66	C91.1	unknown	1931	895	progression (liquid tumours)	female	1931	A	NA	BINET	alive	WGS	NA	NA	FI1221	NA	unknown	NA	curative	other therapy	BAM	DO51989	NA	NA	mostly chemo and monoclonal antibody anti CD52	unknown	NA	unknown	CLLE-ES	CLLE-ES	NA	NA	NA	NA	NA	NA
DO51992	SP115131	Don't know/Not sure	Not Documented	NA	NA	NA	unknown	NA	Aligned Reads	complete remission	42	53	56	C91.1	unknown	4788	3682	progression (liquid tumours)	female	4788	A	NA	BINET	alive	WGS	NA	NA	FI6526	NA	unknown	NA	curative	other therapy	BAM	DO51992	NA	NA	mostly chemo and monoclonal antibody anti CD52	unknown	NA	unknown	CLLE-ES	CLLE-ES	NA	NA	NA	NA	NA	NA
DO51992	SP115132	Don't know/Not sure	Not Documented	NA	NA	NA	unknown	NA	Aligned Reads	complete remission	42	53	56	C91.1	unknown	4788	3682	progression (liquid tumours)	female	4788	A	NA	BINET	alive	WGS	NA	NA	FI6525	NA	unknown	NA	curative	other therapy	BAM	DO51992	NA	NA	mostly chemo and monoclonal antibody anti CD52	unknown	NA	unknown	CLLE-ES	CLLE-ES	NA	NA	NA	NA	NA	NA
DO52143	SP135419	NA	NA	NA	NA	NA	unknown	NA	Aligned Reads	progression	59	59	62	C25.4	NA	1224	605	distant recurrence/metastasis	male	1224	NA	NA	NA	alive	WGS	NA	NA	FI37612	NA	NA	NA	NA	NA	BAM	DO52143	NA	NA	NA	NA	NA	unknown	PAEN-IT	PAEN-IT	NA	NA	NA	NA	NA	NA
DO52143	SP135422	NA	NA	NA	NA	NA	unknown	NA	Aligned Reads	progression	59	59	62	C25.4	NA	1224	605	distant recurrence/metastasis	male	1224	NA	NA	NA	alive	WGS	NA	NA	FI37613	NA	NA	NA	NA	NA	BAM	DO52143	NA	61-80%	NA	NA	80	unknown	PAEN-IT	PAEN-IT	NA	NA	NA	NA	NA	NA
DO6754	SP13683	Don't know/Not sure	Not Documented	NA	NA	NA	unknown	NA	Aligned Reads	stable	40	40	40	C91.1	unknown	244	NA	NA	male	244	A	NA	BINET	NA	WGS	NA	NA	FI30160	NA	NA	NA	not applicable	no treatment	BAM	DO6754	NA	NA	NA	NA	NA	unknown	CLLE-ES	CLLE-ES	NA	NA	NA	NA	NA	NA
DO6754	SP96954	Don't know/Not sure	Not Documented	NA	NA	NA	unknown	NA	Aligned Reads	stable	40	40	40	C91.1	unknown	244	NA	NA	male	244	A	NA	BINET	NA	WGS	NA	NA	FI30159	NA	NA	NA	not applicable	no treatment	BAM	DO6754	NA	NA	NA	NA	NA	unknown	CLLE-ES	CLLE-ES	NA	NA	NA	NA	NA	NA
DO52721	SP116775	yes	Daily Drinker	NA	NA	NA	unknown	NA	Aligned Reads	stable	73	73	77	C91.1	no	1560	NA	NA	male	1560	A	NA	BINET	alive	WGS	NA	NA	FI7155	NA	NA	NA	not applicable	no treatment	BAM	DO52721	NA	NA	NA	NA	NA	no	CLLE-ES	CLLE-ES	NA	NA	NA	unknown	unknown	NA
DO52721	SP116774	yes	Daily Drinker	NA	NA	NA	unknown	NA	Aligned Reads	stable	73	73	77	C91.1	no	1560	NA	NA	male	1560	A	NA	BINET	alive	WGS	NA	NA	FI7156	NA	NA	NA	not applicable	no treatment	BAM	DO52721	NA	NA	NA	NA	NA	no	CLLE-ES	CLLE-ES	NA	NA	NA	unknown	unknown	NA
DO52144	SP135424	NA	NA	NA	NA	NA	unknown	NA	Aligned Reads	progression	71	71	73	C25.4	NA	670	405	distant recurrence/metastasis	male	670	NA	NA	NA	alive	WGS	NA	NA	FI20232	NA	NA	NA	NA	NA	BAM	DO52144	NA	NA	NA	NA	NA	unknown	PAEN-IT	PAEN-IT	NA	NA	NA	NA	NA	NA
DO52144	SP135427	NA	NA	NA	NA	NA	unknown	NA	Aligned Reads	progression	71	71	73	C25.4	NA	670	405	distant recurrence/metastasis	male	670	NA	NA	NA	alive	WGS	NA	NA	FI20233	NA	NA	NA	NA	NA	BAM	DO52144	NA	>81%	NA	NA	90	unknown	PAEN-IT	PAEN-IT	NA	NA	NA	NA	NA	NA
DO32833	SP69573	NA	NA	NA	NA	NA	unknown	NA	Aligned Reads	NA	74	74	NA	C25.0	NA	56	NA	NA	female	56	T3N0MX	NA	TNM	deceased	WGS	NA	NA	FI6292	NA	NA	NA	NA	NA	BAM	DO32833	NA	41-60%	NA	NA	53	unknown	PACA-AU	PACA-AU	NA	NA	NA	NA	NA	NA
DO32833	SP69575	NA	NA	NA	NA	NA	unknown	NA	Aligned Reads	NA	74	74	NA	C25.0	NA	56	NA	NA	female	56	T3N0MX	NA	TNM	deceased	WGS	NA	NA	FI6291	NA	NA	NA	NA	NA	BAM	DO32833	NA	NA	NA	NA	NA	unknown	PACA-AU	PACA-AU	NA	NA	NA	NA	NA	NA
DO32875	SP72262	NA	NA	NA	NA	NA	unknown	NA	Aligned Reads	progression	69	69	NA	C25.0	NA	348	139	distant recurrence/metastasis	male	348	NA	NA	TNM	deceased	WGS	NA	NA	FI20463	NA	NA	NA	NA	NA	BAM	DO32875	NA	61-80%	NA	NA	62	unknown	PACA-AU	PACA-AU	NA	NA	NA	NA	NA	NA
DO32875	SP69756	NA	NA	NA	NA	NA	unknown	NA	Aligned Reads	progression	69	69	NA	C25.0	NA	348	139	distant recurrence/metastasis	male	348	NA	NA	TNM	deceased	WGS	NA	NA	FI20462	NA	NA	NA	NA	NA	BAM	DO32875	NA	NA	NA	NA	NA	unknown	PACA-AU	PACA-AU	NA	NA	NA	NA	NA	NA
DO32837	SP69587	NA	NA	NA	NA	NA	unknown	NA	Aligned Reads	progression	34	34	NA	C25.0	NA	399	115	distant recurrence/metastasis	male	399	NA	NA	TNM	deceased	WGS	NA	NA	FI38936	NA	NA	NA	NA	NA	BAM	DO32837	NA	61-80%	NA	NA	71	unknown	PACA-AU	PACA-AU	NA	NA	NA	NA	NA	NA
DO32837	SP69595	NA	NA	NA	NA	NA	unknown	NA	Aligned Reads	progression	34	34	NA	C25.0	NA	399	115	distant recurrence/metastasis	male	399	NA	NA	TNM	deceased	WGS	NA	NA	FI38935	NA	NA	NA	NA	NA	BAM	DO32837	NA	NA	NA	NA	NA	unknown	PACA-AU	PACA-AU	NA	NA	NA	NA	NA	NA
DO32860	SP69702	NA	NA	NA	NA	NA	unknown	NA	Aligned Reads	progression	57	57	59	C25.0	NA	1259	421	distant recurrence/metastasis	male	1259	NA	NA	TNM	deceased	WGS	NA	NA	FI15614	NA	NA	NA	NA	NA	BAM	DO32860	NA	NA	NA	NA	NA	unknown	PACA-AU	PACA-AU	NA	NA	NA	NA	NA	NA
DO33077	SP70465	NA	NA	NA	NA	NA	unknown	NA	Aligned Reads	NA	76	76	NA	C25.0	NA	476	NA	NA	female	476	NA	NA	TNM	deceased	WGS	NA	NA	FI11529	NA	NA	NA	NA	NA	BAM	DO33077	NA	>81%	NA	NA	81	unknown	PACA-AU	PACA-AU	NA	NA	NA	NA	NA	NA
DO33077	SP70479	NA	NA	NA	NA	NA	unknown	NA	Aligned Reads	NA	76	76	NA	C25.0	NA	476	NA	NA	female	476	NA	NA	TNM	deceased	WGS	NA	NA	FI11528	NA	NA	NA	NA	NA	BAM	DO33077	NA	NA	NA	NA	NA	unknown	PACA-AU	PACA-AU	NA	NA	NA	NA	NA	NA
DO32960	SP70046	NA	NA	NA	NA	NA	unknown	NA	Aligned Reads	stable	65	65	66	C25.0	NA	1258	NA	NA	female	1258	NA	NA	TNM	alive	WGS	NA	NA	FI25254	NA	NA	NA	NA	NA	BAM	DO32960	NA	61-80%	NA	NA	62	unknown	PACA-AU	PACA-AU	NA	NA	NA	NA	NA	NA
DO32960	SP70054	NA	NA	NA	NA	NA	unknown	NA	Aligned Reads	stable	65	65	66	C25.0	NA	1258	NA	NA	female	1258	NA	NA	TNM	alive	WGS	NA	NA	FI25253	NA	NA	NA	NA	NA	BAM	DO32960	NA	NA	NA	NA	NA	unknown	PACA-AU	PACA-AU	NA	NA	NA	NA	NA	NA
DO32893	SP69809	NA	NA	NA	NA	NA	unknown	NA	Aligned Reads	progression	61	61	63	C25.0	NA	1077	438	distant recurrence/metastasis	female	1077	NA	NA	TNM	deceased	WGS	NA	NA	FI26280	NA	NA	NA	NA	NA	BAM	DO32893	NA	NA	NA	NA	NA	unknown	PACA-AU	PACA-AU	NA	NA	NA	NA	NA	NA
DO32893	SP69812	NA	NA	NA	NA	NA	unknown	NA	Aligned Reads	progression	61	61	63	C25.0	NA	1077	438	distant recurrence/metastasis	female	1077	NA	NA	TNM	deceased	WGS	NA	NA	FI26281	NA	NA	NA	NA	NA	BAM	DO32893	NA	41-60%	NA	NA	45	unknown	PACA-AU	PACA-AU	NA	NA	NA	NA	NA	NA
DO32878	SP69762	NA	NA	NA	NA	NA	unknown	NA	Aligned Reads	progression	69	69	NA	C25.0	NA	260	223	distant recurrence/metastasis	female	260	NA	NA	TNM	deceased	WGS	NA	NA	FI4928	NA	NA	NA	NA	NA	BAM	DO32878	NA	61-80%	NA	NA	80	unknown	PACA-AU	PACA-AU	NA	NA	NA	NA	NA	NA
DO32878	SP69768	NA	NA	NA	NA	NA	unknown	NA	Aligned Reads	progression	69	69	NA	C25.0	NA	260	223	distant recurrence/metastasis	female	260	NA	NA	TNM	deceased	WGS	NA	NA	FI4927	NA	NA	NA	NA	NA	BAM	DO32878	NA	NA	NA	NA	NA	unknown	PACA-AU	PACA-AU	NA	NA	NA	NA	NA	NA
DO32863	SP69705	NA	NA	NA	NA	NA	unknown	NA	Aligned Reads	progression	60	60	NA	C25.0	NA	715	380	distant recurrence/metastasis	male	715	NA	NA	TNM	deceased	WGS	NA	NA	FI4946	NA	NA	NA	NA	NA	BAM	DO32863	NA	41-60%	NA	NA	47	unknown	PACA-AU	PACA-AU	NA	NA	NA	NA	NA	NA
DO32863	SP69711	NA	NA	NA	NA	NA	unknown	NA	Aligned Reads	progression	60	60	NA	C25.0	NA	715	380	distant recurrence/metastasis	male	715	NA	NA	TNM	deceased	WGS	NA	NA	FI4945	NA	NA	NA	NA	NA	BAM	DO32863	NA	NA	NA	NA	NA	unknown	PACA-AU	PACA-AU	NA	NA	NA	NA	NA	NA
DO32900	SP69830	NA	NA	NA	NA	NA	unknown	NA	Aligned Reads	progression	51	51	53	C25.0	NA	768	363	distant recurrence/metastasis	male	768	NA	NA	TNM	deceased	WGS	NA	NA	FI4340	NA	NA	NA	NA	NA	BAM	DO32900	NA	NA	NA	NA	NA	unknown	PACA-AU	PACA-AU	NA	NA	NA	NA	NA	NA
DO32916	SP69894	NA	NA	NA	NA	NA	unknown	NA	Aligned Reads	progression	78	78	NA	C25.1	NA	154	119	distant recurrence/metastasis	male	154	NA	NA	TNM	deceased	WGS	NA	NA	FI15065	NA	NA	NA	NA	NA	BAM	DO32916	NA	NA	NA	NA	NA	unknown	PACA-AU	PACA-AU	NA	NA	NA	NA	NA	NA
DO32916	SP69898	NA	NA	NA	NA	NA	unknown	NA	Aligned Reads	progression	78	78	NA	C25.1	NA	154	119	distant recurrence/metastasis	male	154	NA	NA	TNM	deceased	WGS	NA	NA	FI15066	NA	NA	NA	NA	NA	BAM	DO32916	NA	61-80%	NA	NA	70	unknown	PACA-AU	PACA-AU	NA	NA	NA	NA	NA	NA
DO32976	SP70094	NA	NA	NA	NA	NA	unknown	NA	Aligned Reads	progression	73	73	75	C25.0	NA	610	448	distant recurrence/metastasis	female	610	NA	NA	TNM	deceased	WGS	NA	NA	FI48980	NA	NA	NA	NA	NA	BAM	DO32976	NA	NA	NA	NA	NA	unknown	PACA-AU	PACA-AU	NA	NA	NA	NA	NA	NA
DO32972	SP70082	NA	NA	NA	NA	NA	unknown	NA	Aligned Reads	progression	66	66	67	C25.0	NA	605	293	distant recurrence/metastasis	male	605	NA	NA	TNM	deceased	WGS	NA	NA	FI16884	NA	NA	NA	NA	NA	BAM	DO32972	NA	61-80%	NA	NA	74	unknown	PACA-AU	PACA-AU	NA	NA	NA	NA	NA	NA
DO32972	SP70090	NA	NA	NA	NA	NA	unknown	NA	Aligned Reads	progression	66	66	67	C25.0	NA	605	293	distant recurrence/metastasis	male	605	NA	NA	TNM	deceased	WGS	NA	NA	FI16883	NA	NA	NA	NA	NA	BAM	DO32972	NA	NA	NA	NA	NA	unknown	PACA-AU	PACA-AU	NA	NA	NA	NA	NA	NA
DO33042	SP70313	NA	NA	NA	NA	NA	unknown	NA	Aligned Reads	stable	76	76	77	C25.0	NA	1424	246	NA	male	1424	NA	NA	TNM	alive	WGS	NA	NA	FI8671	NA	NA	NA	NA	NA	BAM	DO33042	NA	41-60%	NA	NA	52	unknown	PACA-AU	PACA-AU	NA	NA	NA	NA	NA	NA
DO33042	SP70318	NA	NA	NA	NA	NA	unknown	NA	Aligned Reads	stable	76	76	77	C25.0	NA	1424	246	NA	male	1424	NA	NA	TNM	alive	WGS	NA	NA	FI8670	NA	NA	NA	NA	NA	BAM	DO33042	NA	NA	NA	NA	NA	unknown	PACA-AU	PACA-AU	NA	NA	NA	NA	NA	NA
DO32980	SP70106	NA	NA	NA	NA	NA	unknown	NA	Aligned Reads	progression	72	72	NA	C25.2	NA	78	NA	distant recurrence/metastasis	female	78	NA	NA	TNM	deceased	WGS	NA	NA	FI35480	NA	NA	NA	NA	NA	BAM	DO32980	NA	41-60%	NA	NA	49	unknown	PACA-AU	PACA-AU	NA	NA	NA	NA	NA	NA
DO32980	SP70118	NA	NA	NA	NA	NA	unknown	NA	Aligned Reads	progression	72	72	NA	C25.2	NA	78	NA	distant recurrence/metastasis	female	78	NA	NA	TNM	deceased	WGS	NA	NA	FI366734	NA	NA	NA	NA	NA	BAM	DO32980	NA	NA	NA	NA	NA	unknown	PACA-AU	PACA-AU	NA	NA	NA	NA	NA	NA
DO32984	SP70122	NA	NA	NA	NA	NA	unknown	NA	Aligned Reads	progression	61	61	62	C25.2	NA	415	104	distant recurrence/metastasis	male	415	NA	NA	TNM	deceased	WGS	NA	NA	FI24588	NA	NA	NA	NA	NA	BAM	DO32984	NA	41-60%	NA	NA	60	unknown	PACA-AU	PACA-AU	NA	NA	NA	NA	NA	NA
DO32984	SP70134	NA	NA	NA	NA	NA	unknown	NA	Aligned Reads	progression	61	61	62	C25.2	NA	415	104	distant recurrence/metastasis	male	415	NA	NA	TNM	deceased	WGS	NA	NA	FI24587	NA	NA	NA	NA	NA	BAM	DO32984	NA	NA	NA	NA	NA	unknown	PACA-AU	PACA-AU	NA	NA	NA	NA	NA	NA
DO52722	SP116776	Don't know/Not sure	Not Documented	NA	NA	NA	unknown	NA	Aligned Reads	NA	82	86	86	C91.1	unknown	1729	1639	progression (liquid tumours)	female	1729	A	NA	BINET	alive	WGS	NA	NA	FI47008	NA	unknown	NA	palliative	chemotherapy	BAM	DO52722	NA	NA	NA	NA	NA	unknown	CLLE-ES	CLLE-ES	NA	NA	NA	NA	NA	NA
DO52722	SP116777	Don't know/Not sure	Not Documented	NA	NA	NA	unknown	NA	Aligned Reads	NA	82	86	86	C91.1	unknown	1729	1639	progression (liquid tumours)	female	1729	A	NA	BINET	alive	WGS	NA	NA	FI47007	NA	unknown	NA	palliative	chemotherapy	BAM	DO52722	NA	NA	NA	NA	NA	unknown	CLLE-ES	CLLE-ES	NA	NA	NA	NA	NA	NA
DO33128	SP70677	NA	NA	NA	NA	NA	unknown	NA	Aligned Reads	NA	72	72	NA	C25.0	NA	423	NA	NA	male	423	NA	NA	TNM	deceased	WGS	NA	NA	FI6620	NA	NA	NA	NA	NA	BAM	DO33128	NA	41-60%	NA	NA	51	unknown	PACA-AU	PACA-AU	NA	NA	NA	NA	NA	NA
DO33128	SP70685	NA	NA	NA	NA	NA	unknown	NA	Aligned Reads	NA	72	72	NA	C25.0	NA	423	NA	NA	male	423	NA	NA	TNM	deceased	WGS	NA	NA	FI6619	NA	NA	NA	NA	NA	BAM	DO33128	NA	NA	NA	NA	NA	unknown	PACA-AU	PACA-AU	NA	NA	NA	NA	NA	NA
DO7358	SP115136	Don't know/Not sure	Not Documented	NA	NA	NA	unknown	NA	Aligned Reads	progression	70	72	75	C91.1	unknown	1640	0	progression (liquid tumours)	male	1640	C	NA	BINET	deceased	WGS	NA	NA	FI4159	NA	unknown	NA	curative	chemotherapy	BAM	DO7358	NA	NA	NA	NA	NA	unknown	CLLE-ES	CLLE-ES	NA	NA	NA	NA	NA	NA
DO7358	SP115134	Don't know/Not sure	Not Documented	NA	NA	NA	unknown	NA	Aligned Reads	progression	70	72	75	C91.1	unknown	1640	0	progression (liquid tumours)	male	1640	C	NA	BINET	deceased	WGS	NA	NA	FI4160	NA	unknown	NA	curative	chemotherapy	BAM	DO7358	NA	NA	NA	NA	NA	unknown	CLLE-ES	CLLE-ES	NA	NA	NA	NA	NA	NA
DO33008	SP70202	NA	NA	NA	NA	NA	unknown	NA	Aligned Reads	progression	56	56	57	C25.0	NA	970	99	distant recurrence/metastasis	female	970	NA	NA	TNM	deceased	WGS	NA	NA	FI35212	NA	NA	NA	NA	NA	BAM	DO33008	NA	61-80%	NA	NA	64	unknown	PACA-AU	PACA-AU	NA	NA	NA	NA	NA	NA
DO33008	SP70210	NA	NA	NA	NA	NA	unknown	NA	Aligned Reads	progression	56	56	57	C25.0	NA	970	99	distant recurrence/metastasis	female	970	NA	NA	TNM	deceased	WGS	NA	NA	FI35211	NA	NA	NA	NA	NA	BAM	DO33008	NA	NA	NA	NA	NA	unknown	PACA-AU	PACA-AU	NA	NA	NA	NA	NA	NA
DO33000	SP70178	NA	NA	NA	NA	NA	unknown	NA	Aligned Reads	progression	68	68	69	C25.0	NA	1258	NA	distant recurrence/metastasis	male	1258	NA	NA	TNM	alive	WGS	NA	NA	FI35444	NA	NA	NA	NA	NA	BAM	DO33000	NA	61-80%	NA	NA	70	unknown	PACA-AU	PACA-AU	NA	NA	NA	NA	NA	NA
DO33000	SP70186	NA	NA	NA	NA	NA	unknown	NA	Aligned Reads	progression	68	68	69	C25.0	NA	1258	NA	distant recurrence/metastasis	male	1258	NA	NA	TNM	alive	WGS	NA	NA	FI35443	NA	NA	NA	NA	NA	BAM	DO33000	NA	NA	NA	NA	NA	unknown	PACA-AU	PACA-AU	NA	NA	NA	NA	NA	NA
DO33016	SP70226	NA	NA	NA	NA	NA	unknown	NA	Aligned Reads	stable	54	54	55	C25.0	NA	1275	NA	NA	male	1275	NA	NA	TNM	alive	WGS	NA	NA	FI12921	NA	NA	NA	NA	NA	BAM	DO33016	NA	>81%	NA	NA	82	unknown	PACA-AU	PACA-AU	NA	NA	NA	NA	NA	NA
DO33016	SP70234	NA	NA	NA	NA	NA	unknown	NA	Aligned Reads	stable	54	54	55	C25.0	NA	1275	NA	NA	male	1275	NA	NA	TNM	alive	WGS	NA	NA	FI12920	NA	NA	NA	NA	NA	BAM	DO33016	NA	NA	NA	NA	NA	unknown	PACA-AU	PACA-AU	NA	NA	NA	NA	NA	NA
DO33152	SP70748	NA	NA	NA	NA	NA	unknown	NA	Aligned Reads	progression	88	88	NA	C25.0	NA	430	365	local recurrence	male	430	NA	NA	TNM	deceased	WGS	NA	NA	FI41363	NA	NA	NA	NA	NA	BAM	DO33152	NA	NA	NA	NA	NA	unknown	PACA-AU	PACA-AU	NA	NA	NA	NA	NA	NA
DO33160	SP70756	NA	NA	NA	NA	NA	unknown	NA	Aligned Reads	progression	78	78	NA	C25.0	NA	1091	NA	distant recurrence/metastasis	female	1091	NA	NA	TNM	deceased	WGS	NA	NA	FI6054	NA	NA	NA	NA	NA	BAM	DO33160	NA	41-60%	NA	NA	58	unknown	PACA-AU	PACA-AU	NA	NA	NA	NA	NA	NA
DO33160	SP70772	NA	NA	NA	NA	NA	unknown	NA	Aligned Reads	progression	78	78	NA	C25.0	NA	1091	NA	distant recurrence/metastasis	female	1091	NA	NA	TNM	deceased	WGS	NA	NA	FI6053	NA	NA	NA	NA	NA	BAM	DO33160	NA	NA	NA	NA	NA	unknown	PACA-AU	PACA-AU	NA	NA	NA	NA	NA	NA
DO33152	SP70780	NA	NA	NA	NA	NA	unknown	NA	Aligned Reads	progression	88	88	NA	C25.0	NA	430	365	local recurrence	male	430	NA	NA	TNM	deceased	WGS	NA	NA	FI41364	NA	NA	NA	NA	NA	BAM	DO33152	NA	>81%	NA	NA	83	unknown	PACA-AU	PACA-AU	NA	NA	NA	NA	NA	NA
DO33168	SP70796	NA	NA	NA	NA	NA	unknown	NA	Aligned Reads	NA	80	80	NA	C25.0	NA	8	NA	NA	female	8	NA	NA	TNM	deceased	WGS	NA	NA	FI20975	NA	NA	NA	NA	NA	BAM	DO33168	NA	NA	NA	NA	NA	unknown	PACA-AU	PACA-AU	NA	NA	NA	NA	NA	NA
DO32831	SP69563	NA	NA	NA	NA	NA	unknown	NA	Aligned Reads	stable	49	49	51	C25.1	NA	1715	519	NA	female	1715	NA	NA	TNM	alive	WGS	NA	NA	FI16805	NA	NA	NA	NA	NA	BAM	DO32831	NA	NA	NA	NA	NA	unknown	PACA-AU	PACA-AU	NA	NA	NA	NA	NA	NA
DO32831	SP69565	NA	NA	NA	NA	NA	unknown	NA	Aligned Reads	stable	49	49	51	C25.1	NA	1715	519	NA	female	1715	NA	NA	TNM	alive	WGS	NA	NA	FI16806	NA	NA	NA	NA	NA	BAM	DO32831	NA	61-80%	NA	NA	70	unknown	PACA-AU	PACA-AU	NA	NA	NA	NA	NA	NA
DO33184	SP70852	NA	NA	NA	NA	NA	unknown	NA	Aligned Reads	progression	70	70	NA	C25.0	NA	913	304	local recurrence	male	913	NA	NA	TNM	deceased	WGS	NA	NA	FI49472	NA	NA	NA	NA	NA	BAM	DO33184	NA	NA	NA	NA	NA	unknown	PACA-AU	PACA-AU	NA	NA	NA	NA	NA	NA
DO33184	SP70860	NA	NA	NA	NA	NA	unknown	NA	Aligned Reads	progression	70	70	NA	C25.0	NA	913	304	local recurrence	male	913	NA	NA	TNM	deceased	WGS	NA	NA	FI49473	NA	NA	NA	NA	NA	BAM	DO33184	NA	41-60%	NA	NA	54	unknown	PACA-AU	PACA-AU	NA	NA	NA	NA	NA	NA
DO46759	SP102533	NA	NA	NA	NA	NA	unknown	NA	Aligned Reads	progression	61	61	NA	C25.4	NA	903	457	distant recurrence/metastasis	male	903	NA	NA	NA	alive	WGS	NA	NA	FI32945	NA	NA	NA	NA	NA	BAM	DO46759	NA	NA	NA	NA	NA	unknown	PAEN-AU	PAEN-AU	NA	NA	NA	NA	NA	NA
DO46759	SP102537	NA	NA	NA	NA	NA	unknown	NA	Aligned Reads	progression	61	61	NA	C25.4	NA	903	457	distant recurrence/metastasis	male	903	NA	NA	NA	alive	WGS	NA	NA	FI32946	NA	NA	NA	NA	NA	BAM	DO46759	NA	>81%	NA	NA	83	unknown	PAEN-AU	PAEN-AU	NA	NA	NA	NA	NA	NA
DO33200	SP70932	NA	NA	NA	NA	NA	unknown	NA	Aligned Reads	NA	90	90	NA	C25.0	NA	109	NA	NA	female	109	NA	NA	TNM	deceased	WGS	NA	NA	FI35386	NA	NA	NA	NA	NA	BAM	DO33200	NA	61-80%	NA	NA	70	unknown	PACA-AU	PACA-AU	NA	NA	NA	NA	NA	NA
DO33200	SP70948	NA	NA	NA	NA	NA	unknown	NA	Aligned Reads	NA	90	90	NA	C25.0	NA	109	NA	NA	female	109	NA	NA	TNM	deceased	WGS	NA	NA	FI35385	NA	NA	NA	NA	NA	BAM	DO33200	NA	NA	NA	NA	NA	unknown	PACA-AU	PACA-AU	NA	NA	NA	NA	NA	NA
DO33208	SP70956	NA	NA	NA	NA	NA	unknown	NA	Aligned Reads	NA	59	59	NA	C25.0	NA	281	NA	NA	male	281	NA	NA	TNM	deceased	WGS	NA	NA	FI49625	NA	NA	NA	NA	NA	BAM	DO33208	NA	61-80%	NA	NA	68	unknown	PACA-AU	PACA-AU	NA	NA	NA	NA	NA	NA
DO33208	SP70972	NA	NA	NA	NA	NA	unknown	NA	Aligned Reads	NA	59	59	NA	C25.0	NA	281	NA	NA	male	281	NA	NA	TNM	deceased	WGS	NA	NA	FI49624	NA	NA	NA	NA	NA	BAM	DO33208	NA	NA	NA	NA	NA	unknown	PACA-AU	PACA-AU	NA	NA	NA	NA	NA	NA
DO33248	SP71084	NA	NA	NA	NA	NA	unknown	NA	Aligned Reads	progression	70	70	NA	C25.0	NA	796	213	distant recurrence/metastasis	female	796	NA	NA	TNM	deceased	WGS	NA	NA	FI9087	NA	NA	NA	NA	NA	BAM	DO33248	NA	41-60%	NA	NA	57	unknown	PACA-AU	PACA-AU	NA	NA	NA	NA	NA	NA
DO33248	SP71100	NA	NA	NA	NA	NA	unknown	NA	Aligned Reads	progression	70	70	NA	C25.0	NA	796	213	distant recurrence/metastasis	female	796	NA	NA	TNM	deceased	WGS	NA	NA	FI9086	NA	NA	NA	NA	NA	BAM	DO33248	NA	NA	NA	NA	NA	unknown	PACA-AU	PACA-AU	NA	NA	NA	NA	NA	NA
DO33028	SP70266	NA	NA	NA	NA	NA	unknown	NA	Aligned Reads	progression	58	58	58	C25.0	NA	311	157	distant recurrence/metastasis	male	311	NA	NA	TNM	deceased	WGS	NA	NA	FI35230	NA	NA	NA	NA	NA	BAM	DO33028	NA	61-80%	NA	NA	65	unknown	PACA-AU	PACA-AU	NA	NA	NA	NA	NA	NA
DO33028	SP70274	NA	NA	NA	NA	NA	unknown	NA	Aligned Reads	progression	58	58	58	C25.0	NA	311	157	distant recurrence/metastasis	male	311	NA	NA	TNM	deceased	WGS	NA	NA	FI35229	NA	NA	NA	NA	NA	BAM	DO33028	NA	NA	NA	NA	NA	unknown	PACA-AU	PACA-AU	NA	NA	NA	NA	NA	NA
DO33264	SP71132	NA	NA	NA	NA	NA	unknown	NA	Aligned Reads	NA	80	80	NA	C25.0	NA	205	NA	NA	male	205	NA	NA	TNM	deceased	WGS	NA	NA	FI23798	NA	NA	NA	NA	NA	BAM	DO33264	NA	61-80%	NA	NA	64	unknown	PACA-AU	PACA-AU	NA	NA	NA	NA	NA	NA
DO33264	SP71148	NA	NA	NA	NA	NA	unknown	NA	Aligned Reads	NA	80	80	NA	C25.0	NA	205	NA	NA	male	205	NA	NA	TNM	deceased	WGS	NA	NA	FI23797	NA	NA	NA	NA	NA	BAM	DO33264	NA	NA	NA	NA	NA	unknown	PACA-AU	PACA-AU	NA	NA	NA	NA	NA	NA
DO33288	SP71228	NA	NA	NA	NA	NA	unknown	NA	Aligned Reads	progression	71	71	NA	C25.0	NA	1408	486	distant recurrence/metastasis	male	1408	NA	NA	TNM	alive	WGS	NA	NA	FI366864	NA	NA	NA	NA	NA	BAM	DO33288	NA	61-80%	NA	NA	63	unknown	PACA-AU	PACA-AU	NA	NA	NA	NA	NA	NA
DO33288	SP71260	NA	NA	NA	NA	NA	unknown	NA	Aligned Reads	progression	71	71	NA	C25.0	NA	1408	486	distant recurrence/metastasis	male	1408	NA	NA	TNM	alive	WGS	NA	NA	FI366862	NA	NA	NA	NA	NA	BAM	DO33288	NA	NA	NA	NA	NA	unknown	PACA-AU	PACA-AU	NA	NA	NA	NA	NA	NA
DO33344	SP71404	NA	NA	NA	NA	NA	unknown	NA	Aligned Reads	progression	70	70	NA	C25.0	NA	361	243	distant recurrence/metastasis	male	361	NA	NA	TNM	deceased	WGS	NA	NA	FI10688	NA	NA	NA	NA	NA	BAM	DO33344	NA	41-60%	NA	NA	43	unknown	PACA-AU	PACA-AU	NA	NA	NA	NA	NA	NA
DO33344	SP71412	NA	NA	NA	NA	NA	unknown	NA	Aligned Reads	progression	70	70	NA	C25.0	NA	361	243	distant recurrence/metastasis	male	361	NA	NA	TNM	deceased	WGS	NA	NA	FI10687	NA	NA	NA	NA	NA	BAM	DO33344	NA	NA	NA	NA	NA	unknown	PACA-AU	PACA-AU	NA	NA	NA	NA	NA	NA
DO33032	SP70278	NA	NA	NA	NA	NA	unknown	NA	Aligned Reads	progression	64	64	65	C25.0	NA	495	NA	distant recurrence/metastasis	male	495	NA	NA	TNM	deceased	WGS	NA	NA	FI24013	NA	NA	NA	NA	NA	BAM	DO33032	NA	NA	NA	NA	NA	unknown	PACA-AU	PACA-AU	NA	NA	NA	NA	NA	NA
DO33032	SP70288	NA	NA	NA	NA	NA	unknown	NA	Aligned Reads	progression	64	64	65	C25.0	NA	495	NA	distant recurrence/metastasis	male	495	NA	NA	TNM	deceased	WGS	NA	NA	FI24014	NA	NA	NA	NA	NA	BAM	DO33032	NA	21-40%	NA	NA	31	unknown	PACA-AU	PACA-AU	NA	NA	NA	NA	NA	NA
DO33368	SP71456	NA	NA	NA	NA	NA	unknown	NA	Aligned Reads	progression	81	81	NA	C25.0	NA	98	30	distant recurrence/metastasis	male	98	NA	NA	TNM	deceased	WGS	NA	NA	FI9405	NA	NA	NA	NA	NA	BAM	DO33368	NA	41-60%	NA	NA	51	unknown	PACA-AU	PACA-AU	NA	NA	NA	NA	NA	NA
DO33368	SP71472	NA	NA	NA	NA	NA	unknown	NA	Aligned Reads	progression	81	81	NA	C25.0	NA	98	30	distant recurrence/metastasis	male	98	NA	NA	TNM	deceased	WGS	NA	NA	FI9404	NA	NA	NA	NA	NA	BAM	DO33368	NA	NA	NA	NA	NA	unknown	PACA-AU	PACA-AU	NA	NA	NA	NA	NA	NA
DO33376	SP71480	NA	NA	NA	NA	NA	unknown	NA	Aligned Reads	stable	62	62	NA	C25.0	NA	909	NA	NA	female	909	NA	NA	TNM	alive	WGS	NA	NA	FI52249	NA	NA	NA	NA	NA	BAM	DO33376	NA	21-40%	NA	NA	40	unknown	PACA-AU	PACA-AU	NA	NA	NA	NA	NA	NA
DO33376	SP71488	NA	NA	NA	NA	NA	unknown	NA	Aligned Reads	stable	62	62	NA	C25.0	NA	909	NA	NA	female	909	NA	NA	TNM	alive	WGS	NA	NA	FI52248	NA	NA	NA	NA	NA	BAM	DO33376	NA	NA	NA	NA	NA	unknown	PACA-AU	PACA-AU	NA	NA	NA	NA	NA	NA
DO33392	SP71536	NA	NA	NA	NA	NA	unknown	NA	Aligned Reads	stable	70	70	NA	C25.0	NA	1014	NA	NA	male	1014	NA	NA	TNM	alive	WGS	NA	NA	FI9367	NA	NA	NA	NA	NA	BAM	DO33392	NA	61-80%	NA	NA	70	unknown	PACA-AU	PACA-AU	NA	NA	NA	NA	NA	NA
DO33392	SP71544	NA	NA	NA	NA	NA	unknown	NA	Aligned Reads	stable	70	70	NA	C25.0	NA	1014	NA	NA	male	1014	NA	NA	TNM	alive	WGS	NA	NA	FI9366	NA	NA	NA	NA	NA	BAM	DO33392	NA	NA	NA	NA	NA	unknown	PACA-AU	PACA-AU	NA	NA	NA	NA	NA	NA
DO33400	SP71552	NA	NA	NA	NA	NA	unknown	NA	Aligned Reads	stable	76	76	NA	C25.0	NA	1043	NA	NA	female	1043	NA	NA	TNM	alive	WGS	NA	NA	FI15467	NA	NA	NA	NA	NA	BAM	DO33400	NA	>81%	NA	NA	89	unknown	PACA-AU	PACA-AU	NA	NA	NA	NA	NA	NA
DO33400	SP71568	NA	NA	NA	NA	NA	unknown	NA	Aligned Reads	stable	76	76	NA	C25.0	NA	1043	NA	NA	female	1043	NA	NA	TNM	alive	WGS	NA	NA	FI15466	NA	NA	NA	NA	NA	BAM	DO33400	NA	NA	NA	NA	NA	unknown	PACA-AU	PACA-AU	NA	NA	NA	NA	NA	NA
DO33408	SP71576	NA	NA	NA	NA	NA	unknown	NA	Aligned Reads	stable	68	68	NA	C25.0	NA	909	NA	NA	female	909	NA	NA	TNM	alive	WGS	NA	NA	FI37577	NA	NA	NA	NA	NA	BAM	DO33408	NA	41-60%	NA	NA	52	unknown	PACA-AU	PACA-AU	NA	NA	NA	NA	NA	NA
DO33408	SP71592	NA	NA	NA	NA	NA	unknown	NA	Aligned Reads	stable	68	68	NA	C25.0	NA	909	NA	NA	female	909	NA	NA	TNM	alive	WGS	NA	NA	FI37576	NA	NA	NA	NA	NA	BAM	DO33408	NA	NA	NA	NA	NA	unknown	PACA-AU	PACA-AU	NA	NA	NA	NA	NA	NA
DO33960	SP73263	NA	NA	NA	NA	NA	unknown	NA	Aligned Reads	progression	57	57	NA	C25.0	NA	616	NA	local recurrence	male	602	NA	NA	TNM	deceased	WGS	NA	NA	FI44414	NA	NA	NA	NA	NA	BAM	DO33960	NA	41-60%	NA	NA	56	unknown	PACA-AU	PACA-AU	NA	NA	NA	NA	NA	NA
DO33960	SP73271	NA	NA	NA	NA	NA	unknown	NA	Aligned Reads	progression	57	57	NA	C25.0	NA	616	NA	local recurrence	male	602	NA	NA	TNM	deceased	WGS	NA	NA	FI44413	NA	NA	NA	NA	NA	BAM	DO33960	NA	NA	NA	NA	NA	unknown	PACA-AU	PACA-AU	NA	NA	NA	NA	NA	NA
DO33984	SP73319	NA	NA	NA	NA	NA	unknown	NA	Aligned Reads	stable	64	64	NA	C25.0	NA	847	NA	NA	male	847	NA	NA	TNM	alive	WGS	NA	NA	FI26409	NA	NA	NA	NA	NA	BAM	DO33984	NA	41-60%	NA	NA	58	unknown	PACA-AU	PACA-AU	NA	NA	NA	NA	NA	NA
DO33984	SP73327	NA	NA	NA	NA	NA	unknown	NA	Aligned Reads	stable	64	64	NA	C25.0	NA	847	NA	NA	male	847	NA	NA	TNM	alive	WGS	NA	NA	FI26408	NA	NA	NA	NA	NA	BAM	DO33984	NA	NA	NA	NA	NA	unknown	PACA-AU	PACA-AU	NA	NA	NA	NA	NA	NA
DO52723	SP116779	Don't know/Not sure	Not Documented	NA	NA	NA	yes	NA	Aligned Reads	complete remission	58	61	65	C91.1	yes	2429	1187	progression (liquid tumours)	male	2429	A	NA	BINET	alive	WGS	NA	NA	FI14849	NA	unknown	NA	curative	other therapy	BAM	DO52723	NA	NA	mostly chemo and monoclonal antibody anti CD52	unknown	NA	no	CLLE-ES	CLLE-ES	NA	lymphoid, haematopoietic and related tissue	C81-C96	unknown	unknown	NA
DO52723	SP116778	Don't know/Not sure	Not Documented	NA	NA	NA	yes	NA	Aligned Reads	complete remission	58	61	65	C91.1	yes	2429	1187	progression (liquid tumours)	male	2429	A	NA	BINET	alive	WGS	NA	NA	FI14850	NA	unknown	NA	curative	other therapy	BAM	DO52723	NA	NA	mostly chemo and monoclonal antibody anti CD52	unknown	NA	no	CLLE-ES	CLLE-ES	NA	lymphoid, haematopoietic and related tissue	C81-C96	unknown	unknown	NA
DO33472	SP71734	NA	NA	NA	NA	NA	unknown	NA	Aligned Reads	progression	75	75	NA	C25.0	NA	388	273	distant recurrence/metastasis	female	388	NA	NA	TNM	deceased	WGS	NA	NA	FI3853	NA	NA	NA	NA	NA	BAM	DO33472	NA	61-80%	NA	NA	63	unknown	PACA-AU	PACA-AU	NA	NA	NA	NA	NA	NA
DO33472	SP71750	NA	NA	NA	NA	NA	unknown	NA	Aligned Reads	progression	75	75	NA	C25.0	NA	388	273	distant recurrence/metastasis	female	388	NA	NA	TNM	deceased	WGS	NA	NA	FI3852	NA	NA	NA	NA	NA	BAM	DO33472	NA	NA	NA	NA	NA	unknown	PACA-AU	PACA-AU	NA	NA	NA	NA	NA	NA
DO33480	SP71758	NA	NA	NA	NA	NA	unknown	NA	Aligned Reads	stable	52	52	NA	C25.0	NA	1054	NA	NA	male	1054	NA	NA	TNM	alive	WGS	NA	NA	FI3871	NA	NA	NA	NA	NA	BAM	DO33480	NA	41-60%	NA	NA	48	unknown	PACA-AU	PACA-AU	NA	NA	NA	NA	NA	NA
DO33480	SP71774	NA	NA	NA	NA	NA	unknown	NA	Aligned Reads	stable	52	52	NA	C25.0	NA	1054	NA	NA	male	1054	NA	NA	TNM	alive	WGS	NA	NA	FI3870	NA	NA	NA	NA	NA	BAM	DO33480	NA	NA	NA	NA	NA	unknown	PACA-AU	PACA-AU	NA	NA	NA	NA	NA	NA
DO33488	SP71798	NA	NA	NA	NA	NA	unknown	NA	Aligned Reads	stable	61	61	NA	C25.0	NA	844	NA	NA	male	844	NA	NA	TNM	alive	WGS	NA	NA	FI38063	NA	NA	NA	NA	NA	BAM	DO33488	NA	NA	NA	NA	NA	unknown	PACA-AU	PACA-AU	NA	NA	NA	NA	NA	NA
DO33512	SP71846	NA	NA	NA	NA	NA	unknown	NA	Aligned Reads	NA	NA	NA	NA	C25.0	NA	499	NA	NA	female	499	NA	NA	TNM	deceased	WGS	NA	NA	FI20177	NA	NA	NA	NA	NA	BAM	DO33512	NA	>81%	NA	NA	83	unknown	PACA-AU	PACA-AU	NA	NA	NA	NA	NA	NA
DO33512	SP71862	NA	NA	NA	NA	NA	unknown	NA	Aligned Reads	NA	NA	NA	NA	C25.0	NA	499	NA	NA	female	499	NA	NA	TNM	deceased	WGS	NA	NA	FI20176	NA	NA	NA	NA	NA	BAM	DO33512	NA	NA	NA	NA	NA	unknown	PACA-AU	PACA-AU	NA	NA	NA	NA	NA	NA
DO33544	SP71950	NA	NA	NA	NA	NA	unknown	NA	Aligned Reads	progression	83	83	NA	C25.0	NA	412	NA	local recurrence	female	412	NA	NA	TNM	deceased	WGS	NA	NA	FI5206	NA	NA	NA	NA	NA	BAM	DO33544	NA	61-80%	NA	NA	80	unknown	PACA-AU	PACA-AU	NA	NA	NA	NA	NA	NA
DO33544	SP71966	NA	NA	NA	NA	NA	unknown	NA	Aligned Reads	progression	83	83	NA	C25.0	NA	412	NA	local recurrence	female	412	NA	NA	TNM	deceased	WGS	NA	NA	FI5205	NA	NA	NA	NA	NA	BAM	DO33544	NA	NA	NA	NA	NA	unknown	PACA-AU	PACA-AU	NA	NA	NA	NA	NA	NA
DO33552	SP71974	NA	NA	NA	NA	NA	unknown	NA	Aligned Reads	stable	70	70	NA	C25.0	NA	873	182	NA	female	873	NA	NA	TNM	alive	WGS	NA	NA	FI26373	NA	NA	NA	NA	NA	BAM	DO33552	NA	61-80%	NA	NA	70	unknown	PACA-AU	PACA-AU	NA	NA	NA	NA	NA	NA
DO33552	SP71990	NA	NA	NA	NA	NA	unknown	NA	Aligned Reads	stable	70	70	NA	C25.0	NA	873	182	NA	female	873	NA	NA	TNM	alive	WGS	NA	NA	FI26372	NA	NA	NA	NA	NA	BAM	DO33552	NA	NA	NA	NA	NA	unknown	PACA-AU	PACA-AU	NA	NA	NA	NA	NA	NA
DO33600	SP72118	NA	NA	NA	NA	NA	unknown	NA	Aligned Reads	progression	77	77	NA	C25.0	NA	854	NA	distant recurrence/metastasis	female	854	NA	NA	TNM	alive	WGS	NA	NA	FI18221	NA	NA	NA	NA	NA	BAM	DO33600	NA	41-60%	NA	NA	58	unknown	PACA-AU	PACA-AU	NA	NA	NA	NA	NA	NA
DO33600	SP72134	NA	NA	NA	NA	NA	unknown	NA	Aligned Reads	progression	77	77	NA	C25.0	NA	854	NA	distant recurrence/metastasis	female	854	NA	NA	TNM	alive	WGS	NA	NA	FI18220	NA	NA	NA	NA	NA	BAM	DO33600	NA	NA	NA	NA	NA	unknown	PACA-AU	PACA-AU	NA	NA	NA	NA	NA	NA
DO34240	SP73993	NA	NA	NA	NA	NA	unknown	NA	Aligned Reads	progression	72	72	NA	C25.0	NA	236	50	distant recurrence/metastasis	male	236	NA	NA	TNM	deceased	WGS	NA	NA	FI11417	NA	NA	NA	NA	NA	BAM	DO34240	NA	41-60%	NA	NA	57	unknown	PACA-AU	PACA-AU	NA	NA	NA	NA	NA	NA
DO34264	SP74113	NA	NA	NA	NA	NA	unknown	NA	Aligned Reads	progression	63	63	NA	C25.0	NA	1144	702	local recurrence	female	1144	NA	NA	TNM	deceased	WGS	NA	NA	FI2429	NA	NA	NA	NA	NA	BAM	DO34264	NA	NA	NA	NA	NA	unknown	PACA-AU	PACA-AU	NA	NA	NA	NA	NA	NA
DO34288	SP74865	NA	NA	NA	NA	NA	unknown	NA	Aligned Reads	progression	83	83	NA	C25.0	NA	220	NA	NA	female	220	NA	NA	TNM	deceased	WGS	NA	NA	FI3349	NA	NA	NA	NA	NA	BAM	DO34288	NA	NA	NA	NA	NA	unknown	PACA-AU	PACA-AU	NA	NA	NA	NA	NA	NA
DO34312	SP74896	NA	NA	NA	NA	NA	unknown	NA	Aligned Reads	progression	58	58	NA	C25.0	NA	226	NA	distant recurrence/metastasis	female	226	NA	NA	TNM	deceased	WGS	NA	NA	FI26203	NA	NA	NA	NA	NA	BAM	DO34312	NA	>81%	NA	NA	81	unknown	PACA-AU	PACA-AU	NA	NA	NA	NA	NA	NA
DO46765	SP102557	NA	NA	NA	NA	NA	unknown	NA	Aligned Reads	progression	38	38	NA	C25.4	NA	779	292	distant recurrence/metastasis	female	779	NA	NA	NA	alive	WGS	NA	NA	FI12177	NA	NA	NA	NA	NA	BAM	DO46765	NA	61-80%	NA	NA	80	unknown	PAEN-AU	PAEN-AU	NA	NA	NA	NA	NA	NA
DO34368	SP75040	NA	NA	NA	NA	NA	unknown	NA	Aligned Reads	progression	64	64	NA	C25.0	NA	537	342	distant recurrence/metastasis	female	537	NA	NA	TNM	deceased	WGS	NA	NA	FI2804	NA	NA	NA	NA	NA	BAM	DO34368	NA	61-80%	NA	NA	73	unknown	PACA-AU	PACA-AU	NA	NA	NA	NA	NA	NA
DO46744	SP102482	NA	NA	NA	NA	NA	unknown	NA	Aligned Reads	stable	69	69	NA	C25.4	NA	1916	NA	NA	male	1916	NA	NA	NA	alive	WGS	NA	NA	FI53088	NA	NA	NA	NA	NA	BAM	DO46744	NA	NA	NA	NA	NA	unknown	PAEN-AU	PAEN-AU	NA	NA	NA	NA	NA	NA
DO46745	SP102491	NA	NA	NA	NA	NA	unknown	NA	Aligned Reads	stable	48	48	NA	C25.4	NA	1803	NA	NA	male	1803	NA	NA	NA	alive	WGS	NA	NA	FI19604	NA	NA	NA	NA	NA	BAM	DO46745	NA	NA	NA	NA	NA	unknown	PAEN-AU	PAEN-AU	NA	NA	NA	NA	NA	NA
DO46761	SP102539	NA	NA	NA	NA	NA	unknown	NA	Aligned Reads	stable	67	67	NA	C25.4	NA	764	NA	NA	female	764	NA	NA	NA	alive	WGS	NA	NA	FI43682	NA	NA	NA	NA	NA	BAM	DO46761	NA	NA	NA	NA	NA	unknown	PAEN-AU	PAEN-AU	NA	NA	NA	NA	NA	NA
DO46747	SP102497	NA	NA	NA	NA	NA	unknown	NA	Aligned Reads	stable	74	74	NA	C25.4	NA	102	NA	NA	male	102	NA	NA	NA	deceased	WGS	NA	NA	FI32284	NA	NA	NA	NA	NA	BAM	DO46747	NA	NA	NA	NA	NA	unknown	PAEN-AU	PAEN-AU	NA	NA	NA	NA	NA	NA
DO46751	SP102509	NA	NA	NA	NA	NA	unknown	NA	Aligned Reads	progression	76	76	NA	C25.4	NA	600	450	distant recurrence/metastasis	male	600	NA	NA	NA	deceased	WGS	NA	NA	FI43644	NA	NA	NA	NA	NA	BAM	DO46751	NA	NA	NA	NA	NA	unknown	PAEN-AU	PAEN-AU	NA	NA	NA	NA	NA	NA
DO46753	SP102515	NA	NA	NA	NA	NA	unknown	NA	Aligned Reads	stable	59	59	NA	C25.4	NA	1173	NA	NA	female	1173	NA	NA	NA	alive	WGS	NA	NA	FI639	NA	NA	NA	NA	NA	BAM	DO46753	NA	NA	NA	NA	NA	unknown	PAEN-AU	PAEN-AU	NA	NA	NA	NA	NA	NA
DO46755	SP102521	NA	NA	NA	NA	NA	unknown	NA	Aligned Reads	stable	59	59	NA	C25.4	NA	25	NA	NA	male	25	NA	NA	NA	deceased	WGS	NA	NA	FI11158	NA	NA	NA	NA	NA	BAM	DO46755	NA	NA	NA	NA	NA	unknown	PAEN-AU	PAEN-AU	NA	NA	NA	NA	NA	NA
DO46757	SP102527	NA	NA	NA	NA	NA	unknown	NA	Aligned Reads	stable	66	66	NA	C25.4	NA	503	NA	NA	male	503	NA	NA	NA	alive	WGS	NA	NA	FI21627	NA	NA	NA	NA	NA	BAM	DO46757	NA	NA	NA	NA	NA	unknown	PAEN-AU	PAEN-AU	NA	NA	NA	NA	NA	NA
DO46763	SP102545	NA	NA	NA	NA	NA	unknown	NA	Aligned Reads	progression	79	79	NA	C25.4	NA	870	535	distant recurrence/metastasis	male	870	NA	NA	NA	alive	WGS	NA	NA	FI3219	NA	NA	NA	NA	NA	BAM	DO46763	NA	NA	NA	NA	NA	unknown	PAEN-AU	PAEN-AU	NA	NA	NA	NA	NA	NA
DO46765	SP102551	NA	NA	NA	NA	NA	unknown	NA	Aligned Reads	progression	38	38	NA	C25.4	NA	779	292	distant recurrence/metastasis	female	779	NA	NA	NA	alive	WGS	NA	NA	FI12176	NA	NA	NA	NA	NA	BAM	DO46765	NA	NA	NA	NA	NA	unknown	PAEN-AU	PAEN-AU	NA	NA	NA	NA	NA	NA
DO46767	SP102559	NA	NA	NA	NA	NA	unknown	NA	Aligned Reads	stable	65	65	NA	C25.4	NA	608	NA	NA	female	608	NA	NA	NA	alive	WGS	NA	NA	FI8110	NA	NA	NA	NA	NA	BAM	DO46767	NA	NA	NA	NA	NA	unknown	PAEN-AU	PAEN-AU	NA	NA	NA	NA	NA	NA
DO46769	SP102565	NA	NA	NA	NA	NA	unknown	NA	Aligned Reads	stable	69	69	NA	C25.4	NA	638	NA	NA	female	638	NA	NA	NA	alive	WGS	NA	NA	FI11024	NA	NA	NA	NA	NA	BAM	DO46769	NA	NA	NA	NA	NA	unknown	PAEN-AU	PAEN-AU	NA	NA	NA	NA	NA	NA
DO48520	SP106667	NA	NA	NA	NA	NA	unknown	NA	Aligned Reads	stable	59	59	NA	C25.4	NA	537	NA	NA	female	537	NA	NA	TNM	alive	WGS	NA	NA	FI33333	NA	NA	NA	NA	NA	BAM	DO48520	NA	NA	NA	NA	NA	unknown	PAEN-AU	PAEN-AU	NA	NA	NA	NA	NA	NA
DO46771	SP102571	NA	NA	NA	NA	NA	unknown	NA	Aligned Reads	stable	45	45	NA	C25.4	NA	652	NA	NA	female	652	NA	NA	NA	alive	WGS	NA	NA	FI11888	NA	NA	NA	NA	NA	BAM	DO46771	NA	NA	NA	NA	NA	unknown	PAEN-AU	PAEN-AU	NA	NA	NA	NA	NA	NA
DO46773	SP102577	NA	NA	NA	NA	NA	unknown	NA	Aligned Reads	stable	44	44	NA	C25.4	NA	576	NA	NA	female	576	NA	NA	NA	alive	WGS	NA	NA	FI22664	NA	NA	NA	NA	NA	BAM	DO46773	NA	NA	NA	NA	NA	unknown	PAEN-AU	PAEN-AU	NA	NA	NA	NA	NA	NA
DO46777	SP102589	NA	NA	NA	NA	NA	unknown	NA	Aligned Reads	stable	81	81	NA	C25.4	NA	453	NA	NA	male	453	NA	NA	NA	alive	WGS	NA	NA	FI44285	NA	NA	NA	NA	NA	BAM	DO46777	NA	NA	NA	NA	NA	unknown	PAEN-AU	PAEN-AU	NA	NA	NA	NA	NA	NA
DO46779	SP102595	NA	NA	NA	NA	NA	unknown	NA	Aligned Reads	stable	77	77	NA	C25.4	NA	437	NA	NA	male	437	NA	NA	NA	alive	WGS	NA	NA	FI1761	NA	NA	NA	NA	NA	BAM	DO46779	NA	NA	NA	NA	NA	unknown	PAEN-AU	PAEN-AU	NA	NA	NA	NA	NA	NA
DO46744	SP102485	NA	NA	NA	NA	NA	unknown	NA	Aligned Reads	stable	69	69	NA	C25.4	NA	1916	NA	NA	male	1916	NA	NA	NA	alive	WGS	NA	NA	FI53089	NA	NA	NA	NA	NA	BAM	DO46744	NA	>81%	NA	NA	95	unknown	PAEN-AU	PAEN-AU	NA	NA	NA	NA	NA	NA
DO46745	SP102489	NA	NA	NA	NA	NA	unknown	NA	Aligned Reads	stable	48	48	NA	C25.4	NA	1803	NA	NA	male	1803	NA	NA	NA	alive	WGS	NA	NA	FI19605	NA	NA	NA	NA	NA	BAM	DO46745	NA	>81%	NA	NA	96	unknown	PAEN-AU	PAEN-AU	NA	NA	NA	NA	NA	NA
DO46747	SP102499	NA	NA	NA	NA	NA	unknown	NA	Aligned Reads	stable	74	74	NA	C25.4	NA	102	NA	NA	male	102	NA	NA	NA	deceased	WGS	NA	NA	FI32285	NA	NA	NA	NA	NA	BAM	DO46747	NA	>81%	NA	NA	95	unknown	PAEN-AU	PAEN-AU	NA	NA	NA	NA	NA	NA
DO46751	SP102511	NA	NA	NA	NA	NA	unknown	NA	Aligned Reads	progression	76	76	NA	C25.4	NA	600	450	distant recurrence/metastasis	male	600	NA	NA	NA	deceased	WGS	NA	NA	FI43645	NA	NA	NA	NA	NA	BAM	DO46751	NA	>81%	NA	NA	93	unknown	PAEN-AU	PAEN-AU	NA	NA	NA	NA	NA	NA
DO46753	SP102517	NA	NA	NA	NA	NA	unknown	NA	Aligned Reads	stable	59	59	NA	C25.4	NA	1173	NA	NA	female	1173	NA	NA	NA	alive	WGS	NA	NA	FI640	NA	NA	NA	NA	NA	BAM	DO46753	NA	>81%	NA	NA	84	unknown	PAEN-AU	PAEN-AU	NA	NA	NA	NA	NA	NA
DO46755	SP102523	NA	NA	NA	NA	NA	unknown	NA	Aligned Reads	stable	59	59	NA	C25.4	NA	25	NA	NA	male	25	NA	NA	NA	deceased	WGS	NA	NA	FI11159	NA	NA	NA	NA	NA	BAM	DO46755	NA	>81%	NA	NA	89	unknown	PAEN-AU	PAEN-AU	NA	NA	NA	NA	NA	NA
DO46757	SP102529	NA	NA	NA	NA	NA	unknown	NA	Aligned Reads	stable	66	66	NA	C25.4	NA	503	NA	NA	male	503	NA	NA	NA	alive	WGS	NA	NA	FI21628	NA	NA	NA	NA	NA	BAM	DO46757	NA	>81%	NA	NA	81	unknown	PAEN-AU	PAEN-AU	NA	NA	NA	NA	NA	NA
DO46761	SP102541	NA	NA	NA	NA	NA	unknown	NA	Aligned Reads	stable	67	67	NA	C25.4	NA	764	NA	NA	female	764	NA	NA	NA	alive	WGS	NA	NA	FI43683	NA	NA	NA	NA	NA	BAM	DO46761	NA	>81%	NA	NA	88	unknown	PAEN-AU	PAEN-AU	NA	NA	NA	NA	NA	NA
DO46763	SP102547	NA	NA	NA	NA	NA	unknown	NA	Aligned Reads	progression	79	79	NA	C25.4	NA	870	535	distant recurrence/metastasis	male	870	NA	NA	NA	alive	WGS	NA	NA	FI3220	NA	NA	NA	NA	NA	BAM	DO46763	NA	>81%	NA	NA	90	unknown	PAEN-AU	PAEN-AU	NA	NA	NA	NA	NA	NA
DO46767	SP102561	NA	NA	NA	NA	NA	unknown	NA	Aligned Reads	stable	65	65	NA	C25.4	NA	608	NA	NA	female	608	NA	NA	NA	alive	WGS	NA	NA	FI8111	NA	NA	NA	NA	NA	BAM	DO46767	NA	>81%	NA	NA	86	unknown	PAEN-AU	PAEN-AU	NA	NA	NA	NA	NA	NA
DO46769	SP102567	NA	NA	NA	NA	NA	unknown	NA	Aligned Reads	stable	69	69	NA	C25.4	NA	638	NA	NA	female	638	NA	NA	NA	alive	WGS	NA	NA	FI11025	NA	NA	NA	NA	NA	BAM	DO46769	NA	>81%	NA	NA	97	unknown	PAEN-AU	PAEN-AU	NA	NA	NA	NA	NA	NA
DO48520	SP106669	NA	NA	NA	NA	NA	unknown	NA	Aligned Reads	stable	59	59	NA	C25.4	NA	537	NA	NA	female	537	NA	NA	TNM	alive	WGS	NA	NA	FI33334	NA	NA	NA	NA	NA	BAM	DO48520	NA	>81%	NA	NA	94	unknown	PAEN-AU	PAEN-AU	NA	NA	NA	NA	NA	NA
DO46771	SP102573	NA	NA	NA	NA	NA	unknown	NA	Aligned Reads	stable	45	45	NA	C25.4	NA	652	NA	NA	female	652	NA	NA	NA	alive	WGS	NA	NA	FI11889	NA	NA	NA	NA	NA	BAM	DO46771	NA	61-80%	NA	NA	80	unknown	PAEN-AU	PAEN-AU	NA	NA	NA	NA	NA	NA
DO46773	SP102581	NA	NA	NA	NA	NA	unknown	NA	Aligned Reads	stable	44	44	NA	C25.4	NA	576	NA	NA	female	576	NA	NA	NA	alive	WGS	NA	NA	FI22665	NA	NA	NA	NA	NA	BAM	DO46773	NA	>81%	NA	NA	91	unknown	PAEN-AU	PAEN-AU	NA	NA	NA	NA	NA	NA
DO46777	SP102591	NA	NA	NA	NA	NA	unknown	NA	Aligned Reads	stable	81	81	NA	C25.4	NA	453	NA	NA	male	453	NA	NA	NA	alive	WGS	NA	NA	FI44286	NA	NA	NA	NA	NA	BAM	DO46777	NA	61-80%	NA	NA	64	unknown	PAEN-AU	PAEN-AU	NA	NA	NA	NA	NA	NA
DO46779	SP102597	NA	NA	NA	NA	NA	unknown	NA	Aligned Reads	stable	77	77	NA	C25.4	NA	437	NA	NA	male	437	NA	NA	NA	alive	WGS	NA	NA	FI1762	NA	NA	NA	NA	NA	BAM	DO46779	NA	61-80%	NA	NA	64	unknown	PAEN-AU	PAEN-AU	NA	NA	NA	NA	NA	NA
DO34432	SP75202	NA	NA	NA	NA	NA	unknown	NA	Aligned Reads	progression	82	82	NA	C25.0	NA	400	NA	distant recurrence/metastasis	female	400	NA	NA	TNM	deceased	WGS	NA	NA	FI23232	NA	NA	NA	NA	NA	BAM	DO34432	NA	41-60%	NA	NA	55	unknown	PACA-AU	PACA-AU	NA	NA	NA	NA	NA	NA
DO34432	SP75210	NA	NA	NA	NA	NA	unknown	NA	Aligned Reads	progression	82	82	NA	C25.0	NA	400	NA	distant recurrence/metastasis	female	400	NA	NA	TNM	deceased	WGS	NA	NA	FI23231	NA	NA	NA	NA	NA	BAM	DO34432	NA	NA	NA	NA	NA	unknown	PACA-AU	PACA-AU	NA	NA	NA	NA	NA	NA
DO34336	SP75298	NA	NA	NA	NA	NA	unknown	NA	Aligned Reads	stable	70	70	NA	C25.0	NA	743	NA	NA	female	743	NA	NA	TNM	alive	WGS	NA	NA	FI51415	NA	NA	NA	NA	NA	BAM	DO34336	NA	NA	NA	NA	NA	unknown	PACA-AU	PACA-AU	NA	NA	NA	NA	NA	NA
DO34448	SP75322	NA	NA	NA	NA	NA	unknown	NA	Aligned Reads	progression	79	79	NA	C25.0	NA	719	NA	distant recurrence/metastasis	female	719	NA	NA	TNM	deceased	WGS	NA	NA	FI12215	NA	NA	NA	NA	NA	BAM	DO34448	NA	61-80%	NA	NA	72	unknown	PACA-AU	PACA-AU	NA	NA	NA	NA	NA	NA
DO34448	SP75402	NA	NA	NA	NA	NA	unknown	NA	Aligned Reads	progression	79	79	NA	C25.0	NA	719	NA	distant recurrence/metastasis	female	719	NA	NA	TNM	deceased	WGS	NA	NA	FI12214	NA	NA	NA	NA	NA	BAM	DO34448	NA	NA	NA	NA	NA	unknown	PACA-AU	PACA-AU	NA	NA	NA	NA	NA	NA
DO34504	SP75609	NA	NA	NA	NA	NA	unknown	NA	Aligned Reads	progression	37	37	NA	C25.0	NA	257	NA	NA	male	257	NA	NA	TNM	deceased	WGS	NA	NA	FI2785	NA	NA	NA	NA	NA	BAM	DO34504	NA	NA	NA	NA	NA	unknown	PACA-AU	PACA-AU	NA	NA	NA	NA	NA	NA
DO34264	SP75681	NA	NA	NA	NA	NA	unknown	NA	Aligned Reads	progression	63	63	NA	C25.0	NA	1144	702	local recurrence	female	1144	NA	NA	TNM	deceased	WGS	NA	NA	FI2430	NA	NA	NA	NA	NA	BAM	DO34264	NA	61-80%	NA	NA	66	unknown	PACA-AU	PACA-AU	NA	NA	NA	NA	NA	NA
DO34240	SP75713	NA	NA	NA	NA	NA	unknown	NA	Aligned Reads	progression	72	72	NA	C25.0	NA	236	50	distant recurrence/metastasis	male	236	NA	NA	TNM	deceased	WGS	NA	NA	FI11416	NA	NA	NA	NA	NA	BAM	DO34240	NA	NA	NA	NA	NA	unknown	PACA-AU	PACA-AU	NA	NA	NA	NA	NA	NA
DO34368	SP75777	NA	NA	NA	NA	NA	unknown	NA	Aligned Reads	progression	64	64	NA	C25.0	NA	537	342	distant recurrence/metastasis	female	537	NA	NA	TNM	deceased	WGS	NA	NA	FI2803	NA	NA	NA	NA	NA	BAM	DO34368	NA	NA	NA	NA	NA	unknown	PACA-AU	PACA-AU	NA	NA	NA	NA	NA	NA
DO46749	SP102503	NA	NA	NA	NA	NA	unknown	NA	Aligned Reads	stable	78	78	NA	C25.4	NA	1379	NA	NA	male	1379	NA	NA	NA	alive	WGS	NA	NA	FI32927	NA	NA	NA	NA	NA	BAM	DO46749	NA	NA	NA	NA	NA	unknown	PAEN-AU	PAEN-AU	NA	NA	NA	NA	NA	NA
DO34600	SP75969	NA	NA	NA	NA	NA	unknown	NA	Aligned Reads	progression	77	77	NA	C25.0	NA	537	433	NA	male	537	NA	NA	TNM	deceased	WGS	NA	NA	FI24187	NA	NA	NA	NA	NA	BAM	DO34600	NA	NA	NA	NA	NA	unknown	PACA-AU	PACA-AU	NA	NA	NA	NA	NA	NA
DO34600	SP75977	NA	NA	NA	NA	NA	unknown	NA	Aligned Reads	progression	77	77	NA	C25.0	NA	537	433	NA	male	537	NA	NA	TNM	deceased	WGS	NA	NA	FI24188	NA	NA	NA	NA	NA	BAM	DO34600	NA	61-80%	NA	NA	80	unknown	PACA-AU	PACA-AU	NA	NA	NA	NA	NA	NA
DO34608	SP75993	NA	NA	NA	NA	NA	unknown	NA	Aligned Reads	progression	72	72	NA	C25.0	NA	709	350	distant recurrence/metastasis	female	709	NA	NA	TNM	deceased	WGS	NA	NA	FI34966	NA	NA	NA	NA	NA	BAM	DO34608	NA	NA	NA	NA	NA	unknown	PACA-AU	PACA-AU	NA	NA	NA	NA	NA	NA
DO34608	SP76001	NA	NA	NA	NA	NA	unknown	NA	Aligned Reads	progression	72	72	NA	C25.0	NA	709	350	distant recurrence/metastasis	female	709	NA	NA	TNM	deceased	WGS	NA	NA	FI34967	NA	NA	NA	NA	NA	BAM	DO34608	NA	>81%	NA	NA	84	unknown	PACA-AU	PACA-AU	NA	NA	NA	NA	NA	NA
DO34288	SP76017	NA	NA	NA	NA	NA	unknown	NA	Aligned Reads	progression	83	83	NA	C25.0	NA	220	NA	NA	female	220	NA	NA	TNM	deceased	WGS	NA	NA	FI3350	NA	NA	NA	NA	NA	BAM	DO34288	NA	>81%	NA	NA	90	unknown	PACA-AU	PACA-AU	NA	NA	NA	NA	NA	NA
DO34616	SP76033	NA	NA	NA	NA	NA	unknown	NA	Aligned Reads	stable	68	68	NA	C25.0	NA	666	NA	NA	female	666	NA	NA	TNM	alive	WGS	NA	NA	FI46989	NA	NA	NA	NA	NA	BAM	DO34616	NA	NA	NA	NA	NA	unknown	PACA-AU	PACA-AU	NA	NA	NA	NA	NA	NA
DO34616	SP76057	NA	NA	NA	NA	NA	unknown	NA	Aligned Reads	stable	68	68	NA	C25.0	NA	666	NA	NA	female	666	NA	NA	TNM	alive	WGS	NA	NA	FI46990	NA	NA	NA	NA	NA	BAM	DO34616	NA	>81%	NA	NA	84	unknown	PACA-AU	PACA-AU	NA	NA	NA	NA	NA	NA
DO32900	SP76136	NA	NA	NA	NA	NA	unknown	NA	Aligned Reads	progression	51	51	53	C25.0	NA	768	363	distant recurrence/metastasis	male	768	NA	NA	TNM	deceased	WGS	NA	NA	FI4341	NA	NA	NA	NA	NA	BAM	DO32900	NA	>81%	NA	NA	99	unknown	PACA-AU	PACA-AU	NA	NA	NA	NA	NA	NA
DO34640	SP76225	NA	NA	NA	NA	NA	unknown	NA	Aligned Reads	progression	49	49	NA	C25.0	NA	287	NA	distant recurrence/metastasis	female	287	NA	NA	TNM	deceased	WGS	NA	NA	FI14606	NA	NA	NA	NA	NA	BAM	DO34640	NA	NA	NA	NA	NA	unknown	PACA-AU	PACA-AU	NA	NA	NA	NA	NA	NA
DO46781	SP102601	NA	NA	NA	NA	NA	unknown	NA	Aligned Reads	stable	56	56	NA	C25.4	NA	328	NA	NA	male	328	NA	NA	NA	alive	WGS	NA	NA	FI12632	NA	NA	NA	NA	NA	BAM	DO46781	NA	NA	NA	NA	NA	unknown	PAEN-AU	PAEN-AU	NA	NA	NA	NA	NA	NA
DO46781	SP102605	NA	NA	NA	NA	NA	unknown	NA	Aligned Reads	stable	56	56	NA	C25.4	NA	328	NA	NA	male	328	NA	NA	NA	alive	WGS	NA	NA	FI12633	NA	NA	NA	NA	NA	BAM	DO46781	NA	>81%	NA	NA	91	unknown	PAEN-AU	PAEN-AU	NA	NA	NA	NA	NA	NA
DO46783	SP102607	NA	NA	NA	NA	NA	unknown	NA	Aligned Reads	stable	78	78	NA	C25.4	NA	350	NA	NA	male	350	NA	NA	NA	alive	WGS	NA	NA	FI34302	NA	NA	NA	NA	NA	BAM	DO46783	NA	NA	NA	NA	NA	unknown	PAEN-AU	PAEN-AU	NA	NA	NA	NA	NA	NA
DO46783	SP102611	NA	NA	NA	NA	NA	unknown	NA	Aligned Reads	stable	78	78	NA	C25.4	NA	350	NA	NA	male	350	NA	NA	NA	alive	WGS	NA	NA	FI34303	NA	NA	NA	NA	NA	BAM	DO46783	NA	>81%	NA	NA	94	unknown	PAEN-AU	PAEN-AU	NA	NA	NA	NA	NA	NA
DO46785	SP102613	NA	NA	NA	NA	NA	unknown	NA	Aligned Reads	progression	59	59	NA	C25.4	NA	392	NA	distant recurrence/metastasis	male	392	NA	NA	NA	alive	WGS	NA	NA	FI44733	NA	NA	NA	NA	NA	BAM	DO46785	NA	NA	NA	NA	NA	unknown	PAEN-AU	PAEN-AU	NA	NA	NA	NA	NA	NA
DO46785	SP102617	NA	NA	NA	NA	NA	unknown	NA	Aligned Reads	progression	59	59	NA	C25.4	NA	392	NA	distant recurrence/metastasis	male	392	NA	NA	NA	alive	WGS	NA	NA	FI44734	NA	NA	NA	NA	NA	BAM	DO46785	NA	>81%	NA	NA	92	unknown	PAEN-AU	PAEN-AU	NA	NA	NA	NA	NA	NA
DO34656	SP76353	NA	NA	NA	NA	NA	unknown	NA	Aligned Reads	progression	61	61	NA	C25.0	NA	834	NA	distant recurrence/metastasis	female	834	NA	NA	TNM	alive	WGS	NA	NA	FI44153	NA	NA	NA	NA	NA	BAM	DO34656	NA	41-60%	NA	NA	56	unknown	PACA-AU	PACA-AU	NA	NA	NA	NA	NA	NA
DO34656	SP76361	NA	NA	NA	NA	NA	unknown	NA	Aligned Reads	progression	61	61	NA	C25.0	NA	834	NA	distant recurrence/metastasis	female	834	NA	NA	TNM	alive	WGS	NA	NA	FI44152	NA	NA	NA	NA	NA	BAM	DO34656	NA	NA	NA	NA	NA	unknown	PACA-AU	PACA-AU	NA	NA	NA	NA	NA	NA
DO34680	SP76443	NA	NA	NA	NA	NA	unknown	NA	Aligned Reads	progression	75	75	NA	C25.0	NA	99	46	distant recurrence/metastasis	male	99	NA	NA	TNM	deceased	WGS	NA	NA	FI45461	NA	NA	NA	NA	NA	BAM	DO34680	NA	NA	NA	NA	NA	unknown	PACA-AU	PACA-AU	NA	NA	NA	NA	NA	NA
DO34312	SP76491	NA	NA	NA	NA	NA	unknown	NA	Aligned Reads	progression	58	58	NA	C25.0	NA	226	NA	distant recurrence/metastasis	female	226	NA	NA	TNM	deceased	WGS	NA	NA	FI26202	NA	NA	NA	NA	NA	BAM	DO34312	NA	NA	NA	NA	NA	unknown	PACA-AU	PACA-AU	NA	NA	NA	NA	NA	NA
DO34696	SP76515	NA	NA	NA	NA	NA	unknown	NA	Aligned Reads	stable	75	75	NA	C25.0	NA	689	NA	NA	male	689	NA	NA	TNM	alive	WGS	NA	NA	FI18672	NA	NA	NA	NA	NA	BAM	DO34696	NA	61-80%	NA	NA	64	unknown	PACA-AU	PACA-AU	NA	NA	NA	NA	NA	NA
DO34696	SP76531	NA	NA	NA	NA	NA	unknown	NA	Aligned Reads	stable	75	75	NA	C25.0	NA	689	NA	NA	male	689	NA	NA	TNM	alive	WGS	NA	NA	FI18671	NA	NA	NA	NA	NA	BAM	DO34696	NA	NA	NA	NA	NA	unknown	PACA-AU	PACA-AU	NA	NA	NA	NA	NA	NA
DO34720	SP76643	NA	NA	NA	NA	NA	unknown	NA	Aligned Reads	stable	68	68	NA	C25.0	NA	555	NA	NA	male	555	NA	NA	TNM	alive	WGS	NA	NA	FI46500	NA	NA	NA	NA	NA	BAM	DO34720	NA	NA	NA	NA	NA	unknown	PACA-AU	PACA-AU	NA	NA	NA	NA	NA	NA
DO34728	SP76667	NA	NA	NA	NA	NA	unknown	NA	Aligned Reads	stable	77	77	NA	C25.0	NA	508	NA	NA	female	508	NA	NA	TNM	alive	WGS	NA	NA	FI46952	NA	NA	NA	NA	NA	BAM	DO34728	NA	NA	NA	NA	NA	unknown	PACA-AU	PACA-AU	NA	NA	NA	NA	NA	NA
DO34736	SP76675	NA	NA	NA	NA	NA	unknown	NA	Aligned Reads	progression	78	78	NA	C25.0	NA	203	NA	distant recurrence/metastasis	female	203	NA	NA	TNM	deceased	WGS	NA	NA	FI24986	NA	NA	NA	NA	NA	BAM	DO34736	NA	61-80%	NA	NA	66	unknown	PACA-AU	PACA-AU	NA	NA	NA	NA	NA	NA
DO34736	SP76691	NA	NA	NA	NA	NA	unknown	NA	Aligned Reads	progression	78	78	NA	C25.0	NA	203	NA	distant recurrence/metastasis	female	203	NA	NA	TNM	deceased	WGS	NA	NA	FI24985	NA	NA	NA	NA	NA	BAM	DO34736	NA	NA	NA	NA	NA	unknown	PACA-AU	PACA-AU	NA	NA	NA	NA	NA	NA
DO34785	SP76843	NA	NA	NA	NA	NA	unknown	NA	Aligned Reads	stable	67	67	NA	C25.0	NA	721	NA	NA	female	721	NA	NA	TNM	alive	WGS	NA	NA	FI17492	NA	NA	NA	NA	NA	BAM	DO34785	NA	61-80%	NA	NA	73	unknown	PACA-AU	PACA-AU	NA	NA	NA	NA	NA	NA
DO34785	SP76859	NA	NA	NA	NA	NA	unknown	NA	Aligned Reads	stable	67	67	NA	C25.0	NA	721	NA	NA	female	721	NA	NA	TNM	alive	WGS	NA	NA	FI17491	NA	NA	NA	NA	NA	BAM	DO34785	NA	NA	NA	NA	NA	unknown	PACA-AU	PACA-AU	NA	NA	NA	NA	NA	NA
DO34793	SP76867	NA	NA	NA	NA	NA	unknown	NA	Aligned Reads	progression	56	56	NA	C25.0	NA	427	NA	distant recurrence/metastasis	male	427	NA	NA	TNM	deceased	WGS	NA	NA	FI3534	NA	NA	NA	NA	NA	BAM	DO34793	NA	41-60%	NA	NA	56	unknown	PACA-AU	PACA-AU	NA	NA	NA	NA	NA	NA
DO34793	SP76883	NA	NA	NA	NA	NA	unknown	NA	Aligned Reads	progression	56	56	NA	C25.0	NA	427	NA	distant recurrence/metastasis	male	427	NA	NA	TNM	deceased	WGS	NA	NA	FI3533	NA	NA	NA	NA	NA	BAM	DO34793	NA	NA	NA	NA	NA	unknown	PACA-AU	PACA-AU	NA	NA	NA	NA	NA	NA
DO34801	SP76891	NA	NA	NA	NA	NA	unknown	NA	Aligned Reads	stable	60	60	NA	C25.0	NA	626	NA	NA	male	626	NA	NA	TNM	alive	WGS	NA	NA	FI29793	NA	NA	NA	NA	NA	BAM	DO34801	NA	>81%	NA	NA	82	unknown	PACA-AU	PACA-AU	NA	NA	NA	NA	NA	NA
DO34801	SP76907	NA	NA	NA	NA	NA	unknown	NA	Aligned Reads	stable	60	60	NA	C25.0	NA	626	NA	NA	male	626	NA	NA	TNM	alive	WGS	NA	NA	FI29792	NA	NA	NA	NA	NA	BAM	DO34801	NA	NA	NA	NA	NA	unknown	PACA-AU	PACA-AU	NA	NA	NA	NA	NA	NA
DO34809	SP76915	NA	NA	NA	NA	NA	unknown	NA	Aligned Reads	progression	74	74	NA	C25.0	NA	297	259	distant recurrence/metastasis	female	297	NA	NA	TNM	deceased	WGS	NA	NA	FI11141	NA	NA	NA	NA	NA	BAM	DO34809	NA	61-80%	NA	NA	80	unknown	PACA-AU	PACA-AU	NA	NA	NA	NA	NA	NA
DO34809	SP76931	NA	NA	NA	NA	NA	unknown	NA	Aligned Reads	progression	74	74	NA	C25.0	NA	297	259	distant recurrence/metastasis	female	297	NA	NA	TNM	deceased	WGS	NA	NA	FI11140	NA	NA	NA	NA	NA	BAM	DO34809	NA	NA	NA	NA	NA	unknown	PACA-AU	PACA-AU	NA	NA	NA	NA	NA	NA
DO34817	SP76955	NA	NA	NA	NA	NA	unknown	NA	Aligned Reads	stable	72	72	NA	C25.0	NA	540	NA	NA	female	540	NA	NA	TNM	alive	WGS	NA	NA	FI2616	NA	NA	NA	NA	NA	BAM	DO34817	NA	61-80%	NA	NA	64	unknown	PACA-AU	PACA-AU	NA	NA	NA	NA	NA	NA
DO34817	SP76971	NA	NA	NA	NA	NA	unknown	NA	Aligned Reads	stable	72	72	NA	C25.0	NA	540	NA	NA	female	540	NA	NA	TNM	alive	WGS	NA	NA	FI2615	NA	NA	NA	NA	NA	BAM	DO34817	NA	NA	NA	NA	NA	unknown	PACA-AU	PACA-AU	NA	NA	NA	NA	NA	NA
DO34849	SP77131	NA	NA	NA	NA	NA	unknown	NA	Aligned Reads	progression	86	86	NA	C25.0	NA	272	173	distant recurrence/metastasis	female	272	NA	NA	TNM	deceased	WGS	NA	NA	FI34487	NA	NA	NA	NA	NA	BAM	DO34849	NA	41-60%	NA	NA	59	unknown	PACA-AU	PACA-AU	NA	NA	NA	NA	NA	NA
DO34905	SP77203	NA	NA	NA	NA	NA	unknown	NA	Aligned Reads	stable	64	64	NA	C25.0	NA	1142	NA	NA	male	1142	NA	NA	TNM	alive	WGS	NA	NA	FI39850	NA	NA	NA	NA	NA	BAM	DO34905	NA	61-80%	NA	NA	64	unknown	PACA-AU	PACA-AU	NA	NA	NA	NA	NA	NA
DO34905	SP77219	NA	NA	NA	NA	NA	unknown	NA	Aligned Reads	stable	64	64	NA	C25.0	NA	1142	NA	NA	male	1142	NA	NA	TNM	alive	WGS	NA	NA	FI39849	NA	NA	NA	NA	NA	BAM	DO34905	NA	NA	NA	NA	NA	unknown	PACA-AU	PACA-AU	NA	NA	NA	NA	NA	NA
DO34849	SP77275	NA	NA	NA	NA	NA	unknown	NA	Aligned Reads	progression	86	86	NA	C25.0	NA	272	173	distant recurrence/metastasis	female	272	NA	NA	TNM	deceased	WGS	NA	NA	FI34486	NA	NA	NA	NA	NA	BAM	DO34849	NA	NA	NA	NA	NA	unknown	PACA-AU	PACA-AU	NA	NA	NA	NA	NA	NA
DO32976	SP77339	NA	NA	NA	NA	NA	unknown	NA	Aligned Reads	progression	73	73	75	C25.0	NA	610	448	distant recurrence/metastasis	female	610	NA	NA	TNM	deceased	WGS	NA	NA	FI48981	NA	NA	NA	NA	NA	BAM	DO32976	NA	41-60%	NA	NA	41	unknown	PACA-AU	PACA-AU	NA	NA	NA	NA	NA	NA
DO34961	SP77443	NA	NA	NA	NA	NA	unknown	NA	Aligned Reads	progression	71	71	NA	C25.0	NA	639	NA	distant recurrence/metastasis	male	632	NA	NA	TNM	deceased	WGS	NA	NA	FI43144	NA	NA	NA	NA	NA	BAM	DO34961	NA	>81%	NA	NA	98	unknown	PACA-AU	PACA-AU	NA	NA	NA	NA	NA	NA
DO34961	SP77451	NA	NA	NA	NA	NA	unknown	NA	Aligned Reads	progression	71	71	NA	C25.0	NA	639	NA	distant recurrence/metastasis	male	632	NA	NA	TNM	deceased	WGS	NA	NA	FI43143	NA	NA	NA	NA	NA	BAM	DO34961	NA	NA	NA	NA	NA	unknown	PACA-AU	PACA-AU	NA	NA	NA	NA	NA	NA
DO34336	SP110798	NA	NA	NA	NA	NA	unknown	NA	Aligned Reads	stable	70	70	NA	C25.0	NA	743	NA	NA	female	743	NA	NA	TNM	alive	WGS	NA	NA	FI51416	NA	NA	NA	NA	NA	BAM	DO34336	NA	61-80%	NA	NA	62	unknown	PACA-AU	PACA-AU	NA	NA	NA	NA	NA	NA
DO46749	SP102507	NA	NA	NA	NA	NA	unknown	NA	Aligned Reads	stable	78	78	NA	C25.4	NA	1379	NA	NA	male	1379	NA	NA	NA	alive	WGS	NA	NA	FI32928	NA	NA	NA	NA	NA	BAM	DO46749	NA	>81%	NA	NA	90	unknown	PAEN-AU	PAEN-AU	NA	NA	NA	NA	NA	NA
DO33488	SP110779	NA	NA	NA	NA	NA	unknown	NA	Aligned Reads	stable	61	61	NA	C25.0	NA	844	NA	NA	male	844	NA	NA	TNM	alive	WGS	NA	NA	FI38064	NA	NA	NA	NA	NA	BAM	DO33488	NA	>81%	NA	NA	81	unknown	PACA-AU	PACA-AU	NA	NA	NA	NA	NA	NA
DO49074	SP107769	NA	NA	NA	NA	NA	unknown	NA	Aligned Reads	progression	49	49	NA	C25.0	NA	168	NA	NA	male	168	NA	NA	TNM	deceased	WGS	NA	NA	FI18847	NA	NA	NA	NA	NA	BAM	DO49074	NA	NA	NA	NA	NA	unknown	PACA-AU	PACA-AU	NA	NA	NA	NA	NA	NA
DO49074	SP107770	NA	NA	NA	NA	NA	unknown	NA	Aligned Reads	progression	49	49	NA	C25.0	NA	168	NA	NA	male	168	NA	NA	TNM	deceased	WGS	NA	NA	FI18848	NA	NA	NA	NA	NA	BAM	DO49074	NA	>81%	NA	NA	82	unknown	PACA-AU	PACA-AU	NA	NA	NA	NA	NA	NA
DO49129	SP107920	NA	NA	NA	NA	NA	unknown	NA	Aligned Reads	stable	50	50	NA	C25.0	NA	337	NA	NA	male	337	NA	NA	TNM	alive	WGS	NA	NA	FI26523	NA	NA	NA	NA	NA	BAM	DO49129	NA	41-60%	NA	NA	55	unknown	PACA-AU	PACA-AU	NA	NA	NA	NA	NA	NA
DO49129	SP107923	NA	NA	NA	NA	NA	unknown	NA	Aligned Reads	stable	50	50	NA	C25.0	NA	337	NA	NA	male	337	NA	NA	TNM	alive	WGS	NA	NA	FI26522	NA	NA	NA	NA	NA	BAM	DO49129	NA	NA	NA	NA	NA	unknown	PACA-AU	PACA-AU	NA	NA	NA	NA	NA	NA
DO49087	SP107805	NA	NA	NA	NA	NA	unknown	NA	Aligned Reads	progression	68	68	NA	C25.0	NA	260	NA	NA	female	260	NA	NA	TNM	deceased	WGS	NA	NA	FI42381	NA	NA	NA	NA	NA	BAM	DO49087	NA	61-80%	NA	NA	67	unknown	PACA-AU	PACA-AU	NA	NA	NA	NA	NA	NA
DO49135	SP107945	NA	NA	NA	NA	NA	unknown	NA	Aligned Reads	stable	65	65	NA	C25.0	NA	270	NA	NA	male	270	NA	NA	TNM	alive	WGS	NA	NA	FI19551	NA	NA	NA	NA	NA	BAM	DO49135	NA	41-60%	NA	NA	54	unknown	PACA-AU	PACA-AU	NA	NA	NA	NA	NA	NA
DO49076	SP107774	NA	NA	NA	NA	NA	unknown	NA	Aligned Reads	progression	64	64	NA	C25.0	NA	480	339	distant recurrence/metastasis	male	480	NA	NA	TNM	deceased	WGS	NA	NA	FI31941	NA	NA	NA	NA	NA	BAM	DO49076	NA	61-80%	NA	NA	65	unknown	PACA-AU	PACA-AU	NA	NA	NA	NA	NA	NA
DO49076	SP107775	NA	NA	NA	NA	NA	unknown	NA	Aligned Reads	progression	64	64	NA	C25.0	NA	480	339	distant recurrence/metastasis	male	480	NA	NA	TNM	deceased	WGS	NA	NA	FI31940	NA	NA	NA	NA	NA	BAM	DO49076	NA	NA	NA	NA	NA	unknown	PACA-AU	PACA-AU	NA	NA	NA	NA	NA	NA
DO49079	SP107783	NA	NA	NA	NA	NA	unknown	NA	Aligned Reads	progression	50	50	NA	C25.0	NA	332	18	distant recurrence/metastasis	male	332	NA	NA	TNM	deceased	WGS	NA	NA	FI11996	NA	NA	NA	NA	NA	BAM	DO49079	NA	NA	NA	NA	NA	unknown	PACA-AU	PACA-AU	NA	NA	NA	NA	NA	NA
DO49079	SP107784	NA	NA	NA	NA	NA	unknown	NA	Aligned Reads	progression	50	50	NA	C25.0	NA	332	18	distant recurrence/metastasis	male	332	NA	NA	TNM	deceased	WGS	NA	NA	FI11997	NA	NA	NA	NA	NA	BAM	DO49079	NA	41-60%	NA	NA	58	unknown	PACA-AU	PACA-AU	NA	NA	NA	NA	NA	NA
DO49080	SP107786	NA	NA	NA	NA	NA	unknown	NA	Aligned Reads	stable	60	60	NA	C25.0	NA	83	NA	NA	male	83	NA	NA	TNM	alive	WGS	NA	NA	FI9778	NA	NA	NA	NA	NA	BAM	DO49080	NA	41-60%	NA	NA	52	unknown	PACA-AU	PACA-AU	NA	NA	NA	NA	NA	NA
DO49080	SP107787	NA	NA	NA	NA	NA	unknown	NA	Aligned Reads	stable	60	60	NA	C25.0	NA	83	NA	NA	male	83	NA	NA	TNM	alive	WGS	NA	NA	FI9777	NA	NA	NA	NA	NA	BAM	DO49080	NA	NA	NA	NA	NA	unknown	PACA-AU	PACA-AU	NA	NA	NA	NA	NA	NA
DO49087	SP107808	NA	NA	NA	NA	NA	unknown	NA	Aligned Reads	progression	68	68	NA	C25.0	NA	260	NA	NA	female	260	NA	NA	TNM	deceased	WGS	NA	NA	FI42380	NA	NA	NA	NA	NA	BAM	DO49087	NA	NA	NA	NA	NA	unknown	PACA-AU	PACA-AU	NA	NA	NA	NA	NA	NA
DO49113	SP107874	NA	NA	NA	NA	NA	unknown	NA	Aligned Reads	stable	46	46	NA	C25.0	NA	413	NA	NA	female	413	NA	NA	TNM	alive	WGS	NA	NA	FI9876	NA	NA	NA	NA	NA	BAM	DO49113	NA	61-80%	NA	NA	64	unknown	PACA-AU	PACA-AU	NA	NA	NA	NA	NA	NA
DO49113	SP107876	NA	NA	NA	NA	NA	unknown	NA	Aligned Reads	stable	46	46	NA	C25.0	NA	413	NA	NA	female	413	NA	NA	TNM	alive	WGS	NA	NA	FI9875	NA	NA	NA	NA	NA	BAM	DO49113	NA	NA	NA	NA	NA	unknown	PACA-AU	PACA-AU	NA	NA	NA	NA	NA	NA
DO49127	SP107915	NA	NA	NA	NA	NA	unknown	NA	Aligned Reads	stable	77	77	NA	C25.0	NA	392	NA	NA	female	392	NA	NA	TNM	alive	WGS	NA	NA	FI19569	NA	NA	NA	NA	NA	BAM	DO49127	NA	41-60%	NA	NA	48	unknown	PACA-AU	PACA-AU	NA	NA	NA	NA	NA	NA
DO49127	SP107916	NA	NA	NA	NA	NA	unknown	NA	Aligned Reads	stable	77	77	NA	C25.0	NA	392	NA	NA	female	392	NA	NA	TNM	alive	WGS	NA	NA	FI19568	NA	NA	NA	NA	NA	BAM	DO49127	NA	NA	NA	NA	NA	unknown	PACA-AU	PACA-AU	NA	NA	NA	NA	NA	NA
DO49133	SP107938	NA	NA	NA	NA	NA	unknown	NA	Aligned Reads	stable	55	55	NA	C25.0	NA	188	NA	NA	female	188	NA	NA	TNM	alive	WGS	NA	NA	FI40044	NA	NA	NA	NA	NA	BAM	DO49133	NA	41-60%	NA	NA	48	unknown	PACA-AU	PACA-AU	NA	NA	NA	NA	NA	NA
DO49133	SP107939	NA	NA	NA	NA	NA	unknown	NA	Aligned Reads	stable	55	55	NA	C25.0	NA	188	NA	NA	female	188	NA	NA	TNM	alive	WGS	NA	NA	FI40043	NA	NA	NA	NA	NA	BAM	DO49133	NA	NA	NA	NA	NA	unknown	PACA-AU	PACA-AU	NA	NA	NA	NA	NA	NA
DO49135	SP107946	NA	NA	NA	NA	NA	unknown	NA	Aligned Reads	stable	65	65	NA	C25.0	NA	270	NA	NA	male	270	NA	NA	TNM	alive	WGS	NA	NA	FI19550	NA	NA	NA	NA	NA	BAM	DO49135	NA	NA	NA	NA	NA	unknown	PACA-AU	PACA-AU	NA	NA	NA	NA	NA	NA
DO49137	SP107952	NA	NA	NA	NA	NA	unknown	NA	Aligned Reads	progression	67	67	NA	C25.0	NA	232	45	distant recurrence/metastasis	female	232	NA	NA	TNM	alive	WGS	NA	NA	FI51828	NA	NA	NA	NA	NA	BAM	DO49137	NA	41-60%	NA	NA	50	unknown	PACA-AU	PACA-AU	NA	NA	NA	NA	NA	NA
DO49137	SP107953	NA	NA	NA	NA	NA	unknown	NA	Aligned Reads	progression	67	67	NA	C25.0	NA	232	45	distant recurrence/metastasis	female	232	NA	NA	TNM	alive	WGS	NA	NA	FI51827	NA	NA	NA	NA	NA	BAM	DO49137	NA	NA	NA	NA	NA	unknown	PACA-AU	PACA-AU	NA	NA	NA	NA	NA	NA
DO49138	SP107955	NA	NA	NA	NA	NA	unknown	NA	Aligned Reads	progression	74	74	NA	C25.0	NA	230	NA	NA	male	230	NA	NA	TNM	deceased	WGS	NA	NA	FI6015	NA	NA	NA	NA	NA	BAM	DO49138	NA	NA	NA	NA	NA	unknown	PACA-AU	PACA-AU	NA	NA	NA	NA	NA	NA
DO49138	SP107956	NA	NA	NA	NA	NA	unknown	NA	Aligned Reads	progression	74	74	NA	C25.0	NA	230	NA	NA	male	230	NA	NA	TNM	deceased	WGS	NA	NA	FI6016	NA	NA	NA	NA	NA	BAM	DO49138	NA	61-80%	NA	NA	66	unknown	PACA-AU	PACA-AU	NA	NA	NA	NA	NA	NA
DO33168	SP110770	NA	NA	NA	NA	NA	unknown	NA	Aligned Reads	NA	80	80	NA	C25.0	NA	8	NA	NA	female	8	NA	NA	TNM	deceased	WGS	NA	NA	FI20976	NA	NA	NA	NA	NA	BAM	DO33168	NA	41-60%	NA	NA	46	unknown	PACA-AU	PACA-AU	NA	NA	NA	NA	NA	NA
DO48539	SP106718	NA	NA	NA	NA	NA	unknown	NA	Aligned Reads	progression	38	38	NA	C25.4	NA	209	116	local recurrence	male	209	NA	NA	TNM	deceased	WGS	NA	NA	FI1744	NA	NA	NA	NA	NA	BAM	DO48539	NA	41-60%	NA	NA	52	unknown	PAEN-AU	PAEN-AU	NA	NA	NA	NA	NA	NA
DO48539	SP106720	NA	NA	NA	NA	NA	unknown	NA	Aligned Reads	progression	38	38	NA	C25.4	NA	209	116	local recurrence	male	209	NA	NA	TNM	deceased	WGS	NA	NA	FI1743	NA	NA	NA	NA	NA	BAM	DO48539	NA	NA	NA	NA	NA	unknown	PAEN-AU	PAEN-AU	NA	NA	NA	NA	NA	NA
DO48545	SP106734	NA	NA	NA	NA	NA	unknown	NA	Aligned Reads	stable	56	56	NA	C25.4	NA	370	NA	NA	male	370	NA	NA	TNM	alive	WGS	NA	NA	FI24224	NA	NA	NA	NA	NA	BAM	DO48545	NA	>81%	NA	NA	91	unknown	PAEN-AU	PAEN-AU	NA	NA	NA	NA	NA	NA
DO48545	SP106738	NA	NA	NA	NA	NA	unknown	NA	Aligned Reads	stable	56	56	NA	C25.4	NA	370	NA	NA	male	370	NA	NA	TNM	alive	WGS	NA	NA	FI24223	NA	NA	NA	NA	NA	BAM	DO48545	NA	NA	NA	NA	NA	unknown	PAEN-AU	PAEN-AU	NA	NA	NA	NA	NA	NA
DO32860	SP110736	NA	NA	NA	NA	NA	unknown	NA	Aligned Reads	progression	57	57	59	C25.0	NA	1259	421	distant recurrence/metastasis	male	1259	NA	NA	TNM	deceased	WGS	NA	NA	FI15615	NA	NA	NA	NA	NA	BAM	DO32860	NA	61-80%	NA	NA	80	unknown	PACA-AU	PACA-AU	NA	NA	NA	NA	NA	NA
DO34728	SP110824	NA	NA	NA	NA	NA	unknown	NA	Aligned Reads	stable	77	77	NA	C25.0	NA	508	NA	NA	female	508	NA	NA	TNM	alive	WGS	NA	NA	FI46953	NA	NA	NA	NA	NA	BAM	DO34728	NA	41-60%	NA	NA	50	unknown	PACA-AU	PACA-AU	NA	NA	NA	NA	NA	NA
DO49078	SP107781	NA	NA	NA	NA	NA	unknown	NA	Aligned Reads	progression	79	79	NA	C25.0	NA	465	423	local recurrence	male	465	NA	NA	TNM	deceased	WGS	NA	NA	FI39926	NA	NA	NA	NA	NA	BAM	DO49078	NA	41-60%	NA	NA	60	unknown	PACA-AU	PACA-AU	NA	NA	NA	NA	NA	NA
DO49078	SP107782	NA	NA	NA	NA	NA	unknown	NA	Aligned Reads	progression	79	79	NA	C25.0	NA	465	423	local recurrence	male	465	NA	NA	TNM	deceased	WGS	NA	NA	FI39925	NA	NA	NA	NA	NA	BAM	DO49078	NA	NA	NA	NA	NA	unknown	PACA-AU	PACA-AU	NA	NA	NA	NA	NA	NA
DO34680	SP110789	NA	NA	NA	NA	NA	unknown	NA	Aligned Reads	progression	75	75	NA	C25.0	NA	99	46	distant recurrence/metastasis	male	99	NA	NA	TNM	deceased	WGS	NA	NA	FI45462	NA	NA	NA	NA	NA	BAM	DO34680	NA	41-60%	NA	NA	54	unknown	PACA-AU	PACA-AU	NA	NA	NA	NA	NA	NA
DO34504	SP110803	NA	NA	NA	NA	NA	unknown	NA	Aligned Reads	progression	37	37	NA	C25.0	NA	257	NA	NA	male	257	NA	NA	TNM	deceased	WGS	NA	NA	FI2786	NA	NA	NA	NA	NA	BAM	DO34504	NA	61-80%	NA	NA	71	unknown	PACA-AU	PACA-AU	NA	NA	NA	NA	NA	NA
DO49090	SP107813	NA	NA	NA	NA	NA	unknown	NA	Aligned Reads	progression	77	77	NA	C25.0	NA	152	65	distant recurrence/metastasis	female	152	NA	NA	TNM	deceased	WGS	NA	NA	FI17938	NA	NA	NA	NA	NA	BAM	DO49090	NA	>81%	NA	NA	81	unknown	PACA-AU	PACA-AU	NA	NA	NA	NA	NA	NA
DO49090	SP107815	NA	NA	NA	NA	NA	unknown	NA	Aligned Reads	progression	77	77	NA	C25.0	NA	152	65	distant recurrence/metastasis	female	152	NA	NA	TNM	deceased	WGS	NA	NA	FI17937	NA	NA	NA	NA	NA	BAM	DO49090	NA	NA	NA	NA	NA	unknown	PACA-AU	PACA-AU	NA	NA	NA	NA	NA	NA
DO34720	SP110816	NA	NA	NA	NA	NA	unknown	NA	Aligned Reads	stable	68	68	NA	C25.0	NA	555	NA	NA	male	555	NA	NA	TNM	alive	WGS	NA	NA	FI46501	NA	NA	NA	NA	NA	BAM	DO34720	NA	61-80%	NA	NA	70	unknown	PACA-AU	PACA-AU	NA	NA	NA	NA	NA	NA
DO48541	SP106722	NA	NA	NA	NA	NA	unknown	NA	Aligned Reads	stable	68	68	NA	C25.4	NA	429	NA	NA	male	429	NA	NA	TNM	alive	WGS	NA	NA	FI16824	NA	NA	NA	NA	NA	BAM	DO48541	NA	>81%	NA	NA	81	unknown	PAEN-AU	PAEN-AU	NA	NA	NA	NA	NA	NA
DO48541	SP106723	NA	NA	NA	NA	NA	unknown	NA	Aligned Reads	stable	68	68	NA	C25.4	NA	429	NA	NA	male	429	NA	NA	TNM	alive	WGS	NA	NA	FI16823	NA	NA	NA	NA	NA	BAM	DO48541	NA	NA	NA	NA	NA	unknown	PAEN-AU	PAEN-AU	NA	NA	NA	NA	NA	NA
DO34640	SP110822	NA	NA	NA	NA	NA	unknown	NA	Aligned Reads	progression	49	49	NA	C25.0	NA	287	NA	distant recurrence/metastasis	female	287	NA	NA	TNM	deceased	WGS	NA	NA	FI14607	NA	NA	NA	NA	NA	BAM	DO34640	NA	61-80%	NA	NA	63	unknown	PACA-AU	PACA-AU	NA	NA	NA	NA	NA	NA
DO48553	SP106750	NA	NA	NA	NA	NA	unknown	NA	Aligned Reads	stable	64	64	NA	C25.4	NA	482	NA	NA	male	482	NA	NA	TNM	alive	WGS	NA	NA	FI21270	NA	NA	NA	NA	NA	BAM	DO48553	NA	61-80%	NA	NA	68	unknown	PAEN-AU	PAEN-AU	NA	NA	NA	NA	NA	NA
DO48553	SP106751	NA	NA	NA	NA	NA	unknown	NA	Aligned Reads	stable	64	64	NA	C25.4	NA	482	NA	NA	male	482	NA	NA	TNM	alive	WGS	NA	NA	FI21269	NA	NA	NA	NA	NA	BAM	DO48553	NA	NA	NA	NA	NA	unknown	PAEN-AU	PAEN-AU	NA	NA	NA	NA	NA	NA
DO48554	SP106753	NA	NA	NA	NA	NA	unknown	NA	Aligned Reads	stable	38	38	NA	C25.4	NA	275	NA	NA	male	275	NA	NA	TNM	alive	WGS	NA	NA	FI25683	NA	NA	NA	NA	NA	BAM	DO48554	NA	>81%	NA	NA	93	unknown	PAEN-AU	PAEN-AU	NA	NA	NA	NA	NA	NA
DO48554	SP106755	NA	NA	NA	NA	NA	unknown	NA	Aligned Reads	stable	38	38	NA	C25.4	NA	275	NA	NA	male	275	NA	NA	TNM	alive	WGS	NA	NA	FI25682	NA	NA	NA	NA	NA	BAM	DO48554	NA	NA	NA	NA	NA	unknown	PAEN-AU	PAEN-AU	NA	NA	NA	NA	NA	NA
DO48573	SP106797	NA	NA	NA	NA	NA	unknown	NA	Aligned Reads	stable	71	71	NA	C25.4	NA	242	NA	NA	male	242	NA	NA	TNM	alive	WGS	NA	NA	FI22004	NA	NA	NA	NA	NA	BAM	DO48573	NA	>81%	NA	NA	98	unknown	PAEN-AU	PAEN-AU	NA	NA	NA	NA	NA	NA
DO48573	SP106800	NA	NA	NA	NA	NA	unknown	NA	Aligned Reads	stable	71	71	NA	C25.4	NA	242	NA	NA	male	242	NA	NA	TNM	alive	WGS	NA	NA	FI22003	NA	NA	NA	NA	NA	BAM	DO48573	NA	NA	NA	NA	NA	unknown	PAEN-AU	PAEN-AU	NA	NA	NA	NA	NA	NA
DO48578	SP106808	NA	NA	NA	NA	NA	unknown	NA	Aligned Reads	progression	59	59	NA	C25.4	NA	7	NA	NA	female	7	NA	NA	TNM	alive	WGS	NA	NA	FI36307	NA	NA	NA	NA	NA	BAM	DO48578	NA	>81%	NA	NA	94	unknown	PAEN-AU	PAEN-AU	NA	NA	NA	NA	NA	NA
DO48578	SP106810	NA	NA	NA	NA	NA	unknown	NA	Aligned Reads	progression	59	59	NA	C25.4	NA	7	NA	NA	female	7	NA	NA	TNM	alive	WGS	NA	NA	FI36306	NA	NA	NA	NA	NA	BAM	DO48578	NA	NA	NA	NA	NA	unknown	PAEN-AU	PAEN-AU	NA	NA	NA	NA	NA	NA
DO49172	SP108033	NA	NA	NA	NA	NA	unknown	NA	Aligned Reads	progression	60	60	NA	C25.3	NA	1021	688	distant recurrence/metastasis	female	1021	NA	NA	TNM	deceased	WGS	NA	NA	FI302	NA	NA	NA	NA	NA	BAM	DO49172	NA	61-80%	NA	NA	61	unknown	PACA-AU	PACA-AU	NA	NA	NA	NA	NA	NA
DO49181	SP108059	NA	NA	NA	NA	NA	unknown	NA	Aligned Reads	progression	77	77	NA	C25.0	NA	1534	NA	distant recurrence/metastasis	male	1534	NA	NA	TNM	deceased	WGS	NA	NA	FI320	NA	NA	NA	NA	NA	BAM	DO49181	NA	41-60%	NA	NA	53	unknown	PACA-AU	PACA-AU	NA	NA	NA	NA	NA	NA
DO49178	SP108049	NA	NA	NA	NA	NA	unknown	NA	Aligned Reads	stable	58	58	NA	C25.0	NA	27	NA	NA	male	27	NA	NA	TNM	deceased	WGS	NA	NA	FI11323	NA	NA	NA	NA	NA	BAM	DO49178	NA	41-60%	NA	NA	48	unknown	PACA-AU	PACA-AU	NA	NA	NA	NA	NA	NA
DO48581	SP106815	NA	NA	NA	NA	NA	unknown	NA	Aligned Reads	stable	64	64	NA	C25.4	NA	40	NA	NA	male	40	NA	NA	TNM	alive	WGS	NA	NA	FI39473	NA	NA	NA	NA	NA	BAM	DO48581	NA	>81%	NA	NA	87	unknown	PAEN-AU	PAEN-AU	NA	NA	NA	NA	NA	NA
DO48581	SP106819	NA	NA	NA	NA	NA	unknown	NA	Aligned Reads	stable	64	64	NA	C25.4	NA	40	NA	NA	male	40	NA	NA	TNM	alive	WGS	NA	NA	FI39472	NA	NA	NA	NA	NA	BAM	DO48581	NA	NA	NA	NA	NA	unknown	PAEN-AU	PAEN-AU	NA	NA	NA	NA	NA	NA
DO49172	SP108034	NA	NA	NA	NA	NA	unknown	NA	Aligned Reads	progression	60	60	NA	C25.3	NA	1021	688	distant recurrence/metastasis	female	1021	NA	NA	TNM	deceased	WGS	NA	NA	FI301	NA	NA	NA	NA	NA	BAM	DO49172	NA	NA	NA	NA	NA	unknown	PACA-AU	PACA-AU	NA	NA	NA	NA	NA	NA
DO49181	SP108061	NA	NA	NA	NA	NA	unknown	NA	Aligned Reads	progression	77	77	NA	C25.0	NA	1534	NA	distant recurrence/metastasis	male	1534	NA	NA	TNM	deceased	WGS	NA	NA	FI319	NA	NA	NA	NA	NA	BAM	DO49181	NA	NA	NA	NA	NA	unknown	PACA-AU	PACA-AU	NA	NA	NA	NA	NA	NA
DO48574	SP106801	NA	NA	NA	NA	NA	unknown	NA	Aligned Reads	stable	75	75	NA	C25.4	NA	61	NA	NA	female	61	NA	NA	TNM	alive	WGS	NA	NA	FI30773	NA	NA	NA	NA	NA	BAM	DO48574	NA	61-80%	NA	NA	75	unknown	PAEN-AU	PAEN-AU	NA	NA	NA	NA	NA	NA
DO48574	SP106805	NA	NA	NA	NA	NA	unknown	NA	Aligned Reads	stable	75	75	NA	C25.4	NA	61	NA	NA	female	61	NA	NA	TNM	alive	WGS	NA	NA	FI30772	NA	NA	NA	NA	NA	BAM	DO48574	NA	NA	NA	NA	NA	unknown	PAEN-AU	PAEN-AU	NA	NA	NA	NA	NA	NA
DO49178	SP108052	NA	NA	NA	NA	NA	unknown	NA	Aligned Reads	stable	58	58	NA	C25.0	NA	27	NA	NA	male	27	NA	NA	TNM	deceased	WGS	NA	NA	FI11322	NA	NA	NA	NA	NA	BAM	DO49178	NA	NA	NA	NA	NA	unknown	PACA-AU	PACA-AU	NA	NA	NA	NA	NA	NA
DO49183	SP108065	NA	NA	NA	NA	NA	unknown	NA	Aligned Reads	progression	51	51	NA	C25.0	NA	429	NA	distant recurrence/metastasis	female	429	NA	NA	TNM	deceased	WGS	NA	NA	FI1485	NA	NA	NA	NA	NA	BAM	DO49183	NA	61-80%	NA	NA	78	unknown	PACA-AU	PACA-AU	NA	NA	NA	NA	NA	NA
DO49183	SP108067	NA	NA	NA	NA	NA	unknown	NA	Aligned Reads	progression	51	51	NA	C25.0	NA	429	NA	distant recurrence/metastasis	female	429	NA	NA	TNM	deceased	WGS	NA	NA	FI1484	NA	NA	NA	NA	NA	BAM	DO49183	NA	NA	NA	NA	NA	unknown	PACA-AU	PACA-AU	NA	NA	NA	NA	NA	NA
DO49184	SP108068	NA	NA	NA	NA	NA	unknown	NA	Aligned Reads	progression	56	56	NA	C25.0	NA	455	242	distant recurrence/metastasis	male	455	NA	NA	TNM	deceased	WGS	NA	NA	FI45134	NA	NA	NA	NA	NA	BAM	DO49184	NA	41-60%	NA	NA	58	unknown	PACA-AU	PACA-AU	NA	NA	NA	NA	NA	NA
DO49184	SP108069	NA	NA	NA	NA	NA	unknown	NA	Aligned Reads	progression	56	56	NA	C25.0	NA	455	242	distant recurrence/metastasis	male	455	NA	NA	TNM	deceased	WGS	NA	NA	FI45133	NA	NA	NA	NA	NA	BAM	DO49184	NA	NA	NA	NA	NA	unknown	PACA-AU	PACA-AU	NA	NA	NA	NA	NA	NA
DO49193	SP108088	NA	NA	NA	NA	NA	unknown	NA	Aligned Reads	stable	60	60	NA	C25.0	NA	1	NA	NA	male	1	NA	NA	TNM	deceased	WGS	NA	NA	FI1467	NA	NA	NA	NA	NA	BAM	DO49193	NA	61-80%	NA	NA	62	unknown	PACA-AU	PACA-AU	NA	NA	NA	NA	NA	NA
DO49193	SP108090	NA	NA	NA	NA	NA	unknown	NA	Aligned Reads	stable	60	60	NA	C25.0	NA	1	NA	NA	male	1	NA	NA	TNM	deceased	WGS	NA	NA	FI1466	NA	NA	NA	NA	NA	BAM	DO49193	NA	NA	NA	NA	NA	unknown	PACA-AU	PACA-AU	NA	NA	NA	NA	NA	NA
DO48557	SP106758	NA	NA	NA	NA	NA	unknown	NA	Aligned Reads	stable	52	52	NA	C25.4	NA	227	NA	NA	male	227	NA	NA	TNM	alive	WGS	NA	NA	FI2298	NA	NA	NA	NA	NA	BAM	DO48557	NA	>81%	NA	NA	96	unknown	PAEN-AU	PAEN-AU	NA	NA	NA	NA	NA	NA
DO49204	SP108123	NA	NA	NA	NA	NA	unknown	NA	Aligned Reads	progression	67	67	NA	C25.0	NA	156	NA	distant recurrence/metastasis	male	156	NA	NA	TNM	deceased	WGS	NA	NA	FI24968	NA	NA	NA	NA	NA	BAM	DO49204	NA	61-80%	NA	NA	64	unknown	PACA-AU	PACA-AU	NA	NA	NA	NA	NA	NA
DO49204	SP108126	NA	NA	NA	NA	NA	unknown	NA	Aligned Reads	progression	67	67	NA	C25.0	NA	156	NA	distant recurrence/metastasis	male	156	NA	NA	TNM	deceased	WGS	NA	NA	FI24967	NA	NA	NA	NA	NA	BAM	DO49204	NA	NA	NA	NA	NA	unknown	PACA-AU	PACA-AU	NA	NA	NA	NA	NA	NA
DO49168	SP108020	NA	NA	NA	NA	NA	unknown	NA	Aligned Reads	stable	58	58	NA	C25.0	NA	149	NA	NA	male	149	NA	NA	TNM	alive	WGS	NA	NA	FI23835	NA	NA	NA	NA	NA	BAM	DO49168	NA	41-60%	NA	NA	43	unknown	PACA-AU	PACA-AU	NA	NA	NA	NA	NA	NA
DO49166	SP108017	NA	NA	NA	NA	NA	unknown	NA	Aligned Reads	progression	40	40	NA	C25.0	NA	222	NA	distant recurrence/metastasis	female	222	NA	NA	TNM	alive	WGS	NA	NA	FI35041	NA	NA	NA	NA	NA	BAM	DO49166	NA	41-60%	NA	NA	54	unknown	PACA-AU	PACA-AU	NA	NA	NA	NA	NA	NA
DO49166	SP108019	NA	NA	NA	NA	NA	unknown	NA	Aligned Reads	progression	40	40	NA	C25.0	NA	222	NA	distant recurrence/metastasis	female	222	NA	NA	TNM	alive	WGS	NA	NA	FI35040	NA	NA	NA	NA	NA	BAM	DO49166	NA	NA	NA	NA	NA	unknown	PACA-AU	PACA-AU	NA	NA	NA	NA	NA	NA
DO48557	SP106764	NA	NA	NA	NA	NA	unknown	NA	Aligned Reads	stable	52	52	NA	C25.4	NA	227	NA	NA	male	227	NA	NA	TNM	alive	WGS	NA	NA	FI2297	NA	NA	NA	NA	NA	BAM	DO48557	NA	NA	NA	NA	NA	unknown	PAEN-AU	PAEN-AU	NA	NA	NA	NA	NA	NA
DO49168	SP108022	NA	NA	NA	NA	NA	unknown	NA	Aligned Reads	stable	58	58	NA	C25.0	NA	149	NA	NA	male	149	NA	NA	TNM	alive	WGS	NA	NA	FI23834	NA	NA	NA	NA	NA	BAM	DO49168	NA	NA	NA	NA	NA	unknown	PACA-AU	PACA-AU	NA	NA	NA	NA	NA	NA
DO52146	SP135429	NA	NA	NA	NA	NA	unknown	NA	Aligned Reads	stable	75	75	78	C25.4	NA	1152	NA	NA	male	1152	NA	NA	NA	alive	WGS	NA	NA	FI9588	NA	NA	NA	NA	NA	BAM	DO52146	NA	NA	NA	NA	NA	unknown	PAEN-IT	PAEN-IT	NA	NA	NA	NA	NA	NA
DO52146	SP135434	NA	NA	NA	NA	NA	unknown	NA	Aligned Reads	stable	75	75	78	C25.4	NA	1152	NA	NA	male	1152	NA	NA	NA	alive	WGS	NA	NA	FI9589	NA	NA	NA	NA	NA	BAM	DO52146	NA	21-40%	NA	NA	35	unknown	PAEN-IT	PAEN-IT	NA	NA	NA	NA	NA	NA
DO52724	SP116780	Don't know/Not sure	Not Documented	NA	NA	NA	unknown	NA	Aligned Reads	progression	84	84	85	C91.1	unknown	84	0	progression (liquid tumours)	male	84	C	NA	BINET	deceased	WGS	NA	NA	FI29168	NA	unknown	NA	palliative	chemotherapy	BAM	DO52724	NA	NA	NA	NA	NA	unknown	CLLE-ES	CLLE-ES	NA	NA	NA	NA	NA	NA
DO52724	SP116781	Don't know/Not sure	Not Documented	NA	NA	NA	unknown	NA	Aligned Reads	progression	84	84	85	C91.1	unknown	84	0	progression (liquid tumours)	male	84	C	NA	BINET	deceased	WGS	NA	NA	FI29167	NA	unknown	NA	palliative	chemotherapy	BAM	DO52724	NA	NA	NA	NA	NA	unknown	CLLE-ES	CLLE-ES	NA	NA	NA	NA	NA	NA
DO52725	SP116783	Don't know/Not sure	Not Documented	NA	NA	NA	unknown	NA	Aligned Reads	stable	70	75	79	C91.1	unknown	3285	NA	NA	female	3285	A	NA	BINET	alive	WGS	NA	NA	FI38199	NA	NA	NA	not applicable	no treatment	BAM	DO52725	NA	NA	NA	NA	NA	unknown	CLLE-ES	CLLE-ES	NA	NA	NA	NA	NA	NA
DO52725	SP116782	Don't know/Not sure	Not Documented	NA	NA	NA	unknown	NA	Aligned Reads	stable	70	75	79	C91.1	unknown	3285	NA	NA	female	3285	A	NA	BINET	alive	WGS	NA	NA	FI38200	NA	NA	NA	not applicable	no treatment	BAM	DO52725	NA	NA	NA	NA	NA	unknown	CLLE-ES	CLLE-ES	NA	NA	NA	NA	NA	NA
DO52147	SP135439	NA	NA	NA	NA	NA	unknown	NA	Aligned Reads	progression	48	48	51	C25.4	NA	1068	1008	distant recurrence/metastasis	male	1068	NA	NA	NA	alive	WGS	NA	NA	FI49718	NA	NA	NA	NA	NA	BAM	DO52147	NA	NA	NA	NA	NA	unknown	PAEN-IT	PAEN-IT	NA	NA	NA	NA	NA	NA
DO52147	SP135440	NA	NA	NA	NA	NA	unknown	NA	Aligned Reads	progression	48	48	51	C25.4	NA	1068	1008	distant recurrence/metastasis	male	1068	NA	NA	NA	alive	WGS	NA	NA	FI49719	NA	NA	NA	NA	NA	BAM	DO52147	NA	61-80%	NA	NA	75	unknown	PAEN-IT	PAEN-IT	NA	NA	NA	NA	NA	NA
DO52148	SP135442	NA	NA	NA	NA	NA	unknown	NA	Aligned Reads	stable	64	64	67	C25.4	NA	1187	NA	NA	male	1187	NA	NA	NA	alive	WGS	NA	NA	FI16367	NA	NA	NA	NA	NA	BAM	DO52148	NA	NA	NA	NA	NA	unknown	PAEN-IT	PAEN-IT	NA	NA	NA	NA	NA	NA
DO52148	SP135444	NA	NA	NA	NA	NA	unknown	NA	Aligned Reads	stable	64	64	67	C25.4	NA	1187	NA	NA	male	1187	NA	NA	NA	alive	WGS	NA	NA	FI16368	NA	NA	NA	NA	NA	BAM	DO52148	NA	>81%	NA	NA	90	unknown	PAEN-IT	PAEN-IT	NA	NA	NA	NA	NA	NA
DO52149	SP135446	NA	NA	NA	NA	NA	unknown	NA	Aligned Reads	stable	66	66	68	C25.4	NA	541	NA	NA	female	541	NA	NA	NA	alive	WGS	NA	NA	FI28206	NA	NA	NA	NA	NA	BAM	DO52149	NA	NA	NA	NA	NA	unknown	PAEN-IT	PAEN-IT	NA	NA	NA	NA	NA	NA
DO52149	SP135448	NA	NA	NA	NA	NA	unknown	NA	Aligned Reads	stable	66	66	68	C25.4	NA	541	NA	NA	female	541	NA	NA	NA	alive	WGS	NA	NA	FI28207	NA	NA	NA	NA	NA	BAM	DO52149	NA	61-80%	NA	NA	80	unknown	PAEN-IT	PAEN-IT	NA	NA	NA	NA	NA	NA
DO52150	SP135450	NA	NA	NA	NA	NA	unknown	NA	Aligned Reads	progression	40	40	43	C25.4	NA	1097	247	distant recurrence/metastasis	male	1097	NA	NA	NA	alive	WGS	NA	NA	FI38491	NA	NA	NA	NA	NA	BAM	DO52150	NA	NA	NA	NA	NA	unknown	PAEN-IT	PAEN-IT	NA	NA	NA	NA	NA	NA
DO52150	SP135451	NA	NA	NA	NA	NA	unknown	NA	Aligned Reads	progression	40	40	43	C25.4	NA	1097	247	distant recurrence/metastasis	male	1097	NA	NA	NA	alive	WGS	NA	NA	FI38492	NA	NA	NA	NA	NA	BAM	DO52150	NA	61-80%	NA	NA	75	unknown	PAEN-IT	PAEN-IT	NA	NA	NA	NA	NA	NA
DO52151	SP135453	NA	NA	NA	NA	NA	unknown	NA	Aligned Reads	progression	56	56	59	C25.4	NA	1096	394	distant recurrence/metastasis	male	1096	NA	NA	NA	alive	WGS	NA	NA	FI7565	NA	NA	NA	NA	NA	BAM	DO52151	NA	NA	NA	NA	NA	unknown	PAEN-IT	PAEN-IT	NA	NA	NA	NA	NA	NA
DO52151	SP135455	NA	NA	NA	NA	NA	unknown	NA	Aligned Reads	progression	56	56	59	C25.4	NA	1096	394	distant recurrence/metastasis	male	1096	NA	NA	NA	alive	WGS	NA	NA	FI7566	NA	NA	NA	NA	NA	BAM	DO52151	NA	41-60%	NA	NA	50	unknown	PAEN-IT	PAEN-IT	NA	NA	NA	NA	NA	NA
DO52152	SP135457	NA	NA	NA	NA	NA	unknown	NA	Aligned Reads	stable	44	44	47	C25.4	NA	1082	NA	NA	female	1082	NA	NA	NA	alive	WGS	NA	NA	FI52268	NA	NA	NA	NA	NA	BAM	DO52152	NA	NA	NA	NA	NA	unknown	PAEN-IT	PAEN-IT	NA	NA	NA	NA	NA	NA
DO52152	SP135460	NA	NA	NA	NA	NA	unknown	NA	Aligned Reads	stable	44	44	47	C25.4	NA	1082	NA	NA	female	1082	NA	NA	NA	alive	WGS	NA	NA	FI52269	NA	NA	NA	NA	NA	BAM	DO52152	NA	>81%	NA	NA	90	unknown	PAEN-IT	PAEN-IT	NA	NA	NA	NA	NA	NA
DO52153	SP135462	NA	NA	NA	NA	NA	unknown	NA	Aligned Reads	stable	57	57	60	C25.4	NA	1068	NA	NA	male	1068	NA	NA	NA	alive	WGS	NA	NA	FI32246	NA	NA	NA	NA	NA	BAM	DO52153	NA	NA	NA	NA	NA	unknown	PAEN-IT	PAEN-IT	NA	NA	NA	NA	NA	NA
DO52153	SP135463	NA	NA	NA	NA	NA	unknown	NA	Aligned Reads	stable	57	57	60	C25.4	NA	1068	NA	NA	male	1068	NA	NA	NA	alive	WGS	NA	NA	FI32247	NA	NA	NA	NA	NA	BAM	DO52153	NA	61-80%	NA	NA	80	unknown	PAEN-IT	PAEN-IT	NA	NA	NA	NA	NA	NA
DO52154	SP135466	NA	NA	NA	NA	NA	unknown	NA	Aligned Reads	stable	71	71	74	C25.4	NA	1062	NA	NA	male	1062	NA	NA	NA	alive	WGS	NA	NA	FI21195	NA	NA	NA	NA	NA	BAM	DO52154	NA	NA	NA	NA	NA	unknown	PAEN-IT	PAEN-IT	NA	NA	NA	NA	NA	NA
DO52154	SP135468	NA	NA	NA	NA	NA	unknown	NA	Aligned Reads	stable	71	71	74	C25.4	NA	1062	NA	NA	male	1062	NA	NA	NA	alive	WGS	NA	NA	FI21196	NA	NA	NA	NA	NA	BAM	DO52154	NA	>81%	NA	NA	95	unknown	PAEN-IT	PAEN-IT	NA	NA	NA	NA	NA	NA
DO52155	SP135470	NA	NA	NA	NA	NA	unknown	NA	Aligned Reads	progression	60	60	62	C25.4	NA	757	0	local recurrence and distant metastasis	male	757	NA	NA	NA	alive	WGS	NA	NA	FI21803	NA	NA	NA	NA	NA	BAM	DO52155	NA	NA	NA	NA	NA	unknown	PAEN-IT	PAEN-IT	NA	NA	NA	NA	NA	NA
DO52155	SP135475	NA	NA	NA	NA	NA	unknown	NA	Aligned Reads	progression	60	60	62	C25.4	NA	757	0	local recurrence and distant metastasis	male	757	NA	NA	NA	alive	WGS	NA	NA	FI21804	NA	NA	NA	NA	NA	BAM	DO52155	NA	>81%	NA	NA	95	unknown	PAEN-IT	PAEN-IT	NA	NA	NA	NA	NA	NA
DO51953	SP114899	yes	Weekly Drinker (>=1x a week)	NA	NA	NA	no	NA	Aligned Reads	progression	67	70	70	C61	no	1392	NA	distant recurrence/metastasis	male	1392	NA	NA	TNM	deceased	WGS	NA	NA	FI5476	NA	NA	NA	NA	NA	BAM	DO51953	NA	NA	NA	NA	NA	unknown	PRAD-UK	PRAD-UK	NA	NA	NA	NA	NA	NA
DO51953	SP114903	yes	Weekly Drinker (>=1x a week)	NA	NA	NA	no	NA	Aligned Reads	progression	67	70	70	C61	no	1392	NA	distant recurrence/metastasis	male	1392	NA	NA	TNM	deceased	WGS	NA	NA	FI5511	NA	NA	NA	NA	NA	BAM	DO51953	NA	NA	NA	NA	80	unknown	PRAD-UK	PRAD-UK	NA	NA	NA	NA	NA	NA
DO51959	SP114947	yes	Weekly Drinker (>=1x a week)	NA	NA	NA	no	NA	Aligned Reads	progression	66	69	69	C61	no	1274	NA	distant recurrence/metastasis	male	1274	pT4 pN1	NA	TNM	deceased	WGS	NA	NA	FI587	NA	NA	NA	NA	NA	BAM	DO51959	NA	NA	NA	NA	NA	unknown	PRAD-UK	PRAD-UK	NA	NA	NA	NA	NA	NA
DO51959	SP114951	yes	Weekly Drinker (>=1x a week)	NA	NA	NA	no	NA	Aligned Reads	progression	66	69	69	C61	no	1274	NA	distant recurrence/metastasis	male	1274	pT4 pN1	NA	TNM	deceased	WGS	NA	NA	FI622	NA	NA	NA	NA	NA	BAM	DO51959	NA	NA	NA	NA	90	unknown	PRAD-UK	PRAD-UK	NA	NA	NA	NA	NA	NA
DO51965	SP114989	yes	Social Drinker (> once a month, < once a week)	NA	NA	NA	yes	NA	Aligned Reads	progression	58	61	61	C61	yes	1322	NA	distant recurrence/metastasis	male	1322	pT3b pN1	NA	TNM	deceased	WGS	NA	NA	FI48820	NA	NA	NA	NA	NA	BAM	DO51965	NA	NA	NA	NA	NA	unknown	PRAD-UK	PRAD-UK	NA	Breast Cancer	C50	female	other	First degree
DO51965	SP114991	yes	Social Drinker (> once a month, < once a week)	NA	NA	NA	yes	NA	Aligned Reads	progression	58	61	61	C61	yes	1322	NA	distant recurrence/metastasis	male	1322	pT3b pN1	NA	TNM	deceased	WGS	NA	NA	FI48821	NA	NA	NA	NA	NA	BAM	DO51965	NA	NA	NA	NA	95	unknown	PRAD-UK	PRAD-UK	NA	Breast Cancer	C50	female	other	First degree
DO51964	SP114972	yes	Daily Drinker	NA	NA	NA	yes	NA	Aligned Reads	progression	67	72	72	C61	yes	1956	NA	distant recurrence/metastasis	male	1956	pT3 pN0	NA	TNM	deceased	WGS	NA	NA	FI45874	NA	NA	NA	NA	NA	BAM	DO51964	NA	NA	NA	NA	NA	unknown	PRAD-UK	PRAD-UK	NA	Breast Cancer	C50	female	other	First degree
DO51964	SP114984	yes	Daily Drinker	NA	NA	NA	yes	NA	Aligned Reads	progression	67	72	72	C61	yes	1956	NA	distant recurrence/metastasis	male	1956	pT3 pN0	NA	TNM	deceased	WGS	NA	NA	FI45875	NA	NA	NA	NA	NA	BAM	DO51964	NA	NA	NA	NA	80	unknown	PRAD-UK	PRAD-UK	NA	Breast Cancer	C50	female	other	First degree
DO51954	SP114905	yes	Social Drinker (> once a month, < once a week)	NA	NA	NA	yes	NA	Aligned Reads	progression	49	51	51	C61	yes	933	NA	distant recurrence/metastasis	male	933	T4 Nx	NA	TNM	deceased	WGS	NA	NA	FI38329	NA	NA	NA	NA	NA	BAM	DO51954	NA	NA	NA	NA	NA	unknown	PRAD-UK	PRAD-UK	NA	Breast Cancer	C50	female	other	First degree
DO51954	SP114906	yes	Social Drinker (> once a month, < once a week)	NA	NA	NA	yes	NA	Aligned Reads	progression	49	51	51	C61	yes	933	NA	distant recurrence/metastasis	male	933	T4 Nx	NA	TNM	deceased	WGS	NA	NA	FI38331	NA	NA	NA	NA	NA	BAM	DO51954	NA	NA	NA	NA	80	unknown	PRAD-UK	PRAD-UK	NA	Breast Cancer	C50	female	other	First degree
DO51960	SP114953	yes	Weekly Drinker (>=1x a week)	NA	NA	NA	yes	NA	Aligned Reads	progression	55	65	65	C61	yes	3824	NA	distant recurrence/metastasis	male	3824	pT2c pN0	NA	TNM	deceased	WGS	NA	NA	FI35724	NA	NA	NA	NA	NA	BAM	DO51960	NA	NA	NA	NA	98	unknown	PRAD-UK	PRAD-UK	NA	Not Breast or Prostate	NA	unknown	other	First degree
DO51960	SP114955	yes	Weekly Drinker (>=1x a week)	NA	NA	NA	yes	NA	Aligned Reads	progression	55	65	65	C61	yes	3824	NA	distant recurrence/metastasis	male	3824	pT2c pN0	NA	TNM	deceased	WGS	NA	NA	FI35721	NA	NA	NA	NA	NA	BAM	DO51960	NA	NA	NA	NA	NA	unknown	PRAD-UK	PRAD-UK	NA	Not Breast or Prostate	NA	unknown	other	First degree
DO51955	SP114922	yes	Occassional Drinker (< once a month)	NA	NA	NA	yes	NA	Aligned Reads	progression	65	79	79	C61	yes	5382	NA	distant recurrence/metastasis	male	5382	T2 Nx	NA	TNM	deceased	WGS	NA	NA	FI44230	NA	NA	NA	NA	NA	BAM	DO51955	NA	NA	NA	NA	NA	unknown	PRAD-UK	PRAD-UK	NA	Prostate Cancer	C61	male	other	First degree
DO51955	SP114924	yes	Occassional Drinker (< once a month)	NA	NA	NA	yes	NA	Aligned Reads	progression	65	79	79	C61	yes	5382	NA	distant recurrence/metastasis	male	5382	T2 Nx	NA	TNM	deceased	WGS	NA	NA	FI44231	NA	NA	NA	NA	NA	BAM	DO51955	NA	NA	NA	NA	90	unknown	PRAD-UK	PRAD-UK	NA	Prostate Cancer	C61	male	other	First degree
DO51956	SP114928	yes	Daily Drinker	NA	NA	NA	yes	NA	Aligned Reads	progression	62	70	70	C61	yes	2914	NA	distant recurrence/metastasis	male	2914	T2b pN1	NA	TNM	deceased	WGS	NA	NA	FI16483	NA	NA	NA	NA	NA	BAM	DO51956	NA	NA	NA	NA	NA	unknown	PRAD-UK	PRAD-UK	NA	Not Breast or Prostate	NA	unknown	other	First degree
DO51956	SP114930	yes	Daily Drinker	NA	NA	NA	yes	NA	Aligned Reads	progression	62	70	70	C61	yes	2914	NA	distant recurrence/metastasis	male	2914	T2b pN1	NA	TNM	deceased	WGS	NA	NA	FI16484	NA	NA	NA	NA	NA	BAM	DO51956	NA	NA	NA	NA	85	unknown	PRAD-UK	PRAD-UK	NA	Not Breast or Prostate	NA	unknown	other	First degree
DO51958	SP114939	yes	Weekly Drinker (>=1x a week)	NA	NA	NA	yes	NA	Aligned Reads	progression	66	75	75	C61	yes	3112	NA	distant recurrence/metastasis	male	3112	T4 Nx	NA	TNM	deceased	WGS	NA	NA	FI33989	NA	NA	NA	NA	NA	BAM	DO51958	NA	NA	NA	NA	NA	unknown	PRAD-UK	PRAD-UK	NA	Breast Cancer	C50	female	other	Second degree
DO51958	SP114941	yes	Weekly Drinker (>=1x a week)	NA	NA	NA	yes	NA	Aligned Reads	progression	66	75	75	C61	yes	3112	NA	distant recurrence/metastasis	male	3112	T4 Nx	NA	TNM	deceased	WGS	NA	NA	FI33990	NA	NA	NA	NA	NA	BAM	DO51958	NA	NA	NA	NA	98	unknown	PRAD-UK	PRAD-UK	NA	Not Breast or Prostate	NA	unknown	other	First degree
DO51962	SP114964	yes	Social Drinker (> once a month, < once a week)	NA	NA	NA	no	NA	Aligned Reads	progression	56	68	68	C61	yes	4262	NA	distant recurrence/metastasis	male	4262	T3 Nx	NA	TNM	deceased	WGS	NA	NA	FI14822	NA	NA	NA	NA	NA	BAM	DO51962	NA	NA	NA	NA	NA	unknown	PRAD-UK	PRAD-UK	NA	Not Breast or Prostate	NA	unknown	other	Second degree
DO51962	SP114968	yes	Social Drinker (> once a month, < once a week)	NA	NA	NA	no	NA	Aligned Reads	progression	56	68	68	C61	yes	4262	NA	distant recurrence/metastasis	male	4262	T3 Nx	NA	TNM	deceased	WGS	NA	NA	FI14826	NA	NA	NA	NA	NA	BAM	DO51962	NA	NA	NA	NA	98	unknown	PRAD-UK	PRAD-UK	NA	Not Breast or Prostate	NA	unknown	other	Second degree
DO46325	SP101515	NA	NA	NA	NA	NA	unknown	NA	Aligned Reads	relapse	54	54	55	C48.2	NA	477	21	NA	female	477	III	NA	FIGO	deceased	WGS	NA	NA	FI15838	NA	NA	NA	NA	NA	BAM	DO46325	NA	61-80%	NA	NA	73	unknown	OV-AU	OV-AU	NA	NA	NA	NA	NA	NA
DO46325	SP101516	NA	NA	NA	NA	NA	unknown	NA	Aligned Reads	relapse	54	54	55	C48.2	NA	477	21	NA	female	477	III	NA	FIGO	deceased	WGS	NA	NA	FI15837	NA	NA	NA	NA	NA	BAM	DO46325	NA	NA	NA	NA	NA	unknown	OV-AU	OV-AU	NA	NA	NA	NA	NA	NA
DO46327	SP101519	NA	NA	NA	NA	NA	unknown	NA	Aligned Reads	progression	54	54	54	C56	NA	184	NA	NA	female	184	III	NA	FIGO	deceased	WGS	NA	NA	FI44115	NA	NA	NA	NA	NA	BAM	DO46327	NA	61-80%	NA	NA	77	unknown	OV-AU	OV-AU	NA	NA	NA	NA	NA	NA
DO46327	SP101520	NA	NA	NA	NA	NA	unknown	NA	Aligned Reads	progression	54	54	54	C56	NA	184	NA	NA	female	184	III	NA	FIGO	deceased	WGS	NA	NA	FI44114	NA	NA	NA	NA	NA	BAM	DO46327	NA	NA	NA	NA	NA	unknown	OV-AU	OV-AU	NA	NA	NA	NA	NA	NA
DO46328	SP101521	NA	NA	NA	NA	NA	unknown	NA	Aligned Reads	relapse	52	52	54	C56	NA	972	167	NA	female	972	III	NA	FIGO	deceased	WGS	NA	NA	FI1031	NA	NA	NA	NA	NA	BAM	DO46328	NA	>81%	NA	NA	90	unknown	OV-AU	OV-AU	NA	NA	NA	NA	NA	NA
DO46328	SP101522	NA	NA	NA	NA	NA	unknown	NA	Aligned Reads	relapse	52	52	54	C56	NA	972	167	NA	female	972	III	NA	FIGO	deceased	WGS	NA	NA	FI1030	NA	NA	NA	NA	NA	BAM	DO46328	NA	NA	NA	NA	NA	unknown	OV-AU	OV-AU	NA	NA	NA	NA	NA	NA
DO46329	SP101523	NA	NA	NA	NA	NA	unknown	NA	Aligned Reads	relapse	52	52	56	C56	NA	1699	381	NA	female	1699	III	NA	FIGO	deceased	WGS	NA	NA	FI34152	NA	NA	NA	NA	NA	BAM	DO46329	NA	>81%	NA	NA	84	unknown	OV-AU	OV-AU	NA	NA	NA	NA	NA	NA
DO46329	SP101525	NA	NA	NA	NA	NA	unknown	NA	Aligned Reads	relapse	52	52	56	C56	NA	1699	381	NA	female	1699	III	NA	FIGO	deceased	WGS	NA	NA	FI34151	NA	NA	NA	NA	NA	BAM	DO46329	NA	NA	NA	NA	NA	unknown	OV-AU	OV-AU	NA	NA	NA	NA	NA	NA
DO46330	SP101526	NA	NA	NA	NA	NA	unknown	NA	Aligned Reads	relapse	60	60	61	C56	NA	684	175	NA	female	684	III	NA	FIGO	deceased	WGS	NA	NA	FI6692	NA	NA	NA	NA	NA	BAM	DO46330	NA	>81%	NA	NA	82	unknown	OV-AU	OV-AU	NA	NA	NA	NA	NA	NA
DO46330	SP101527	NA	NA	NA	NA	NA	unknown	NA	Aligned Reads	relapse	60	60	61	C56	NA	684	175	NA	female	684	III	NA	FIGO	deceased	WGS	NA	NA	FI6691	NA	NA	NA	NA	NA	BAM	DO46330	NA	NA	NA	NA	NA	unknown	OV-AU	OV-AU	NA	NA	NA	NA	NA	NA
DO46331	SP101528	NA	NA	NA	NA	NA	unknown	NA	Aligned Reads	relapse	72	72	74	C48.2	NA	612	132	NA	female	612	III	NA	FIGO	deceased	WGS	NA	NA	FI17094	NA	NA	NA	NA	NA	BAM	DO46331	NA	>81%	NA	NA	94	unknown	OV-AU	OV-AU	NA	NA	NA	NA	NA	NA
DO46331	SP101529	NA	NA	NA	NA	NA	unknown	NA	Aligned Reads	relapse	72	72	74	C48.2	NA	612	132	NA	female	612	III	NA	FIGO	deceased	WGS	NA	NA	FI17093	NA	NA	NA	NA	NA	BAM	DO46331	NA	NA	NA	NA	NA	unknown	OV-AU	OV-AU	NA	NA	NA	NA	NA	NA
DO46332	SP101530	NA	NA	NA	NA	NA	unknown	NA	Aligned Reads	relapse	56	56	58	C56	NA	689	64	NA	female	689	III	NA	FIGO	deceased	WGS	NA	NA	FI30037	NA	NA	NA	NA	NA	BAM	DO46332	NA	61-80%	NA	NA	68	unknown	OV-AU	OV-AU	NA	NA	NA	NA	NA	NA
DO46332	SP101531	NA	NA	NA	NA	NA	unknown	NA	Aligned Reads	relapse	56	56	58	C56	NA	689	64	NA	female	689	III	NA	FIGO	deceased	WGS	NA	NA	FI30036	NA	NA	NA	NA	NA	BAM	DO46332	NA	NA	NA	NA	NA	unknown	OV-AU	OV-AU	NA	NA	NA	NA	NA	NA
DO46333	SP101532	NA	NA	NA	NA	NA	unknown	NA	Aligned Reads	relapse	58	58	59	C56	NA	359	118	NA	female	359	III	NA	FIGO	deceased	WGS	NA	NA	FI39529	NA	NA	NA	NA	NA	BAM	DO46333	NA	>81%	NA	NA	90	unknown	OV-AU	OV-AU	NA	NA	NA	NA	NA	NA
DO46333	SP101534	NA	NA	NA	NA	NA	unknown	NA	Aligned Reads	relapse	58	58	59	C56	NA	359	118	NA	female	359	III	NA	FIGO	deceased	WGS	NA	NA	FI39528	NA	NA	NA	NA	NA	BAM	DO46333	NA	NA	NA	NA	NA	unknown	OV-AU	OV-AU	NA	NA	NA	NA	NA	NA
DO46334	SP101536	NA	NA	NA	NA	NA	unknown	NA	Aligned Reads	relapse	77	77	77	C48.2	NA	496	130	NA	female	496	III	NA	FIGO	deceased	WGS	NA	NA	FI47162	NA	NA	NA	NA	NA	BAM	DO46334	NA	61-80%	NA	NA	74	unknown	OV-AU	OV-AU	NA	NA	NA	NA	NA	NA
DO46334	SP101538	NA	NA	NA	NA	NA	unknown	NA	Aligned Reads	relapse	77	77	77	C48.2	NA	496	130	NA	female	496	III	NA	FIGO	deceased	WGS	NA	NA	FI47161	NA	NA	NA	NA	NA	BAM	DO46334	NA	NA	NA	NA	NA	unknown	OV-AU	OV-AU	NA	NA	NA	NA	NA	NA
DO46336	SP101540	NA	NA	NA	NA	NA	unknown	NA	Aligned Reads	relapse	70	70	71	C57	NA	664	68	NA	female	664	IV	NA	FIGO	deceased	WGS	NA	NA	FI39098	NA	NA	NA	NA	NA	BAM	DO46336	NA	>81%	NA	NA	83	unknown	OV-AU	OV-AU	NA	NA	NA	NA	NA	NA
DO46336	SP101542	NA	NA	NA	NA	NA	unknown	NA	Aligned Reads	relapse	70	70	71	C57	NA	664	68	NA	female	664	IV	NA	FIGO	deceased	WGS	NA	NA	FI39097	NA	NA	NA	NA	NA	BAM	DO46336	NA	NA	NA	NA	NA	unknown	OV-AU	OV-AU	NA	NA	NA	NA	NA	NA
DO46338	SP101544	NA	NA	NA	NA	NA	unknown	NA	Aligned Reads	relapse	59	59	60	C56	NA	596	186	NA	female	596	III	NA	FIGO	deceased	WGS	NA	NA	FI53226	NA	NA	NA	NA	NA	BAM	DO46338	NA	>81%	NA	NA	96	unknown	OV-AU	OV-AU	NA	NA	NA	NA	NA	NA
DO46338	SP101546	NA	NA	NA	NA	NA	unknown	NA	Aligned Reads	relapse	59	59	60	C56	NA	596	186	NA	female	596	III	NA	FIGO	deceased	WGS	NA	NA	FI53225	NA	NA	NA	NA	NA	BAM	DO46338	NA	NA	NA	NA	NA	unknown	OV-AU	OV-AU	NA	NA	NA	NA	NA	NA
DO46340	SP101548	NA	NA	NA	NA	NA	unknown	NA	Aligned Reads	relapse	62	62	64	C48.2	NA	616	91	NA	female	616	III	NA	FIGO	deceased	WGS	NA	NA	FI21122	NA	NA	NA	NA	NA	BAM	DO46340	NA	61-80%	NA	NA	70	unknown	OV-AU	OV-AU	NA	NA	NA	NA	NA	NA
DO46340	SP101550	NA	NA	NA	NA	NA	unknown	NA	Aligned Reads	relapse	62	62	64	C48.2	NA	616	91	NA	female	616	III	NA	FIGO	deceased	WGS	NA	NA	FI21121	NA	NA	NA	NA	NA	BAM	DO46340	NA	NA	NA	NA	NA	unknown	OV-AU	OV-AU	NA	NA	NA	NA	NA	NA
DO46342	SP101552	NA	NA	NA	NA	NA	unknown	NA	Aligned Reads	relapse	67	67	71	C56	NA	1398	204	NA	female	1398	III	NA	FIGO	deceased	WGS	NA	NA	FI32095	NA	NA	NA	NA	NA	BAM	DO46342	NA	>81%	NA	NA	91	unknown	OV-AU	OV-AU	NA	NA	NA	NA	NA	NA
DO46342	SP101556	NA	NA	NA	NA	NA	unknown	NA	Aligned Reads	relapse	67	67	71	C56	NA	1398	204	NA	female	1398	III	NA	FIGO	deceased	WGS	NA	NA	FI32094	NA	NA	NA	NA	NA	BAM	DO46342	NA	NA	NA	NA	NA	unknown	OV-AU	OV-AU	NA	NA	NA	NA	NA	NA
DO46344	SP101558	NA	NA	NA	NA	NA	unknown	NA	Aligned Reads	relapse	46	46	47	C48.2	NA	642	275	NA	female	642	III	NA	FIGO	deceased	WGS	NA	NA	FI42345	NA	NA	NA	NA	NA	BAM	DO46344	NA	61-80%	NA	NA	80	unknown	OV-AU	OV-AU	NA	NA	NA	NA	NA	NA
DO46344	SP101562	NA	NA	NA	NA	NA	unknown	NA	Aligned Reads	relapse	46	46	47	C48.2	NA	642	275	NA	female	642	III	NA	FIGO	deceased	WGS	NA	NA	FI42344	NA	NA	NA	NA	NA	BAM	DO46344	NA	NA	NA	NA	NA	unknown	OV-AU	OV-AU	NA	NA	NA	NA	NA	NA
DO46346	SP101564	NA	NA	NA	NA	NA	unknown	NA	Aligned Reads	relapse	54	54	57	C56	NA	1187	189	NA	female	1187	III	NA	FIGO	deceased	WGS	NA	NA	FI20159	NA	NA	NA	NA	NA	BAM	DO46346	NA	>81%	NA	NA	85	unknown	OV-AU	OV-AU	NA	NA	NA	NA	NA	NA
DO46346	SP101566	NA	NA	NA	NA	NA	unknown	NA	Aligned Reads	relapse	54	54	57	C56	NA	1187	189	NA	female	1187	III	NA	FIGO	deceased	WGS	NA	NA	FI20158	NA	NA	NA	NA	NA	BAM	DO46346	NA	NA	NA	NA	NA	unknown	OV-AU	OV-AU	NA	NA	NA	NA	NA	NA
DO46348	SP101568	NA	NA	NA	NA	NA	unknown	NA	Aligned Reads	relapse	58	58	59	C48.2	NA	287	50	NA	female	287	IV	NA	FIGO	deceased	WGS	NA	NA	FI31631	NA	NA	NA	NA	NA	BAM	DO46348	NA	41-60%	NA	NA	58	unknown	OV-AU	OV-AU	NA	NA	NA	NA	NA	NA
DO46348	SP101570	NA	NA	NA	NA	NA	unknown	NA	Aligned Reads	relapse	58	58	59	C48.2	NA	287	50	NA	female	287	IV	NA	FIGO	deceased	WGS	NA	NA	FI31630	NA	NA	NA	NA	NA	BAM	DO46348	NA	NA	NA	NA	NA	unknown	OV-AU	OV-AU	NA	NA	NA	NA	NA	NA
DO46350	SP101572	NA	NA	NA	NA	NA	unknown	NA	Aligned Reads	relapse	66	67	69	C48.2	NA	886	35	NA	female	886	III	NA	FIGO	deceased	WGS	NA	NA	FI39832	NA	NA	NA	NA	NA	BAM	DO46350	NA	41-60%	NA	NA	53	unknown	OV-AU	OV-AU	NA	NA	NA	NA	NA	NA
DO46350	SP101574	NA	NA	NA	NA	NA	unknown	NA	Aligned Reads	relapse	66	67	69	C48.2	NA	886	35	NA	female	886	III	NA	FIGO	deceased	WGS	NA	NA	FI39831	NA	NA	NA	NA	NA	BAM	DO46350	NA	NA	NA	NA	NA	unknown	OV-AU	OV-AU	NA	NA	NA	NA	NA	NA
DO46352	SP101576	NA	NA	NA	NA	NA	unknown	NA	Aligned Reads	relapse	60	60	61	C56	NA	677	77	NA	female	677	III	NA	FIGO	deceased	WGS	NA	NA	FI51904	NA	NA	NA	NA	NA	BAM	DO46352	NA	>81%	NA	NA	84	unknown	OV-AU	OV-AU	NA	NA	NA	NA	NA	NA
DO46352	SP101578	NA	NA	NA	NA	NA	unknown	NA	Aligned Reads	relapse	60	60	61	C56	NA	677	77	NA	female	677	III	NA	FIGO	deceased	WGS	NA	NA	FI51903	NA	NA	NA	NA	NA	BAM	DO46352	NA	NA	NA	NA	NA	unknown	OV-AU	OV-AU	NA	NA	NA	NA	NA	NA
DO46354	SP101580	NA	NA	NA	NA	NA	unknown	NA	Aligned Reads	relapse	73	73	75	C56	NA	843	76	NA	female	843	III	NA	FIGO	deceased	WGS	NA	NA	FI7058	NA	NA	NA	NA	NA	BAM	DO46354	NA	61-80%	NA	NA	77	unknown	OV-AU	OV-AU	NA	NA	NA	NA	NA	NA
DO46354	SP101582	NA	NA	NA	NA	NA	unknown	NA	Aligned Reads	relapse	73	73	75	C56	NA	843	76	NA	female	843	III	NA	FIGO	deceased	WGS	NA	NA	FI7057	NA	NA	NA	NA	NA	BAM	DO46354	NA	NA	NA	NA	NA	unknown	OV-AU	OV-AU	NA	NA	NA	NA	NA	NA
DO46356	SP101584	NA	NA	NA	NA	NA	unknown	NA	Aligned Reads	relapse	68	68	70	C56	NA	911	79	NA	female	911	III	NA	FIGO	deceased	WGS	NA	NA	FI52478	NA	NA	NA	NA	NA	BAM	DO46356	NA	>81%	NA	NA	97	unknown	OV-AU	OV-AU	NA	NA	NA	NA	NA	NA
DO46356	SP101586	NA	NA	NA	NA	NA	unknown	NA	Aligned Reads	relapse	68	68	70	C56	NA	911	79	NA	female	911	III	NA	FIGO	deceased	WGS	NA	NA	FI52477	NA	NA	NA	NA	NA	BAM	DO46356	NA	NA	NA	NA	NA	unknown	OV-AU	OV-AU	NA	NA	NA	NA	NA	NA
DO46358	SP101588	NA	NA	NA	NA	NA	unknown	NA	Aligned Reads	relapse	60	60	61	C56	NA	423	98	NA	female	423	III	NA	FIGO	deceased	WGS	NA	NA	FI7978	NA	NA	NA	NA	NA	BAM	DO46358	NA	>81%	NA	NA	86	unknown	OV-AU	OV-AU	NA	NA	NA	NA	NA	NA
DO46358	SP101590	NA	NA	NA	NA	NA	unknown	NA	Aligned Reads	relapse	60	60	61	C56	NA	423	98	NA	female	423	III	NA	FIGO	deceased	WGS	NA	NA	FI7977	NA	NA	NA	NA	NA	BAM	DO46358	NA	NA	NA	NA	NA	unknown	OV-AU	OV-AU	NA	NA	NA	NA	NA	NA
DO46360	SP101592	NA	NA	NA	NA	NA	unknown	NA	Aligned Reads	relapse	58	58	63	C56	NA	1759	122	NA	female	1759	IV	NA	FIGO	deceased	WGS	NA	NA	FI27875	NA	NA	NA	NA	NA	BAM	DO46360	NA	>81%	NA	NA	88	unknown	OV-AU	OV-AU	NA	NA	NA	NA	NA	NA
DO46360	SP101594	NA	NA	NA	NA	NA	unknown	NA	Aligned Reads	relapse	58	58	63	C56	NA	1759	122	NA	female	1759	IV	NA	FIGO	deceased	WGS	NA	NA	FI27874	NA	NA	NA	NA	NA	BAM	DO46360	NA	NA	NA	NA	NA	unknown	OV-AU	OV-AU	NA	NA	NA	NA	NA	NA
DO46362	SP101596	NA	NA	NA	NA	NA	unknown	NA	Aligned Reads	progression	61	61	65	C56	NA	1639	NA	NA	female	1639	III	NA	FIGO	deceased	WGS	NA	NA	FI42721	NA	NA	NA	NA	NA	BAM	DO46362	NA	>81%	NA	NA	84	unknown	OV-AU	OV-AU	NA	NA	NA	NA	NA	NA
DO46362	SP101598	NA	NA	NA	NA	NA	unknown	NA	Aligned Reads	progression	61	61	65	C56	NA	1639	NA	NA	female	1639	III	NA	FIGO	deceased	WGS	NA	NA	FI42720	NA	NA	NA	NA	NA	BAM	DO46362	NA	NA	NA	NA	NA	unknown	OV-AU	OV-AU	NA	NA	NA	NA	NA	NA
DO46364	SP101600	NA	NA	NA	NA	NA	unknown	NA	Aligned Reads	relapse	45	45	46	C56	NA	806	166	NA	female	806	III	NA	FIGO	deceased	WGS	NA	NA	FI48763	NA	NA	NA	NA	NA	BAM	DO46364	NA	61-80%	NA	NA	74	unknown	OV-AU	OV-AU	NA	NA	NA	NA	NA	NA
DO46364	SP101602	NA	NA	NA	NA	NA	unknown	NA	Aligned Reads	relapse	45	45	46	C56	NA	806	166	NA	female	806	III	NA	FIGO	deceased	WGS	NA	NA	FI48762	NA	NA	NA	NA	NA	BAM	DO46364	NA	NA	NA	NA	NA	unknown	OV-AU	OV-AU	NA	NA	NA	NA	NA	NA
DO46366	SP101604	NA	NA	NA	NA	NA	unknown	NA	Aligned Reads	relapse	65	65	70	C57	NA	2054	243	NA	female	2054	III	NA	FIGO	deceased	WGS	NA	NA	FI8017	NA	NA	NA	NA	NA	BAM	DO46366	NA	61-80%	NA	NA	64	unknown	OV-AU	OV-AU	NA	NA	NA	NA	NA	NA
DO46366	SP101608	NA	NA	NA	NA	NA	unknown	NA	Aligned Reads	relapse	65	65	70	C57	NA	2054	243	NA	female	2054	III	NA	FIGO	deceased	WGS	NA	NA	FI8016	NA	NA	NA	NA	NA	BAM	DO46366	NA	NA	NA	NA	NA	unknown	OV-AU	OV-AU	NA	NA	NA	NA	NA	NA
DO46368	SP101610	NA	NA	NA	NA	NA	unknown	NA	Aligned Reads	relapse	57	57	64	C56	NA	2879	1365	NA	female	2879	III	NA	FIGO	deceased	WGS	NA	NA	FI31923	NA	NA	NA	NA	NA	BAM	DO46368	NA	61-80%	NA	NA	72	unknown	OV-AU	OV-AU	NA	NA	NA	NA	NA	NA
DO46368	SP101614	NA	NA	NA	NA	NA	unknown	NA	Aligned Reads	relapse	57	57	64	C56	NA	2879	1365	NA	female	2879	III	NA	FIGO	deceased	WGS	NA	NA	FI31922	NA	NA	NA	NA	NA	BAM	DO46368	NA	NA	NA	NA	NA	unknown	OV-AU	OV-AU	NA	NA	NA	NA	NA	NA
DO46370	SP101616	NA	NA	NA	NA	NA	unknown	NA	Aligned Reads	relapse	54	54	58	C56	NA	1727	711	NA	female	1727	III	NA	FIGO	deceased	WGS	NA	NA	FI28964	NA	NA	NA	NA	NA	BAM	DO46370	NA	>81%	NA	NA	92	unknown	OV-AU	OV-AU	NA	NA	NA	NA	NA	NA
DO46370	SP101620	NA	NA	NA	NA	NA	unknown	NA	Aligned Reads	relapse	54	54	58	C56	NA	1727	711	NA	female	1727	III	NA	FIGO	deceased	WGS	NA	NA	FI28963	NA	NA	NA	NA	NA	BAM	DO46370	NA	NA	NA	NA	NA	unknown	OV-AU	OV-AU	NA	NA	NA	NA	NA	NA
DO46372	SP101622	NA	NA	NA	NA	NA	unknown	NA	Aligned Reads	relapse	39	39	42	C56	NA	1326	548	NA	female	1326	III	NA	FIGO	deceased	WGS	NA	NA	FI38140	NA	NA	NA	NA	NA	BAM	DO46372	NA	>81%	NA	NA	93	unknown	OV-AU	OV-AU	NA	NA	NA	NA	NA	NA
DO46372	SP101626	NA	NA	NA	NA	NA	unknown	NA	Aligned Reads	relapse	39	39	42	C56	NA	1326	548	NA	female	1326	III	NA	FIGO	deceased	WGS	NA	NA	FI38139	NA	NA	NA	NA	NA	BAM	DO46372	NA	NA	NA	NA	NA	unknown	OV-AU	OV-AU	NA	NA	NA	NA	NA	NA
DO46374	SP101628	NA	NA	NA	NA	NA	unknown	NA	Aligned Reads	relapse	69	69	72	C56	NA	1409	406	NA	female	1409	III	NA	FIGO	deceased	WGS	NA	NA	FI50779	NA	NA	NA	NA	NA	BAM	DO46374	NA	>81%	NA	NA	83	unknown	OV-AU	OV-AU	NA	NA	NA	NA	NA	NA
DO46374	SP101632	NA	NA	NA	NA	NA	unknown	NA	Aligned Reads	relapse	69	69	72	C56	NA	1409	406	NA	female	1409	III	NA	FIGO	deceased	WGS	NA	NA	FI50778	NA	NA	NA	NA	NA	BAM	DO46374	NA	NA	NA	NA	NA	unknown	OV-AU	OV-AU	NA	NA	NA	NA	NA	NA
DO46376	SP101634	NA	NA	NA	NA	NA	unknown	NA	Aligned Reads	relapse	58	58	61	C56	NA	1430	324	NA	female	1430	III	NA	FIGO	deceased	WGS	NA	NA	FI5282	NA	NA	NA	NA	NA	BAM	DO46376	NA	61-80%	NA	NA	61	unknown	OV-AU	OV-AU	NA	NA	NA	NA	NA	NA
DO46376	SP101640	NA	NA	NA	NA	NA	unknown	NA	Aligned Reads	relapse	58	58	61	C56	NA	1430	324	NA	female	1430	III	NA	FIGO	deceased	WGS	NA	NA	FI5281	NA	NA	NA	NA	NA	BAM	DO46376	NA	NA	NA	NA	NA	unknown	OV-AU	OV-AU	NA	NA	NA	NA	NA	NA
DO46378	SP101642	NA	NA	NA	NA	NA	unknown	NA	Aligned Reads	relapse	59	59	61	C56	NA	843	482	NA	female	843	III	NA	FIGO	alive	WGS	NA	NA	FI16909	NA	NA	NA	NA	NA	BAM	DO46378	NA	>81%	NA	NA	88	unknown	OV-AU	OV-AU	NA	NA	NA	NA	NA	NA
DO46378	SP101646	NA	NA	NA	NA	NA	unknown	NA	Aligned Reads	relapse	59	59	61	C56	NA	843	482	NA	female	843	III	NA	FIGO	alive	WGS	NA	NA	FI16908	NA	NA	NA	NA	NA	BAM	DO46378	NA	NA	NA	NA	NA	unknown	OV-AU	OV-AU	NA	NA	NA	NA	NA	NA
DO46380	SP101648	NA	NA	NA	NA	NA	unknown	NA	Aligned Reads	relapse	51	51	54	C56	NA	1423	273	NA	female	1423	III	NA	FIGO	deceased	WGS	NA	NA	FI29000	NA	NA	NA	NA	NA	BAM	DO46380	NA	>81%	NA	NA	88	unknown	OV-AU	OV-AU	NA	NA	NA	NA	NA	NA
DO46380	SP101652	NA	NA	NA	NA	NA	unknown	NA	Aligned Reads	relapse	51	51	54	C56	NA	1423	273	NA	female	1423	III	NA	FIGO	deceased	WGS	NA	NA	FI28999	NA	NA	NA	NA	NA	BAM	DO46380	NA	NA	NA	NA	NA	unknown	OV-AU	OV-AU	NA	NA	NA	NA	NA	NA
DO46382	SP101654	NA	NA	NA	NA	NA	unknown	NA	Aligned Reads	relapse	62	62	62	C48.2	NA	311	120	NA	female	311	IV	NA	FIGO	deceased	WGS	NA	NA	FI38294	NA	NA	NA	NA	NA	BAM	DO46382	NA	61-80%	NA	NA	78	unknown	OV-AU	OV-AU	NA	NA	NA	NA	NA	NA
DO46382	SP101656	NA	NA	NA	NA	NA	unknown	NA	Aligned Reads	relapse	62	62	62	C48.2	NA	311	120	NA	female	311	IV	NA	FIGO	deceased	WGS	NA	NA	FI38293	NA	NA	NA	NA	NA	BAM	DO46382	NA	NA	NA	NA	NA	unknown	OV-AU	OV-AU	NA	NA	NA	NA	NA	NA
DO46384	SP101658	NA	NA	NA	NA	NA	unknown	NA	Aligned Reads	relapse	55	55	56	C56	NA	614	148	NA	female	614	III	NA	FIGO	deceased	WGS	NA	NA	FI48477	NA	NA	NA	NA	NA	BAM	DO46384	NA	>81%	NA	NA	99	unknown	OV-AU	OV-AU	NA	NA	NA	NA	NA	NA
DO46384	SP101660	NA	NA	NA	NA	NA	unknown	NA	Aligned Reads	relapse	55	55	56	C56	NA	614	148	NA	female	614	III	NA	FIGO	deceased	WGS	NA	NA	FI48476	NA	NA	NA	NA	NA	BAM	DO46384	NA	NA	NA	NA	NA	unknown	OV-AU	OV-AU	NA	NA	NA	NA	NA	NA
DO46386	SP101662	NA	NA	NA	NA	NA	unknown	NA	Aligned Reads	relapse	49	49	51	C48.2	NA	1162	116	NA	female	1162	III	NA	FIGO	deceased	WGS	NA	NA	FI33952	NA	NA	NA	NA	NA	BAM	DO46386	NA	41-60%	NA	NA	51	unknown	OV-AU	OV-AU	NA	NA	NA	NA	NA	NA
DO46386	SP101664	NA	NA	NA	NA	NA	unknown	NA	Aligned Reads	relapse	49	49	51	C48.2	NA	1162	116	NA	female	1162	III	NA	FIGO	deceased	WGS	NA	NA	FI33951	NA	NA	NA	NA	NA	BAM	DO46386	NA	NA	NA	NA	NA	unknown	OV-AU	OV-AU	NA	NA	NA	NA	NA	NA
DO46388	SP101666	NA	NA	NA	NA	NA	unknown	NA	Aligned Reads	relapse	74	74	75	C56	NA	413	151	NA	female	413	III	NA	FIGO	deceased	WGS	NA	NA	FI44772	NA	NA	NA	NA	NA	BAM	DO46388	NA	>81%	NA	NA	87	unknown	OV-AU	OV-AU	NA	NA	NA	NA	NA	NA
DO46388	SP101668	NA	NA	NA	NA	NA	unknown	NA	Aligned Reads	relapse	74	74	75	C56	NA	413	151	NA	female	413	III	NA	FIGO	deceased	WGS	NA	NA	FI44771	NA	NA	NA	NA	NA	BAM	DO46388	NA	NA	NA	NA	NA	unknown	OV-AU	OV-AU	NA	NA	NA	NA	NA	NA
DO46390	SP101670	NA	NA	NA	NA	NA	unknown	NA	Aligned Reads	relapse	65	65	65	C56	NA	374	49	NA	female	374	III	NA	FIGO	deceased	WGS	NA	NA	FI9974	NA	NA	NA	NA	NA	BAM	DO46390	NA	>81%	NA	NA	97	unknown	OV-AU	OV-AU	NA	NA	NA	NA	NA	NA
DO46390	SP101672	NA	NA	NA	NA	NA	unknown	NA	Aligned Reads	relapse	65	65	65	C56	NA	374	49	NA	female	374	III	NA	FIGO	deceased	WGS	NA	NA	FI9973	NA	NA	NA	NA	NA	BAM	DO46390	NA	NA	NA	NA	NA	unknown	OV-AU	OV-AU	NA	NA	NA	NA	NA	NA
DO46392	SP101674	NA	NA	NA	NA	NA	unknown	NA	Aligned Reads	relapse	48	48	49	C56	NA	628	164	NA	female	628	III	NA	FIGO	deceased	WGS	NA	NA	FI12539	NA	NA	NA	NA	NA	BAM	DO46392	NA	>81%	NA	NA	93	unknown	OV-AU	OV-AU	NA	NA	NA	NA	NA	NA
DO46392	SP101676	NA	NA	NA	NA	NA	unknown	NA	Aligned Reads	relapse	48	48	49	C56	NA	628	164	NA	female	628	III	NA	FIGO	deceased	WGS	NA	NA	FI12538	NA	NA	NA	NA	NA	BAM	DO46392	NA	NA	NA	NA	NA	unknown	OV-AU	OV-AU	NA	NA	NA	NA	NA	NA
DO46394	SP101678	NA	NA	NA	NA	NA	unknown	NA	Aligned Reads	relapse	61	61	63	C56	NA	1039	121	NA	female	1039	IV	NA	FIGO	deceased	WGS	NA	NA	FI23534	NA	NA	NA	NA	NA	BAM	DO46394	NA	>81%	NA	NA	85	unknown	OV-AU	OV-AU	NA	NA	NA	NA	NA	NA
DO46394	SP101680	NA	NA	NA	NA	NA	unknown	NA	Aligned Reads	relapse	61	61	63	C56	NA	1039	121	NA	female	1039	IV	NA	FIGO	deceased	WGS	NA	NA	FI23533	NA	NA	NA	NA	NA	BAM	DO46394	NA	NA	NA	NA	NA	unknown	OV-AU	OV-AU	NA	NA	NA	NA	NA	NA
DO46396	SP101682	NA	NA	NA	NA	NA	unknown	NA	Aligned Reads	relapse	64	64	65	C56	NA	583	76	NA	female	583	III	NA	FIGO	deceased	WGS	NA	NA	FI33934	NA	NA	NA	NA	NA	BAM	DO46396	NA	>81%	NA	NA	93	unknown	OV-AU	OV-AU	NA	NA	NA	NA	NA	NA
DO46396	SP101684	NA	NA	NA	NA	NA	unknown	NA	Aligned Reads	relapse	64	64	65	C56	NA	583	76	NA	female	583	III	NA	FIGO	deceased	WGS	NA	NA	FI33933	NA	NA	NA	NA	NA	BAM	DO46396	NA	NA	NA	NA	NA	unknown	OV-AU	OV-AU	NA	NA	NA	NA	NA	NA
DO46398	SP101686	NA	NA	NA	NA	NA	unknown	NA	Aligned Reads	relapse	66	66	67	C56	NA	437	71	NA	female	437	III	NA	FIGO	alive	WGS	NA	NA	FI34672	NA	NA	NA	NA	NA	BAM	DO46398	NA	>81%	NA	NA	83	unknown	OV-AU	OV-AU	NA	NA	NA	NA	NA	NA
DO46398	SP101688	NA	NA	NA	NA	NA	unknown	NA	Aligned Reads	relapse	66	66	67	C56	NA	437	71	NA	female	437	III	NA	FIGO	alive	WGS	NA	NA	FI34671	NA	NA	NA	NA	NA	BAM	DO46398	NA	NA	NA	NA	NA	unknown	OV-AU	OV-AU	NA	NA	NA	NA	NA	NA
DO46400	SP101690	NA	NA	NA	NA	NA	unknown	NA	Aligned Reads	relapse	70	70	71	C48.2	NA	719	173	NA	female	719	III	NA	FIGO	deceased	WGS	NA	NA	FI45572	NA	NA	NA	NA	NA	BAM	DO46400	NA	NA	NA	NA	NA	unknown	OV-AU	OV-AU	NA	NA	NA	NA	NA	NA
DO46400	SP101692	NA	NA	NA	NA	NA	unknown	NA	Aligned Reads	relapse	70	70	71	C48.2	NA	719	173	NA	female	719	III	NA	FIGO	deceased	WGS	NA	NA	FI45571	NA	NA	NA	NA	NA	BAM	DO46400	NA	NA	NA	NA	NA	unknown	OV-AU	OV-AU	NA	NA	NA	NA	NA	NA
DO46402	SP101694	NA	NA	NA	NA	NA	unknown	NA	Aligned Reads	relapse	77	77	78	C56	NA	511	88	NA	female	511	III	NA	FIGO	deceased	WGS	NA	NA	FI2130	NA	NA	NA	NA	NA	BAM	DO46402	NA	>81%	NA	NA	89	unknown	OV-AU	OV-AU	NA	NA	NA	NA	NA	NA
DO46402	SP101697	NA	NA	NA	NA	NA	unknown	NA	Aligned Reads	relapse	77	77	78	C56	NA	511	88	NA	female	511	III	NA	FIGO	deceased	WGS	NA	NA	FI2129	NA	NA	NA	NA	NA	BAM	DO46402	NA	NA	NA	NA	NA	unknown	OV-AU	OV-AU	NA	NA	NA	NA	NA	NA
DO46404	SP101700	NA	NA	NA	NA	NA	unknown	NA	Aligned Reads	relapse	55	55	57	C56	NA	690	105	NA	female	690	III	NA	FIGO	deceased	WGS	NA	NA	FI13410	NA	NA	NA	NA	NA	BAM	DO46404	NA	>81%	NA	NA	86	unknown	OV-AU	OV-AU	NA	NA	NA	NA	NA	NA
DO46404	SP101704	NA	NA	NA	NA	NA	unknown	NA	Aligned Reads	relapse	55	55	57	C56	NA	690	105	NA	female	690	III	NA	FIGO	deceased	WGS	NA	NA	FI13409	NA	NA	NA	NA	NA	BAM	DO46404	NA	NA	NA	NA	NA	unknown	OV-AU	OV-AU	NA	NA	NA	NA	NA	NA
DO46408	SP101708	NA	NA	NA	NA	NA	unknown	NA	Aligned Reads	relapse	56	56	57	C56	NA	489	91	NA	female	489	III	NA	FIGO	deceased	WGS	NA	NA	FI24624	NA	NA	NA	NA	NA	BAM	DO46408	NA	>81%	NA	NA	91	unknown	OV-AU	OV-AU	NA	NA	NA	NA	NA	NA
DO46408	SP101712	NA	NA	NA	NA	NA	unknown	NA	Aligned Reads	relapse	56	56	57	C56	NA	489	91	NA	female	489	III	NA	FIGO	deceased	WGS	NA	NA	FI24623	NA	NA	NA	NA	NA	BAM	DO46408	NA	NA	NA	NA	NA	unknown	OV-AU	OV-AU	NA	NA	NA	NA	NA	NA
DO46412	SP101716	NA	NA	NA	NA	NA	unknown	NA	Aligned Reads	relapse	64	64	65	C56	NA	597	56	NA	female	597	III	NA	FIGO	deceased	WGS	NA	NA	FI34654	NA	NA	NA	NA	NA	BAM	DO46412	NA	>81%	NA	NA	83	unknown	OV-AU	OV-AU	NA	NA	NA	NA	NA	NA
DO46412	SP101720	NA	NA	NA	NA	NA	unknown	NA	Aligned Reads	relapse	64	64	65	C56	NA	597	56	NA	female	597	III	NA	FIGO	deceased	WGS	NA	NA	FI34653	NA	NA	NA	NA	NA	BAM	DO46412	NA	NA	NA	NA	NA	unknown	OV-AU	OV-AU	NA	NA	NA	NA	NA	NA
DO46416	SP101724	NA	NA	NA	NA	NA	unknown	NA	Aligned Reads	relapse	54	55	59	C56	NA	1972	138	NA	female	1972	III	NA	FIGO	deceased	WGS	NA	NA	FI45554	NA	NA	NA	NA	NA	BAM	DO46416	NA	>81%	NA	NA	99	unknown	OV-AU	OV-AU	NA	NA	NA	NA	NA	NA
DO46416	SP101728	NA	NA	NA	NA	NA	unknown	NA	Aligned Reads	relapse	54	55	59	C56	NA	1972	138	NA	female	1972	III	NA	FIGO	deceased	WGS	NA	NA	FI45553	NA	NA	NA	NA	NA	BAM	DO46416	NA	NA	NA	NA	NA	unknown	OV-AU	OV-AU	NA	NA	NA	NA	NA	NA
DO46420	SP101732	NA	NA	NA	NA	NA	unknown	NA	Aligned Reads	relapse	65	68	68	C56	NA	1380	681	NA	female	1380	III	NA	FIGO	deceased	WGS	NA	NA	FI13428	NA	NA	NA	NA	NA	BAM	DO46420	NA	61-80%	NA	NA	73	unknown	OV-AU	OV-AU	NA	NA	NA	NA	NA	NA
DO46420	SP101736	NA	NA	NA	NA	NA	unknown	NA	Aligned Reads	relapse	65	68	68	C56	NA	1380	681	NA	female	1380	III	NA	FIGO	deceased	WGS	NA	NA	FI13427	NA	NA	NA	NA	NA	BAM	DO46420	NA	NA	NA	NA	NA	unknown	OV-AU	OV-AU	NA	NA	NA	NA	NA	NA
DO46424	SP101740	NA	NA	NA	NA	NA	unknown	NA	Aligned Reads	relapse	47	53	53	C48.2	NA	2341	514	NA	female	2341	III	NA	FIGO	deceased	WGS	NA	NA	FI514	NA	NA	NA	NA	NA	BAM	DO46424	NA	>81%	NA	NA	93	unknown	OV-AU	OV-AU	NA	NA	NA	NA	NA	NA
DO46424	SP101744	NA	NA	NA	NA	NA	unknown	NA	Aligned Reads	relapse	47	53	53	C48.2	NA	2341	514	NA	female	2341	III	NA	FIGO	deceased	WGS	NA	NA	FI513	NA	NA	NA	NA	NA	BAM	DO46424	NA	NA	NA	NA	NA	unknown	OV-AU	OV-AU	NA	NA	NA	NA	NA	NA
DO46448	SP101795	NA	NA	NA	NA	NA	unknown	NA	Aligned Reads	relapse	45	45	47	C56	NA	654	82	NA	female	654	III	NA	FIGO	deceased	WGS	NA	NA	FI32762	NA	NA	NA	NA	NA	BAM	DO46448	NA	41-60%	NA	NA	50	unknown	OV-AU	OV-AU	NA	NA	NA	NA	NA	NA
DO46448	SP101800	NA	NA	NA	NA	NA	unknown	NA	Aligned Reads	relapse	45	45	47	C56	NA	654	82	NA	female	654	III	NA	FIGO	deceased	WGS	NA	NA	FI32761	NA	NA	NA	NA	NA	BAM	DO46448	NA	NA	NA	NA	NA	unknown	OV-AU	OV-AU	NA	NA	NA	NA	NA	NA
DO46473	SP101845	NA	NA	NA	NA	NA	unknown	NA	Aligned Reads	relapse	46	50	51	C56	NA	1918	659	NA	female	1918	III	NA	FIGO	deceased	WGS	NA	NA	FI22227	NA	NA	NA	NA	NA	BAM	DO46473	NA	61-80%	NA	NA	74	unknown	OV-AU	OV-AU	NA	NA	NA	NA	NA	NA
DO46473	SP101850	NA	NA	NA	NA	NA	unknown	NA	Aligned Reads	relapse	46	50	51	C56	NA	1918	659	NA	female	1918	III	NA	FIGO	deceased	WGS	NA	NA	FI22226	NA	NA	NA	NA	NA	BAM	DO46473	NA	NA	NA	NA	NA	unknown	OV-AU	OV-AU	NA	NA	NA	NA	NA	NA
DO46488	SP101881	NA	NA	NA	NA	NA	unknown	NA	Aligned Reads	relapse	57	61	61	C56	NA	1421	265	NA	female	1421	III	NA	FIGO	deceased	WGS	NA	NA	FI11567	NA	NA	NA	NA	NA	BAM	DO46488	NA	61-80%	NA	NA	76	unknown	OV-AU	OV-AU	NA	NA	NA	NA	NA	NA
DO46488	SP101886	NA	NA	NA	NA	NA	unknown	NA	Aligned Reads	relapse	57	61	61	C56	NA	1421	265	NA	female	1421	III	NA	FIGO	deceased	WGS	NA	NA	FI11566	NA	NA	NA	NA	NA	BAM	DO46488	NA	NA	NA	NA	NA	unknown	OV-AU	OV-AU	NA	NA	NA	NA	NA	NA
DO46493	SP101891	NA	NA	NA	NA	NA	unknown	NA	Aligned Reads	relapse	62	62	65	C56	NA	839	200	NA	female	839	IV	NA	FIGO	alive	WGS	NA	NA	FI22209	NA	NA	NA	NA	NA	BAM	DO46493	NA	61-80%	NA	NA	76	unknown	OV-AU	OV-AU	NA	NA	NA	NA	NA	NA
DO46493	SP101911	NA	NA	NA	NA	NA	unknown	NA	Aligned Reads	relapse	62	62	65	C56	NA	839	200	NA	female	839	IV	NA	FIGO	alive	WGS	NA	NA	FI22208	NA	NA	NA	NA	NA	BAM	DO46493	NA	NA	NA	NA	NA	unknown	OV-AU	OV-AU	NA	NA	NA	NA	NA	NA
DO46498	SP101921	NA	NA	NA	NA	NA	unknown	NA	Aligned Reads	relapse	62	66	66	C56	NA	1618	820	NA	female	1618	III	NA	FIGO	alive	WGS	NA	NA	FI27222	NA	NA	NA	NA	NA	BAM	DO46498	NA	61-80%	NA	NA	80	unknown	OV-AU	OV-AU	NA	NA	NA	NA	NA	NA
DO46498	SP101926	NA	NA	NA	NA	NA	unknown	NA	Aligned Reads	relapse	62	66	66	C56	NA	1618	820	NA	female	1618	III	NA	FIGO	alive	WGS	NA	NA	FI27221	NA	NA	NA	NA	NA	BAM	DO46498	NA	NA	NA	NA	NA	unknown	OV-AU	OV-AU	NA	NA	NA	NA	NA	NA
DO46503	SP101931	NA	NA	NA	NA	NA	unknown	NA	Aligned Reads	relapse	71	73	73	C56	NA	950	511	NA	female	950	III	NA	FIGO	alive	WGS	NA	NA	FI37667	NA	NA	NA	NA	NA	BAM	DO46503	NA	NA	NA	NA	NA	unknown	OV-AU	OV-AU	NA	NA	NA	NA	NA	NA
DO46503	SP101936	NA	NA	NA	NA	NA	unknown	NA	Aligned Reads	relapse	71	73	73	C56	NA	950	511	NA	female	950	III	NA	FIGO	alive	WGS	NA	NA	FI37666	NA	NA	NA	NA	NA	BAM	DO46503	NA	NA	NA	NA	NA	unknown	OV-AU	OV-AU	NA	NA	NA	NA	NA	NA
DO46542	SP102015	NA	NA	NA	NA	NA	unknown	NA	Aligned Reads	relapse	55	57	57	C48.2	NA	1147	287	NA	female	1147	III	NA	FIGO	deceased	WGS	NA	NA	FI48366	NA	NA	NA	NA	NA	BAM	DO46542	NA	61-80%	NA	NA	72	unknown	OV-AU	OV-AU	NA	NA	NA	NA	NA	NA
DO46542	SP102020	NA	NA	NA	NA	NA	unknown	NA	Aligned Reads	relapse	55	57	57	C48.2	NA	1147	287	NA	female	1147	III	NA	FIGO	deceased	WGS	NA	NA	FI48365	NA	NA	NA	NA	NA	BAM	DO46542	NA	NA	NA	NA	NA	unknown	OV-AU	OV-AU	NA	NA	NA	NA	NA	NA
DO46551	SP102035	NA	NA	NA	NA	NA	unknown	NA	Aligned Reads	relapse	58	58	59	C56	NA	1055	18	NA	female	1055	III	NA	FIGO	deceased	WGS	NA	NA	FI28047	NA	NA	NA	NA	NA	BAM	DO46551	NA	61-80%	NA	NA	79	unknown	OV-AU	OV-AU	NA	NA	NA	NA	NA	NA
DO46551	SP102040	NA	NA	NA	NA	NA	unknown	NA	Aligned Reads	relapse	58	58	59	C56	NA	1055	18	NA	female	1055	III	NA	FIGO	deceased	WGS	NA	NA	FI28046	NA	NA	NA	NA	NA	BAM	DO46551	NA	NA	NA	NA	NA	unknown	OV-AU	OV-AU	NA	NA	NA	NA	NA	NA
DO46556	SP102045	NA	NA	NA	NA	NA	unknown	NA	Aligned Reads	relapse	69	69	77	C48.2	NA	2826	1037	NA	female	2826	III	NA	FIGO	alive	WGS	NA	NA	FI48384	NA	NA	NA	NA	NA	BAM	DO46556	NA	>81%	NA	NA	91	unknown	OV-AU	OV-AU	NA	NA	NA	NA	NA	NA
DO46556	SP102050	NA	NA	NA	NA	NA	unknown	NA	Aligned Reads	relapse	69	69	77	C48.2	NA	2826	1037	NA	female	2826	III	NA	FIGO	alive	WGS	NA	NA	FI48383	NA	NA	NA	NA	NA	BAM	DO46556	NA	NA	NA	NA	NA	unknown	OV-AU	OV-AU	NA	NA	NA	NA	NA	NA
DO46560	SP102055	NA	NA	NA	NA	NA	unknown	NA	Aligned Reads	relapse	45	45	45	C48.2	NA	286	90	NA	female	286	IV	NA	FIGO	deceased	WGS	NA	NA	FI18203	NA	NA	NA	NA	NA	BAM	DO46560	NA	>81%	NA	NA	90	unknown	OV-AU	OV-AU	NA	NA	NA	NA	NA	NA
DO46560	SP102060	NA	NA	NA	NA	NA	unknown	NA	Aligned Reads	relapse	45	45	45	C48.2	NA	286	90	NA	female	286	IV	NA	FIGO	deceased	WGS	NA	NA	FI18202	NA	NA	NA	NA	NA	BAM	DO46560	NA	NA	NA	NA	NA	unknown	OV-AU	OV-AU	NA	NA	NA	NA	NA	NA
DO46561	SP102064	NA	NA	NA	NA	NA	unknown	NA	Aligned Reads	relapse	52	53	53	C48.2	NA	195	13	NA	female	195	III	NA	FIGO	deceased	WGS	NA	NA	FI28011	NA	NA	NA	NA	NA	BAM	DO46561	NA	>81%	NA	NA	94	unknown	OV-AU	OV-AU	NA	NA	NA	NA	NA	NA
DO46561	SP102069	NA	NA	NA	NA	NA	unknown	NA	Aligned Reads	relapse	52	53	53	C48.2	NA	195	13	NA	female	195	III	NA	FIGO	deceased	WGS	NA	NA	FI28010	NA	NA	NA	NA	NA	BAM	DO46561	NA	NA	NA	NA	NA	unknown	OV-AU	OV-AU	NA	NA	NA	NA	NA	NA
DO46566	SP102074	NA	NA	NA	NA	NA	unknown	NA	Aligned Reads	relapse	78	78	80	C48.2	NA	673	70	NA	female	673	III	NA	FIGO	deceased	WGS	NA	NA	FI34562	NA	NA	NA	NA	NA	BAM	DO46566	NA	>81%	NA	NA	83	unknown	OV-AU	OV-AU	NA	NA	NA	NA	NA	NA
DO46566	SP102079	NA	NA	NA	NA	NA	unknown	NA	Aligned Reads	relapse	78	78	80	C48.2	NA	673	70	NA	female	673	III	NA	FIGO	deceased	WGS	NA	NA	FI34561	NA	NA	NA	NA	NA	BAM	DO46566	NA	NA	NA	NA	NA	unknown	OV-AU	OV-AU	NA	NA	NA	NA	NA	NA
DO46568	SP102084	NA	NA	NA	NA	NA	unknown	NA	Aligned Reads	relapse	66	66	66	C56	NA	320	63	NA	female	320	III	NA	FIGO	deceased	WGS	NA	NA	FI25519	NA	NA	NA	NA	NA	BAM	DO46568	NA	>81%	NA	NA	89	unknown	OV-AU	OV-AU	NA	NA	NA	NA	NA	NA
DO46568	SP102089	NA	NA	NA	NA	NA	unknown	NA	Aligned Reads	relapse	66	66	66	C56	NA	320	63	NA	female	320	III	NA	FIGO	deceased	WGS	NA	NA	FI25518	NA	NA	NA	NA	NA	BAM	DO46568	NA	NA	NA	NA	NA	unknown	OV-AU	OV-AU	NA	NA	NA	NA	NA	NA
DO46571	SP102090	NA	NA	NA	NA	NA	unknown	NA	Aligned Reads	relapse	61	61	61	C48.2	NA	243	32	NA	female	243	III	NA	FIGO	deceased	WGS	NA	NA	FI35998	NA	NA	NA	NA	NA	BAM	DO46571	NA	61-80%	NA	NA	79	unknown	OV-AU	OV-AU	NA	NA	NA	NA	NA	NA
DO46571	SP102091	NA	NA	NA	NA	NA	unknown	NA	Aligned Reads	relapse	61	61	61	C48.2	NA	243	32	NA	female	243	III	NA	FIGO	deceased	WGS	NA	NA	FI35997	NA	NA	NA	NA	NA	BAM	DO46571	NA	NA	NA	NA	NA	unknown	OV-AU	OV-AU	NA	NA	NA	NA	NA	NA
DO46576	SP102096	NA	NA	NA	NA	NA	unknown	NA	Aligned Reads	relapse	75	75	75	C56	NA	133	81	NA	female	133	III	NA	FIGO	alive	WGS	NA	NA	FI46123	NA	NA	NA	NA	NA	BAM	DO46576	NA	>81%	NA	NA	89	unknown	OV-AU	OV-AU	NA	NA	NA	NA	NA	NA
DO46576	SP102101	NA	NA	NA	NA	NA	unknown	NA	Aligned Reads	relapse	75	75	75	C56	NA	133	81	NA	female	133	III	NA	FIGO	alive	WGS	NA	NA	FI46122	NA	NA	NA	NA	NA	BAM	DO46576	NA	NA	NA	NA	NA	unknown	OV-AU	OV-AU	NA	NA	NA	NA	NA	NA
DO46581	SP102103	NA	NA	NA	NA	NA	unknown	NA	Aligned Reads	relapse	66	66	66	C56	NA	408	118	NA	female	408	III	NA	FIGO	deceased	WGS	NA	NA	FI2750	NA	NA	NA	NA	NA	BAM	DO46581	NA	>81%	NA	NA	88	unknown	OV-AU	OV-AU	NA	NA	NA	NA	NA	NA
DO46581	SP102108	NA	NA	NA	NA	NA	unknown	NA	Aligned Reads	relapse	66	66	66	C56	NA	408	118	NA	female	408	III	NA	FIGO	deceased	WGS	NA	NA	FI2749	NA	NA	NA	NA	NA	BAM	DO46581	NA	NA	NA	NA	NA	unknown	OV-AU	OV-AU	NA	NA	NA	NA	NA	NA
DO46586	SP102113	NA	NA	NA	NA	NA	unknown	NA	Aligned Reads	relapse	55	55	57	C56	NA	1019	114	NA	female	1019	III	NA	FIGO	deceased	WGS	NA	NA	FI14053	NA	NA	NA	NA	NA	BAM	DO46586	NA	>81%	NA	NA	95	unknown	OV-AU	OV-AU	NA	NA	NA	NA	NA	NA
DO46586	SP102118	NA	NA	NA	NA	NA	unknown	NA	Aligned Reads	relapse	55	55	57	C56	NA	1019	114	NA	female	1019	III	NA	FIGO	deceased	WGS	NA	NA	FI14052	NA	NA	NA	NA	NA	BAM	DO46586	NA	NA	NA	NA	NA	unknown	OV-AU	OV-AU	NA	NA	NA	NA	NA	NA
DO46588	SP102123	NA	NA	NA	NA	NA	unknown	NA	Aligned Reads	relapse	74	74	75	C56	NA	438	94	NA	female	438	III	NA	FIGO	deceased	WGS	NA	NA	FI25537	NA	NA	NA	NA	NA	BAM	DO46588	NA	>81%	NA	NA	84	unknown	OV-AU	OV-AU	NA	NA	NA	NA	NA	NA
DO46588	SP102128	NA	NA	NA	NA	NA	unknown	NA	Aligned Reads	relapse	74	74	75	C56	NA	438	94	NA	female	438	III	NA	FIGO	deceased	WGS	NA	NA	FI25536	NA	NA	NA	NA	NA	BAM	DO46588	NA	NA	NA	NA	NA	unknown	OV-AU	OV-AU	NA	NA	NA	NA	NA	NA
DO46591	SP102133	NA	NA	NA	NA	NA	unknown	NA	Aligned Reads	relapse	58	58	59	C56	NA	195	37	NA	female	195	III	NA	FIGO	deceased	WGS	NA	NA	FI36016	NA	NA	NA	NA	NA	BAM	DO46591	NA	>81%	NA	NA	91	unknown	OV-AU	OV-AU	NA	NA	NA	NA	NA	NA
DO46591	SP102138	NA	NA	NA	NA	NA	unknown	NA	Aligned Reads	relapse	58	58	59	C56	NA	195	37	NA	female	195	III	NA	FIGO	deceased	WGS	NA	NA	FI36015	NA	NA	NA	NA	NA	BAM	DO46591	NA	NA	NA	NA	NA	unknown	OV-AU	OV-AU	NA	NA	NA	NA	NA	NA
DO46593	SP102143	NA	NA	NA	NA	NA	unknown	NA	Aligned Reads	relapse	49	51	51	C56	NA	937	386	NA	female	937	IV	NA	FIGO	deceased	WGS	NA	NA	FI46141	NA	NA	NA	NA	NA	BAM	DO46593	NA	>81%	NA	NA	85	unknown	OV-AU	OV-AU	NA	NA	NA	NA	NA	NA
DO46593	SP102156	NA	NA	NA	NA	NA	unknown	NA	Aligned Reads	relapse	49	51	51	C56	NA	937	386	NA	female	937	IV	NA	FIGO	deceased	WGS	NA	NA	FI46140	NA	NA	NA	NA	NA	BAM	DO46593	NA	NA	NA	NA	NA	unknown	OV-AU	OV-AU	NA	NA	NA	NA	NA	NA
DO46597	SP102161	NA	NA	NA	NA	NA	unknown	NA	Aligned Reads	relapse	60	60	61	C56	NA	393	21	NA	female	393	III	NA	FIGO	deceased	WGS	NA	NA	FI2858	NA	NA	NA	NA	NA	BAM	DO46597	NA	>81%	NA	NA	89	unknown	OV-AU	OV-AU	NA	NA	NA	NA	NA	NA
DO46597	SP102164	NA	NA	NA	NA	NA	unknown	NA	Aligned Reads	relapse	60	60	61	C56	NA	393	21	NA	female	393	III	NA	FIGO	deceased	WGS	NA	NA	FI2857	NA	NA	NA	NA	NA	BAM	DO46597	NA	NA	NA	NA	NA	unknown	OV-AU	OV-AU	NA	NA	NA	NA	NA	NA
DO46602	SP102168	NA	NA	NA	NA	NA	unknown	NA	Aligned Reads	relapse	74	74	75	C56	NA	205	21	NA	female	205	III	NA	FIGO	deceased	WGS	NA	NA	FI14071	NA	NA	NA	NA	NA	BAM	DO46602	NA	61-80%	NA	NA	73	unknown	OV-AU	OV-AU	NA	NA	NA	NA	NA	NA
DO46602	SP102173	NA	NA	NA	NA	NA	unknown	NA	Aligned Reads	relapse	74	74	75	C56	NA	205	21	NA	female	205	III	NA	FIGO	deceased	WGS	NA	NA	FI14070	NA	NA	NA	NA	NA	BAM	DO46602	NA	NA	NA	NA	NA	unknown	OV-AU	OV-AU	NA	NA	NA	NA	NA	NA
DO46606	SP102174	NA	NA	NA	NA	NA	unknown	NA	Aligned Reads	relapse	73	73	75	C56	NA	804	293	NA	female	804	III	NA	FIGO	alive	WGS	NA	NA	FI4249	NA	NA	NA	NA	NA	BAM	DO46606	NA	>81%	NA	NA	87	unknown	OV-AU	OV-AU	NA	NA	NA	NA	NA	NA
DO46606	SP102182	NA	NA	NA	NA	NA	unknown	NA	Aligned Reads	relapse	73	73	75	C56	NA	804	293	NA	female	804	III	NA	FIGO	alive	WGS	NA	NA	FI4248	NA	NA	NA	NA	NA	BAM	DO46606	NA	NA	NA	NA	NA	unknown	OV-AU	OV-AU	NA	NA	NA	NA	NA	NA
DO46611	SP102187	NA	NA	NA	NA	NA	unknown	NA	Aligned Reads	relapse	52	52	54	C56	NA	734	237	NA	female	734	III	NA	FIGO	deceased	WGS	NA	NA	FI15164	NA	NA	NA	NA	NA	BAM	DO46611	NA	61-80%	NA	NA	80	unknown	OV-AU	OV-AU	NA	NA	NA	NA	NA	NA
DO46611	SP102194	NA	NA	NA	NA	NA	unknown	NA	Aligned Reads	relapse	52	52	54	C56	NA	734	237	NA	female	734	III	NA	FIGO	deceased	WGS	NA	NA	FI15163	NA	NA	NA	NA	NA	BAM	DO46611	NA	NA	NA	NA	NA	unknown	OV-AU	OV-AU	NA	NA	NA	NA	NA	NA
DO49445	SP117040	Don't know/Not sure	Not Documented	NA	NA	NA	yes	NA	Aligned Reads	no evidence of disease	60	60	64	C25.0	yes	1384	NA	NA	female	1384	IA	NA	AJCC/UICC TNM	alive	WGS	NA	NA	FI7828	161	complete response	142	adjuvant	chemotherapy	BAM	DO49445	NA	NA	NA	NA	NA	no	PACA-CA	PACA-CA	NA	NA	NA	NA	unknown	NA
DO49445	SP108759	Don't know/Not sure	Not Documented	NA	NA	NA	yes	NA	Aligned Reads	no evidence of disease	60	60	64	C25.0	yes	1384	NA	NA	female	1384	IA	NA	AJCC/UICC TNM	alive	WGS	NA	NA	FI7827	161	complete response	142	adjuvant	chemotherapy	BAM	DO49445	NA	NA	NA	NA	NA	no	PACA-CA	PACA-CA	NA	NA	NA	NA	unknown	NA
DO49442	SP117981	Don't know/Not sure	Not Documented	NA	NA	NA	no	NA	Aligned Reads	relapse	57	57	61	C25.0	no	1336	1075	distant recurrence/metastasis	male	1336	IIB	NA	AJCC/UICC TNM	alive	WGS	NA	NA	FI50814	152	complete response	104	adjuvant	chemotherapy	BAM	DO49442	NA	NA	NA	NA	NA	no	PACA-CA	PACA-CA	NA	NA	NA	NA	unknown	NA
DO49442	SP108750	Don't know/Not sure	Not Documented	NA	NA	NA	no	NA	Aligned Reads	relapse	57	57	61	C25.0	no	1336	1075	distant recurrence/metastasis	male	1336	IIB	NA	AJCC/UICC TNM	alive	WGS	NA	NA	FI50796	152	complete response	104	adjuvant	chemotherapy	BAM	DO49442	NA	NA	NA	NA	NA	no	PACA-CA	PACA-CA	NA	NA	NA	NA	unknown	NA
DO49424	SP117201	Don't know/Not sure	Not Documented	NA	NA	NA	no	NA	Aligned Reads	relapse	84	84	84	C25.0/C25.9	no	341	245	local recurrence and distant metastasis	male	341	IA	NA	AJCC/UICC TNM	deceased	WGS	NA	NA	FI14089	0	NA	0	not applicable	no treatment	BAM	DO49424	NA	NA	NA	NA	NA	no	PACA-CA	PACA-CA	NA	NA	NA	NA	unknown	NA
DO49424	SP108714	Don't know/Not sure	Not Documented	NA	NA	NA	no	NA	Aligned Reads	relapse	84	84	84	C25.0/C25.9	no	341	245	local recurrence and distant metastasis	male	341	IA	NA	AJCC/UICC TNM	deceased	WGS	NA	NA	FI14088	0	NA	0	not applicable	no treatment	BAM	DO49424	NA	NA	NA	NA	NA	no	PACA-CA	PACA-CA	NA	NA	NA	NA	unknown	NA
DO49448	SP125805	Don't know/Not sure	Not Documented	NA	NA	NA	no	NA	Aligned Reads	relapse	68	69	71	C25.0/C25.9	yes	951	210	distant recurrence/metastasis	male	951	IB	NA	AJCC/UICC TNM	deceased	WGS	NA	NA	FI5564	43	complete response	186	adjuvant	chemotherapy	BAM	DO49448	NA	NA	Palliative Chemo; Palliative Chemo; Palliative Chemoradiation	4; N/A; N/A	NA	no	PACA-CA	PACA-CA	NA	NA	NA	NA	unknown	NA
DO49448	SP108765	Don't know/Not sure	Not Documented	NA	NA	NA	no	NA	Aligned Reads	relapse	68	69	71	C25.0/C25.9	yes	951	210	distant recurrence/metastasis	male	951	IB	NA	AJCC/UICC TNM	deceased	WGS	NA	NA	FI5563	43	complete response	186	adjuvant	chemotherapy	BAM	DO49448	NA	NA	Palliative Chemo; Palliative Chemo; Palliative Chemoradiation	4; N/A; N/A	NA	no	PACA-CA	PACA-CA	NA	NA	NA	NA	unknown	NA
DO49451	SP117291	Don't know/Not sure	Not Documented	NA	NA	NA	no	NA	Aligned Reads	relapse	66	66	69	C25.7	yes	1131	564	local recurrence and distant metastasis	male	1131	IB	NA	AJCC/UICC TNM	alive	WGS	NA	NA	FI17678	154	complete response	87	adjuvant	chemotherapy	BAM	DO49451	NA	NA	NA	NA	NA	no	PACA-CA	PACA-CA	NA	NA	NA	NA	unknown	NA
DO49451	SP108771	Don't know/Not sure	Not Documented	NA	NA	NA	no	NA	Aligned Reads	relapse	66	66	69	C25.7	yes	1131	564	local recurrence and distant metastasis	male	1131	IB	NA	AJCC/UICC TNM	alive	WGS	NA	NA	FI17677	154	complete response	87	adjuvant	chemotherapy	BAM	DO49451	NA	NA	NA	NA	NA	no	PACA-CA	PACA-CA	NA	NA	NA	NA	unknown	NA
DO49454	SP117522	Don't know/Not sure	Not Documented	NA	NA	NA	yes	NA	Aligned Reads	relapse	74	74	75	C25.0	yes	294	52	distant recurrence/metastasis	female	294	IIA or IIB	NA	AJCC/UICC TNM	deceased	WGS	NA	NA	FI28451	43	unknown	147	palliative	chemotherapy	BAM	DO49454	NA	NA	NA	NA	NA	yes	PACA-CA	PACA-CA	NA	NA	NA	NA	unknown	NA
DO49454	SP108777	Don't know/Not sure	Not Documented	NA	NA	NA	yes	NA	Aligned Reads	relapse	74	74	75	C25.0	yes	294	52	distant recurrence/metastasis	female	294	IIA or IIB	NA	AJCC/UICC TNM	deceased	WGS	NA	NA	FI28450	43	unknown	147	palliative	chemotherapy	BAM	DO49454	NA	NA	NA	NA	NA	yes	PACA-CA	PACA-CA	NA	NA	NA	NA	unknown	NA
DO49457	SP117745	Don't know/Not sure	Not Documented	NA	NA	NA	yes	NA	Aligned Reads	no evidence of disease	53	53	56	C25.0	yes	1242	NA	NA	female	1242	IB	NA	AJCC/UICC TNM	alive	WGS	NA	NA	FI37910	160	complete response	72	adjuvant	chemotherapy	BAM	DO49457	NA	NA	NA	NA	NA	no	PACA-CA	PACA-CA	NA	NA	NA	NA	unknown	NA
DO49457	SP108783	Don't know/Not sure	Not Documented	NA	NA	NA	yes	NA	Aligned Reads	no evidence of disease	53	53	56	C25.0	yes	1242	NA	NA	female	1242	IB	NA	AJCC/UICC TNM	alive	WGS	NA	NA	FI37909	160	complete response	72	adjuvant	chemotherapy	BAM	DO49457	NA	NA	NA	NA	NA	no	PACA-CA	PACA-CA	NA	NA	NA	NA	unknown	NA
DO51496	SP117974	Don't know/Not sure	Not Documented	NA	NA	NA	unknown	NA	Aligned Reads	no evidence of disease	70	70	70	C25.0	unknown	197	NA	NA	female	197	IIB	NA	AJCC/UICC TNM	deceased	WGS	NA	NA	FI48610	0	NA	0	not applicable	no treatment	BAM	DO51496	NA	NA	NA	NA	NA	unknown	PACA-CA	PACA-CA	NA	NA	NA	NA	unknown	NA
DO51496	SP119066	Don't know/Not sure	Not Documented	NA	NA	NA	unknown	NA	Aligned Reads	no evidence of disease	70	70	70	C25.0	unknown	197	NA	NA	female	197	IIB	NA	AJCC/UICC TNM	deceased	WGS	NA	NA	FI48609	0	NA	0	not applicable	no treatment	BAM	DO51496	NA	NA	NA	NA	NA	unknown	PACA-CA	PACA-CA	NA	NA	NA	NA	unknown	NA
DO49460	SP116950	Don't know/Not sure	Not Documented	NA	NA	NA	yes	NA	Aligned Reads	relapse	64	64	66	C25.0	yes	767	300	distant recurrence/metastasis	female	767	IB	NA	AJCC/UICC TNM	deceased	WGS	NA	NA	FI5546	154	complete response	127	adjuvant	chemotherapy	BAM	DO49460	NA	NA	NA	n/A	NA	yes	PACA-CA	PACA-CA	NA	NA	NA	NA	unknown	NA
DO49460	SP108789	Don't know/Not sure	Not Documented	NA	NA	NA	yes	NA	Aligned Reads	relapse	64	64	66	C25.0	yes	767	300	distant recurrence/metastasis	female	767	IB	NA	AJCC/UICC TNM	deceased	WGS	NA	NA	FI5545	154	complete response	127	adjuvant	chemotherapy	BAM	DO49460	NA	NA	NA	n/A	NA	yes	PACA-CA	PACA-CA	NA	NA	NA	NA	unknown	NA
DO49466	SP117309	yes	Social Drinker (> once a month, < once a week)	NA	NA	NA	unknown	NA	Aligned Reads	relapse	79	79	80	C25	unknown	312	NA	local recurrence and distant metastasis	male	312	III	NA	TNM	deceased	WGS	NA	NA	FI18942	0	unknown	0	adjuvant	chemotherapy	BAM	DO49466	NA	NA	NA	NA	NA	unknown	PACA-CA	PACA-CA	NA	NA	NA	NA	unknown	NA
DO49466	SP108801	yes	Social Drinker (> once a month, < once a week)	NA	NA	NA	unknown	NA	Aligned Reads	relapse	79	79	80	C25	unknown	312	NA	local recurrence and distant metastasis	male	312	III	NA	TNM	deceased	WGS	NA	NA	FI18941	0	unknown	0	adjuvant	chemotherapy	BAM	DO49466	NA	NA	NA	NA	NA	unknown	PACA-CA	PACA-CA	NA	NA	NA	NA	unknown	NA
DO49475	SP117191	Don't know/Not sure	Not Documented	NA	NA	NA	no	NA	Aligned Reads	relapse	74	74	75	C25.0	no	628	116	distant recurrence/metastasis	male	628	IB	NA	AJCC/UICC TNM	deceased	WGS	NA	NA	FI13374	70	disease progression	159	adjuvant	chemotherapy	BAM	DO49475	NA	NA	NA	NA	NA	yes	PACA-CA	PACA-CA	NA	NA	NA	NA	unknown	NA
DO49475	SP108819	Don't know/Not sure	Not Documented	NA	NA	NA	no	NA	Aligned Reads	relapse	74	74	75	C25.0	no	628	116	distant recurrence/metastasis	male	628	IB	NA	AJCC/UICC TNM	deceased	WGS	NA	NA	FI13373	70	disease progression	159	adjuvant	chemotherapy	BAM	DO49475	NA	NA	NA	NA	NA	yes	PACA-CA	PACA-CA	NA	NA	NA	NA	unknown	NA
DO49478	SP117441	Don't know/Not sure	Not Documented	NA	NA	NA	yes	NA	Aligned Reads	no evidence of disease	81	81	83	C25.0	yes	926	NA	NA	male	926	IB	NA	AJCC/UICC TNM	alive	WGS	NA	NA	FI24052	14	complete response	66	adjuvant	chemotherapy	BAM	DO49478	NA	NA	NA	NA	NA	yes	PACA-CA	PACA-CA	NA	NA	NA	NA	unknown	NA
DO49478	SP108825	Don't know/Not sure	Not Documented	NA	NA	NA	yes	NA	Aligned Reads	no evidence of disease	81	81	83	C25.0	yes	926	NA	NA	male	926	IB	NA	AJCC/UICC TNM	alive	WGS	NA	NA	FI24051	14	complete response	66	adjuvant	chemotherapy	BAM	DO49478	NA	NA	NA	NA	NA	yes	PACA-CA	PACA-CA	NA	NA	NA	NA	unknown	NA
DO49481	SP117653	no	None	NA	NA	NA	no	NA	Aligned Reads	relapse	64	64	65	C25.1	no	383	NA	NA	male	383	II	IIA OR IIB	TNM	deceased	WGS	NA	NA	FI34835	0	NA	0	not applicable	no treatment	BAM	DO49481	NA	NA	NA	NA	NA	unknown	PACA-CA	PACA-CA	NA	NA	NA	NA	unknown	NA
DO49481	SP108831	no	None	NA	NA	NA	no	NA	Aligned Reads	relapse	64	64	65	C25.1	no	383	NA	NA	male	383	II	IIA OR IIB	TNM	deceased	WGS	NA	NA	FI34834	0	NA	0	not applicable	no treatment	BAM	DO49481	NA	NA	NA	NA	NA	unknown	PACA-CA	PACA-CA	NA	NA	NA	NA	unknown	NA
DO51506	SP116968	Don't know/Not sure	Not Documented	NA	NA	NA	yes	NA	Aligned Reads	relapse	62	62	65	C25.0	yes	1316	397	local recurrence	female	1316	IIA or IIB	NA	AJCC/UICC TNM	deceased	WGS	NA	NA	FI2334	14	complete response	77	adjuvant	chemotherapy	BAM	DO51506	NA	NA	NA	NA	NA	no	PACA-CA	PACA-CA	NA	NA	NA	NA	unknown	NA
DO51506	SP118115	Don't know/Not sure	Not Documented	NA	NA	NA	yes	NA	Aligned Reads	relapse	62	62	65	C25.0	yes	1316	397	local recurrence	female	1316	IIA or IIB	NA	AJCC/UICC TNM	deceased	WGS	NA	NA	FI2333	14	complete response	77	adjuvant	chemotherapy	BAM	DO51506	NA	NA	NA	NA	NA	no	PACA-CA	PACA-CA	NA	NA	NA	NA	unknown	NA
DO51498	SP125791	Don't know/Not sure	Not Documented	NA	NA	NA	no	NA	Aligned Reads	relapse	40	41	41	C25.0/C25.9	yes	294	81	local recurrence	female	294	III	NA	AJCC/UICC TNM	deceased	WGS	NA	NA	FI43701	14	disease progression	201	adjuvant	chemotherapy	BAM	DO51498	NA	NA	NA	NA	NA	no	PACA-CA	PACA-CA	NA	NA	NA	NA	unknown	NA
DO51498	SP125789	Don't know/Not sure	Not Documented	NA	NA	NA	no	NA	Aligned Reads	relapse	40	41	41	C25.0/C25.9	yes	294	81	local recurrence	female	294	III	NA	AJCC/UICC TNM	deceased	WGS	NA	NA	FI43700	14	disease progression	201	adjuvant	chemotherapy	BAM	DO51498	NA	NA	NA	NA	NA	no	PACA-CA	PACA-CA	NA	NA	NA	NA	unknown	NA
DO51537	SP125726	Don't know/Not sure	Not Documented	NA	NA	NA	yes	NA	Aligned Reads	relapse	73	73	75	C25.0	yes	699	454	local recurrence and distant metastasis	male	699	IIA	NA	AJCC/UICC TNM	deceased	WGS	NA	NA	FI77	146	complete response	126	adjuvant	combined chemo+radiation therapy	BAM	DO51537	NA	NA	NA	NA	NA	no	PACA-CA	PACA-CA	NA	NA	NA	NA	unknown	NA
DO51537	SP125728	Don't know/Not sure	Not Documented	NA	NA	NA	yes	NA	Aligned Reads	relapse	73	73	75	C25.0	yes	699	454	local recurrence and distant metastasis	male	699	IIA	NA	AJCC/UICC TNM	deceased	WGS	NA	NA	FI76	146	complete response	126	adjuvant	combined chemo+radiation therapy	BAM	DO51537	NA	NA	NA	NA	NA	no	PACA-CA	PACA-CA	NA	NA	NA	NA	unknown	NA
DO51511	SP117412	Don't know/Not sure	Not Documented	NA	NA	NA	yes	NA	Aligned Reads	relapse	67	67	69	C25.0	yes	688	549	local recurrence	female	688	IIA	NA	AJCC/UICC TNM	deceased	WGS	NA	NA	FI21932	154	complete response	112	adjuvant	chemotherapy	BAM	DO51511	NA	NA	NA	NA	NA	no	PACA-CA	PACA-CA	NA	NA	NA	NA	unknown	NA
DO51511	SP118529	Don't know/Not sure	Not Documented	NA	NA	NA	yes	NA	Aligned Reads	relapse	67	67	69	C25.0	yes	688	549	local recurrence	female	688	IIA	NA	AJCC/UICC TNM	deceased	WGS	NA	NA	FI21931	154	complete response	112	adjuvant	chemotherapy	BAM	DO51511	NA	NA	NA	NA	NA	no	PACA-CA	PACA-CA	NA	NA	NA	NA	unknown	NA
DO51542	SP125705	Don't know/Not sure	Not Documented	NA	NA	NA	yes	NA	Aligned Reads	relapse	54	54	55	C25.0	yes	369	130	local recurrence and distant metastasis	female	369	IIB	NA	AJCC/UICC TNM	deceased	WGS	NA	NA	FI96	46	disease progression	68	adjuvant	chemotherapy	BAM	DO51542	NA	NA	Palliative Chemo	3	NA	no	PACA-CA	PACA-CA	NA	NA	NA	NA	unknown	NA
DO51542	SP125708	Don't know/Not sure	Not Documented	NA	NA	NA	yes	NA	Aligned Reads	relapse	54	54	55	C25.0	yes	369	130	local recurrence and distant metastasis	female	369	IIB	NA	AJCC/UICC TNM	deceased	WGS	NA	NA	FI94	46	disease progression	68	adjuvant	chemotherapy	BAM	DO51542	NA	NA	Palliative Chemo	3	NA	no	PACA-CA	PACA-CA	NA	NA	NA	NA	unknown	NA
DO51518	SP118046	Don't know/Not sure	Not Documented	NA	NA	NA	yes	NA	Aligned Reads	relapse	66	66	66	C25.7	yes	129	56	distant recurrence/metastasis	female	129	IB	NA	AJCC/UICC TNM	deceased	WGS	NA	NA	FI51136	0	NA	0	not applicable	no treatment	BAM	DO51518	NA	NA	NA	NA	NA	yes	PACA-CA	PACA-CA	NA	NA	NA	NA	unknown	NA
DO51518	SP119144	Don't know/Not sure	Not Documented	NA	NA	NA	yes	NA	Aligned Reads	relapse	66	66	66	C25.7	yes	129	56	distant recurrence/metastasis	female	129	IB	NA	AJCC/UICC TNM	deceased	WGS	NA	NA	FI51135	0	NA	0	not applicable	no treatment	BAM	DO51518	NA	NA	NA	NA	NA	yes	PACA-CA	PACA-CA	NA	NA	NA	NA	unknown	NA
DO51513	SP117158	Don't know/Not sure	Not Documented	NA	NA	NA	yes	NA	Aligned Reads	no evidence of disease	85	85	87	C25.0	yes	769	NA	NA	female	769	IB	NA	AJCC/UICC TNM	alive	WGS	NA	NA	FI10802	154	complete response	78	adjuvant	chemotherapy	BAM	DO51513	NA	NA	NA	NA	NA	no	PACA-CA	PACA-CA	NA	NA	NA	NA	unknown	NA
DO51513	SP118311	Don't know/Not sure	Not Documented	NA	NA	NA	yes	NA	Aligned Reads	no evidence of disease	85	85	87	C25.0	yes	769	NA	NA	female	769	IB	NA	AJCC/UICC TNM	alive	WGS	NA	NA	FI10801	154	complete response	78	adjuvant	chemotherapy	BAM	DO51513	NA	NA	NA	NA	NA	no	PACA-CA	PACA-CA	NA	NA	NA	NA	unknown	NA
DO49484	SP117001	yes	Weekly Drinker (>=1x a week)	NA	NA	NA	yes	NA	Aligned Reads	complete remission	67	67	68	C25	yes	287	NA	NA	male	287	NA	IB OR IIB	TNM	alive	WGS	NA	NA	FI2696	91	unknown	85	adjuvant	chemotherapy	BAM	DO49484	NA	NA	NA	NA	NA	unknown	PACA-CA	PACA-CA	NA	Lung and Melanoma	NA	male	parent	NA
DO49484	SP108837	yes	Weekly Drinker (>=1x a week)	NA	NA	NA	yes	NA	Aligned Reads	complete remission	67	67	68	C25	yes	287	NA	NA	male	287	NA	IB OR IIB	TNM	alive	WGS	NA	NA	FI2695	91	unknown	85	adjuvant	chemotherapy	BAM	DO49484	NA	NA	NA	NA	NA	unknown	PACA-CA	PACA-CA	NA	Lung and Melanoma	NA	male	parent	NA
DO51546	SP117648	Don't know/Not sure	Not Documented	NA	NA	NA	yes	NA	Aligned Reads	complete remission	73	74	74	C25	yes	220	NA	NA	female	220	IIA	NA	TNM	alive	WGS	NA	NA	FI33202	0	NA	0	not applicable	no treatment	BAM	DO51546	NA	NA	NA	NA	NA	unknown	PACA-CA	PACA-CA	75	Lung	NA	male	sibling	NA
DO51546	SP118757	Don't know/Not sure	Not Documented	NA	NA	NA	yes	NA	Aligned Reads	complete remission	73	74	74	C25	yes	220	NA	NA	female	220	IIA	NA	TNM	alive	WGS	NA	NA	FI33201	0	NA	0	not applicable	no treatment	BAM	DO51546	NA	NA	NA	NA	NA	unknown	PACA-CA	PACA-CA	75	Lung	NA	male	sibling	NA
DO51491	SP125691	Don't know/Not sure	Not Documented	NA	NA	NA	no	NA	Aligned Reads	no evidence of disease	83	83	85	C25.0	no	988	NA	NA	male	988	IB	NA	AJCC/UICC TNM	alive	WGS	NA	NA	FI21950	154	complete response	106	adjuvant	chemotherapy	BAM	DO51491	NA	NA	NA	NA	NA	no	PACA-CA	PACA-CA	NA	NA	NA	NA	unknown	NA
DO51491	SP125692	Don't know/Not sure	Not Documented	NA	NA	NA	no	NA	Aligned Reads	no evidence of disease	83	83	85	C25.0	no	988	NA	NA	male	988	IB	NA	AJCC/UICC TNM	alive	WGS	NA	NA	FI21949	154	complete response	106	adjuvant	chemotherapy	BAM	DO51491	NA	NA	NA	NA	NA	no	PACA-CA	PACA-CA	NA	NA	NA	NA	unknown	NA
DO51545	SP125754	Don't know/Not sure	Not Documented	NA	NA	NA	yes	NA	Aligned Reads	no evidence of disease	75	75	76	C25.0	yes	190	NA	NA	female	190	IB	NA	AJCC/UICC TNM	deceased	WGS	NA	NA	FI22325	7	complete response	96	adjuvant	chemotherapy	BAM	DO51545	NA	NA	NA	NA	NA	no	PACA-CA	PACA-CA	NA	NA	NA	NA	unknown	NA
DO51545	SP125751	Don't know/Not sure	Not Documented	NA	NA	NA	yes	NA	Aligned Reads	no evidence of disease	75	75	76	C25.0	yes	190	NA	NA	female	190	IB	NA	AJCC/UICC TNM	deceased	WGS	NA	NA	FI22324	7	complete response	96	adjuvant	chemotherapy	BAM	DO51545	NA	NA	NA	NA	NA	no	PACA-CA	PACA-CA	NA	NA	NA	NA	unknown	NA
DO218139	SP118462	NA	NA	NA	NA	NA	unknown	NA	Aligned Reads	NA	45	45	NA	C24.0	NA	NA	NA	local recurrence	male	578	NA	T3N1Mx	NA	deceased	WGS	NA	NA	FI17057	NA	NA	NA	NA	NA	BAM	DO218139	NA	NA	NA	NA	NA	unknown	BTCA-SG	BTCA-SG	NA	NA	NA	NA	NA	NA
DO218351	SP118688	NA	NA	NA	NA	NA	unknown	NA	Aligned Reads	NA	49	49	NA	C22.1	NA	NA	NA	NA	female	167	III	T3N0M0	AJCC, Sixth Edition	deceased	WGS	NA	NA	FI27818	NA	NA	NA	NA	NA	BAM	DO218351	NA	NA	NA	NA	NA	unknown	BTCA-SG	BTCA-SG	NA	NA	NA	NA	NA	NA
DO218440	SP118772	NA	NA	NA	NA	NA	unknown	NA	Aligned Reads	NA	76	76	NA	C24.0	NA	NA	NA	NA	female	440	IIIA	T3N0M0	AJCC, Sixth Edition	deceased	WGS	NA	NA	FI42052	NA	NA	NA	NA	NA	BAM	DO218440	NA	NA	NA	NA	NA	unknown	BTCA-SG	BTCA-SG	NA	NA	NA	NA	NA	NA
DO218695	SP119032	NA	NA	NA	NA	NA	unknown	NA	Aligned Reads	NA	60	60	NA	C24.0	NA	NA	NA	NA	male	360	IVA	T4N0M0	AJCC, Sixth Edition	deceased	WGS	NA	NA	FI46332	NA	NA	NA	NA	NA	BAM	DO218695	NA	NA	NA	NA	NA	unknown	BTCA-SG	BTCA-SG	NA	NA	NA	NA	NA	NA
DO218550	SP118893	NA	NA	NA	NA	NA	unknown	NA	Aligned Reads	NA	61	61	NA	C24.0	NA	NA	NA	NA	male	456	IIIB	T3N0M0	AJCC, Sixth Edition	deceased	WGS	NA	NA	FI41441	NA	NA	NA	NA	NA	BAM	DO218550	NA	NA	NA	NA	NA	unknown	BTCA-SG	BTCA-SG	NA	NA	NA	NA	NA	NA
DO218417	SP118706	NA	NA	NA	NA	NA	unknown	NA	Aligned Reads	NA	53	53	NA	C22.1	NA	NA	NA	NA	female	266	III	T3N0M0	AJCC, Sixth Edition	deceased	WGS	NA	NA	FI31379	NA	NA	NA	NA	NA	BAM	DO218417	NA	NA	NA	NA	NA	unknown	BTCA-SG	BTCA-SG	NA	NA	NA	NA	NA	NA
DO218535	SP118868	NA	NA	NA	NA	NA	unknown	NA	Aligned Reads	NA	69	69	NA	C22.1	NA	NA	NA	NA	female	1168	IVA	T3N1M0	AJCC, Sixth Edition	alive	WGS	NA	NA	FI38645	NA	NA	NA	NA	NA	BAM	DO218535	NA	NA	NA	NA	NA	unknown	BTCA-SG	BTCA-SG	NA	NA	NA	NA	NA	NA
DO218227	SP118565	NA	NA	NA	NA	NA	unknown	NA	Aligned Reads	NA	37	37	NA	C24.0	NA	NA	NA	NA	male	475	IIIA	T4N1M0	AJCC, Sixth Edition	deceased	WGS	NA	NA	FI22964	NA	NA	NA	NA	NA	BAM	DO218227	NA	NA	NA	NA	NA	unknown	BTCA-SG	BTCA-SG	NA	NA	NA	NA	NA	NA
DO217850	SP118165	NA	NA	NA	NA	NA	unknown	NA	Aligned Reads	NA	65	65	NA	C22.1	NA	NA	NA	NA	female	176	III	T3N0M0	AJCC, Sixth Edition	deceased	WGS	NA	NA	FI3367	NA	NA	NA	NA	NA	BAM	DO217850	NA	NA	NA	NA	NA	unknown	BTCA-SG	BTCA-SG	NA	NA	NA	NA	NA	NA
DO217864	SP118183	NA	NA	NA	NA	NA	unknown	NA	Aligned Reads	NA	63	63	NA	C22.1	NA	NA	NA	NA	male	558	IVA	T4N1M0	AJCC, Sixth Edition	deceased	WGS	NA	NA	FI5223	NA	NA	NA	NA	NA	BAM	DO217864	NA	NA	NA	NA	NA	unknown	BTCA-SG	BTCA-SG	NA	NA	NA	NA	NA	NA
DO218411	SP118745	NA	NA	NA	NA	NA	unknown	NA	Aligned Reads	NA	56	56	NA	C22.1	NA	NA	NA	NA	female	2100	II	T2N0M0	AJCC, Sixth Edition	alive	WGS	NA	NA	FI32645	NA	NA	NA	NA	NA	BAM	DO218411	NA	NA	NA	NA	NA	unknown	BTCA-SG	BTCA-SG	NA	NA	NA	NA	NA	NA
DO218491	SP118828	NA	NA	NA	NA	NA	unknown	NA	Aligned Reads	NA	76	76	NA	C22.1	NA	NA	NA	NA	female	445	IVA	T2bN1M0	AJCC, Sixth Edition	deceased	WGS	NA	NA	FI36690	NA	NA	NA	NA	NA	BAM	DO218491	NA	NA	NA	NA	NA	unknown	BTCA-SG	BTCA-SG	NA	NA	NA	NA	NA	NA
DO218139	SP117332	NA	NA	NA	NA	NA	unknown	NA	Aligned Reads	NA	45	45	NA	C24.0	NA	NA	NA	local recurrence	male	578	NA	T3N1Mx	NA	deceased	WGS	NA	NA	FI17058	NA	NA	NA	NA	NA	BAM	DO218139	NA	NA	NA	NA	90	unknown	BTCA-SG	BTCA-SG	NA	NA	NA	NA	NA	NA
DO218351	SP117556	NA	NA	NA	NA	NA	unknown	NA	Aligned Reads	NA	49	49	NA	C22.1	NA	NA	NA	NA	female	167	III	T3N0M0	AJCC, Sixth Edition	deceased	WGS	NA	NA	FI27819	NA	NA	NA	NA	NA	BAM	DO218351	NA	NA	NA	NA	NA	unknown	BTCA-SG	BTCA-SG	NA	NA	NA	NA	NA	NA
DO218440	SP117655	NA	NA	NA	NA	NA	unknown	NA	Aligned Reads	NA	76	76	NA	C24.0	NA	NA	NA	NA	female	440	IIIA	T3N0M0	AJCC, Sixth Edition	deceased	WGS	NA	NA	FI42053	NA	NA	NA	NA	NA	BAM	DO218440	NA	NA	NA	NA	NA	unknown	BTCA-SG	BTCA-SG	NA	NA	NA	NA	NA	NA
DO218695	SP117930	NA	NA	NA	NA	NA	unknown	NA	Aligned Reads	NA	60	60	NA	C24.0	NA	NA	NA	NA	male	360	IVA	T4N0M0	AJCC, Sixth Edition	deceased	WGS	NA	NA	FI46333	NA	NA	NA	NA	NA	BAM	DO218695	NA	NA	NA	NA	NA	unknown	BTCA-SG	BTCA-SG	NA	NA	NA	NA	NA	NA
DO218550	SP117775	NA	NA	NA	NA	NA	unknown	NA	Aligned Reads	NA	61	61	NA	C24.0	NA	NA	NA	NA	male	456	IIIB	T3N0M0	AJCC, Sixth Edition	deceased	WGS	NA	NA	FI41442	NA	NA	NA	NA	NA	BAM	DO218550	NA	NA	NA	NA	NA	unknown	BTCA-SG	BTCA-SG	NA	NA	NA	NA	NA	NA
DO218417	SP117627	NA	NA	NA	NA	NA	unknown	NA	Aligned Reads	NA	53	53	NA	C22.1	NA	NA	NA	NA	female	266	III	T3N0M0	AJCC, Sixth Edition	deceased	WGS	NA	NA	FI31380	NA	NA	NA	NA	NA	BAM	DO218417	NA	NA	NA	NA	NA	unknown	BTCA-SG	BTCA-SG	NA	NA	NA	NA	NA	NA
DO218535	SP117759	NA	NA	NA	NA	NA	unknown	NA	Aligned Reads	NA	69	69	NA	C22.1	NA	NA	NA	NA	female	1168	IVA	T3N1M0	AJCC, Sixth Edition	alive	WGS	NA	NA	FI38646	NA	NA	NA	NA	NA	BAM	DO218535	NA	NA	NA	NA	NA	unknown	BTCA-SG	BTCA-SG	NA	NA	NA	NA	NA	NA
DO218227	SP117425	NA	NA	NA	NA	NA	unknown	NA	Aligned Reads	NA	37	37	NA	C24.0	NA	NA	NA	NA	male	475	IIIA	T4N1M0	AJCC, Sixth Edition	deceased	WGS	NA	NA	FI22965	NA	NA	NA	NA	NA	BAM	DO218227	NA	NA	NA	NA	NA	unknown	BTCA-SG	BTCA-SG	NA	NA	NA	NA	NA	NA
DO217850	SP117017	NA	NA	NA	NA	NA	unknown	NA	Aligned Reads	NA	65	65	NA	C22.1	NA	NA	NA	NA	female	176	III	T3N0M0	AJCC, Sixth Edition	deceased	WGS	NA	NA	FI3368	NA	NA	NA	NA	NA	BAM	DO217850	NA	NA	NA	NA	NA	unknown	BTCA-SG	BTCA-SG	NA	NA	NA	NA	NA	NA
DO217864	SP117031	NA	NA	NA	NA	NA	unknown	NA	Aligned Reads	NA	63	63	NA	C22.1	NA	NA	NA	NA	male	558	IVA	T4N1M0	AJCC, Sixth Edition	deceased	WGS	NA	NA	FI5224	NA	NA	NA	NA	NA	BAM	DO217864	NA	NA	NA	NA	NA	unknown	BTCA-SG	BTCA-SG	NA	NA	NA	NA	NA	NA
DO218411	SP117621	NA	NA	NA	NA	NA	unknown	NA	Aligned Reads	NA	56	56	NA	C22.1	NA	NA	NA	NA	female	2100	II	T2N0M0	AJCC, Sixth Edition	alive	WGS	NA	NA	FI32646	NA	NA	NA	NA	NA	BAM	DO218411	NA	NA	NA	NA	90	unknown	BTCA-SG	BTCA-SG	NA	NA	NA	NA	NA	NA
DO218491	SP117712	NA	NA	NA	NA	NA	unknown	NA	Aligned Reads	NA	76	76	NA	C22.1	NA	NA	NA	NA	female	445	IVA	T2bN1M0	AJCC, Sixth Edition	deceased	WGS	NA	NA	FI36691	NA	NA	NA	NA	NA	BAM	DO218491	NA	61-80%	NA	NA	NA	unknown	BTCA-SG	BTCA-SG	NA	NA	NA	NA	NA	NA
DO46827	SP102723	NA	NA	NA	NA	NA	unknown	NA	Aligned Reads	complete remission	67	67	69	C64	NA	782	NA	NA	male	782	T3N0M1	T3bNXMX	TNM 2010 (7th edition)	deceased	WGS	NA	NA	FI6095	NA	NA	NA	NA	NA	BAM	DO46827	NA	NA	NA	NA	NA	unknown	RECA-EU	RECA-EU	NA	NA	NA	NA	NA	NA
DO46827	SP102718	NA	NA	NA	NA	NA	unknown	NA	Aligned Reads	complete remission	67	67	69	C64	NA	782	NA	NA	male	782	T3N0M1	T3bNXMX	TNM 2010 (7th edition)	deceased	WGS	NA	NA	FI6096	NA	NA	NA	NA	NA	BAM	DO46827	NA	>81%	NA	NA	NA	unknown	RECA-EU	RECA-EU	NA	NA	NA	NA	NA	NA
DO46828	SP102731	NA	NA	NA	NA	NA	unknown	NA	Aligned Reads	complete remission	54	54	55	C64	NA	564	NA	NA	male	564	T3N0M1	T3bNXM1	TNM 2010 (7th edition)	deceased	WGS	NA	NA	FI49566	NA	NA	NA	NA	NA	BAM	DO46828	NA	NA	NA	NA	NA	unknown	RECA-EU	RECA-EU	NA	NA	NA	NA	NA	NA
DO46828	SP102725	NA	NA	NA	NA	NA	unknown	NA	Aligned Reads	complete remission	54	54	55	C64	NA	564	NA	NA	male	564	T3N0M1	T3bNXM1	TNM 2010 (7th edition)	deceased	WGS	NA	NA	FI49567	NA	NA	NA	NA	NA	BAM	DO46828	NA	>81%	NA	NA	NA	unknown	RECA-EU	RECA-EU	NA	NA	NA	NA	NA	NA
DO46830	SP102739	NA	NA	NA	NA	NA	unknown	NA	Aligned Reads	complete remission	77	77	81	C64	NA	2044	NA	NA	female	2044	T1N0M0	T1aNXMX	TNM 2010 (7th edition)	alive	WGS	NA	NA	FI30138	NA	NA	NA	NA	NA	BAM	DO46830	NA	NA	NA	NA	NA	unknown	RECA-EU	RECA-EU	NA	NA	NA	NA	NA	NA
DO46830	SP102733	NA	NA	NA	NA	NA	unknown	NA	Aligned Reads	complete remission	77	77	81	C64	NA	2044	NA	NA	female	2044	T1N0M0	T1aNXMX	TNM 2010 (7th edition)	alive	WGS	NA	NA	FI30139	NA	NA	NA	NA	NA	BAM	DO46830	NA	61-80%	NA	NA	NA	unknown	RECA-EU	RECA-EU	NA	NA	NA	NA	NA	NA
DO46832	SP102745	NA	NA	NA	NA	NA	unknown	NA	Aligned Reads	NA	55	55	NA	C64	NA	2	NA	NA	male	2	T3N0M1	NA	TNM 2010 (7th edition)	deceased	WGS	NA	NA	FI17511	NA	NA	NA	NA	NA	BAM	DO46832	NA	NA	NA	NA	NA	unknown	RECA-EU	RECA-EU	NA	NA	NA	NA	NA	NA
DO46832	SP102741	NA	NA	NA	NA	NA	unknown	NA	Aligned Reads	NA	55	55	NA	C64	NA	2	NA	NA	male	2	T3N0M1	NA	TNM 2010 (7th edition)	deceased	WGS	NA	NA	FI17512	NA	NA	NA	NA	NA	BAM	DO46832	NA	61-80%	NA	NA	NA	unknown	RECA-EU	RECA-EU	NA	NA	NA	NA	NA	NA
DO46834	SP102753	NA	NA	NA	NA	NA	unknown	NA	Aligned Reads	NA	52	52	NA	C64	NA	978	NA	NA	female	978	T1N0M0	T1aNXMX	TNM 2010 (7th edition)	deceased	WGS	NA	NA	FI6601	NA	NA	NA	NA	NA	BAM	DO46834	NA	NA	NA	NA	NA	unknown	RECA-EU	RECA-EU	NA	NA	NA	NA	NA	NA
DO46834	SP102747	NA	NA	NA	NA	NA	unknown	NA	Aligned Reads	NA	52	52	NA	C64	NA	978	NA	NA	female	978	T1N0M0	T1aNXMX	TNM 2010 (7th edition)	deceased	WGS	NA	NA	FI6602	NA	NA	NA	NA	NA	BAM	DO46834	NA	>81%	NA	NA	NA	unknown	RECA-EU	RECA-EU	NA	NA	NA	NA	NA	NA
DO46836	SP102757	NA	NA	NA	NA	NA	unknown	NA	Aligned Reads	NA	79	79	NA	C64	NA	1804	NA	NA	male	1804	T3N0M0	T3bNXMX	TNM 2010 (7th edition)	deceased	WGS	NA	NA	FI49886	NA	NA	NA	NA	NA	BAM	DO46836	NA	NA	NA	NA	NA	unknown	RECA-EU	RECA-EU	NA	NA	NA	NA	NA	NA
DO46836	SP102755	NA	NA	NA	NA	NA	unknown	NA	Aligned Reads	NA	79	79	NA	C64	NA	1804	NA	NA	male	1804	T3N0M0	T3bNXMX	TNM 2010 (7th edition)	deceased	WGS	NA	NA	FI49887	NA	NA	NA	NA	NA	BAM	DO46836	NA	41-60%	NA	NA	NA	unknown	RECA-EU	RECA-EU	NA	NA	NA	NA	NA	NA
DO47234	SP103829	NA	NA	NA	NA	NA	unknown	NA	Aligned Reads	NA	47	47	NA	C64	NA	2054	NA	NA	male	2054	T1N0M0	T1aNXMX	TNM 2010 (7th edition)	alive	WGS	NA	NA	FI41345	NA	NA	NA	NA	NA	BAM	DO47234	NA	NA	NA	NA	NA	unknown	RECA-EU	RECA-EU	NA	NA	NA	NA	NA	NA
DO47234	SP103826	NA	NA	NA	NA	NA	unknown	NA	Aligned Reads	NA	47	47	NA	C64	NA	2054	NA	NA	male	2054	T1N0M0	T1aNXMX	TNM 2010 (7th edition)	alive	WGS	NA	NA	FI41346	NA	NA	NA	NA	NA	BAM	DO47234	NA	61-80%	NA	NA	NA	unknown	RECA-EU	RECA-EU	NA	NA	NA	NA	NA	NA
DO46838	SP102768	NA	NA	NA	NA	NA	unknown	NA	Aligned Reads	NA	61	61	NA	C64	NA	2189	NA	NA	male	2189	T1N1M0	T1bN0MX	TNM 2010 (7th edition)	alive	WGS	NA	NA	FI30116	NA	NA	NA	NA	NA	BAM	DO46838	NA	NA	NA	NA	NA	unknown	RECA-EU	RECA-EU	NA	NA	NA	NA	NA	NA
DO46838	SP102759	NA	NA	NA	NA	NA	unknown	NA	Aligned Reads	NA	61	61	NA	C64	NA	2189	NA	NA	male	2189	T1N1M0	T1bN0MX	TNM 2010 (7th edition)	alive	WGS	NA	NA	FI30117	NA	NA	NA	NA	NA	BAM	DO46838	NA	41-60%	NA	NA	NA	unknown	RECA-EU	RECA-EU	NA	NA	NA	NA	NA	NA
DO46841	SP102780	NA	NA	NA	NA	NA	unknown	NA	Aligned Reads	relapse	60	60	63	C64	NA	1254	827	NA	female	1254	T3N0M0	T3aNXMX	TNM 2010 (7th edition)	deceased	WGS	NA	NA	FI38977	NA	NA	NA	NA	NA	BAM	DO46841	NA	NA	NA	NA	NA	unknown	RECA-EU	RECA-EU	NA	NA	NA	NA	NA	NA
DO46841	SP102771	NA	NA	NA	NA	NA	unknown	NA	Aligned Reads	relapse	60	60	63	C64	NA	1254	827	NA	female	1254	T3N0M0	T3aNXMX	TNM 2010 (7th edition)	deceased	WGS	NA	NA	FI38978	NA	NA	NA	NA	NA	BAM	DO46841	NA	>81%	NA	NA	NA	unknown	RECA-EU	RECA-EU	NA	NA	NA	NA	NA	NA
DO46844	SP102792	NA	NA	NA	NA	NA	unknown	NA	Aligned Reads	complete remission	65	65	69	C64	NA	2097	NA	NA	female	2097	T1N0M0	T1aNXMX	TNM 2010 (7th edition)	alive	WGS	NA	NA	FI27624	NA	NA	NA	NA	NA	BAM	DO46844	NA	NA	NA	NA	NA	unknown	RECA-EU	RECA-EU	NA	NA	NA	NA	NA	NA
DO46844	SP102783	NA	NA	NA	NA	NA	unknown	NA	Aligned Reads	complete remission	65	65	69	C64	NA	2097	NA	NA	female	2097	T1N0M0	T1aNXMX	TNM 2010 (7th edition)	alive	WGS	NA	NA	FI27625	NA	NA	NA	NA	NA	BAM	DO46844	NA	61-80%	NA	NA	NA	unknown	RECA-EU	RECA-EU	NA	NA	NA	NA	NA	NA
DO46847	SP102801	NA	NA	NA	NA	NA	unknown	NA	Aligned Reads	NA	57	57	NA	C64	NA	2062	NA	NA	female	2062	T3NXM0	T3bN0M0	TNM 2010 (7th edition)	alive	WGS	NA	NA	FI18887	NA	NA	NA	NA	NA	BAM	DO46847	NA	NA	NA	NA	NA	unknown	RECA-EU	RECA-EU	NA	NA	NA	NA	NA	NA
DO46847	SP102795	NA	NA	NA	NA	NA	unknown	NA	Aligned Reads	NA	57	57	NA	C64	NA	2062	NA	NA	female	2062	T3NXM0	T3bN0M0	TNM 2010 (7th edition)	alive	WGS	NA	NA	FI18888	NA	NA	NA	NA	NA	BAM	DO46847	NA	61-80%	NA	NA	NA	unknown	RECA-EU	RECA-EU	NA	NA	NA	NA	NA	NA
DO46850	SP102813	NA	NA	NA	NA	NA	unknown	NA	Aligned Reads	NA	65	65	NA	C64	NA	114	NA	NA	male	114	T3N0M0	T3aNXMX	TNM 2010 (7th edition)	deceased	WGS	NA	NA	FI8270	NA	NA	NA	NA	NA	BAM	DO46850	NA	NA	NA	NA	NA	unknown	RECA-EU	RECA-EU	NA	NA	NA	NA	NA	NA
DO46850	SP102804	NA	NA	NA	NA	NA	unknown	NA	Aligned Reads	NA	65	65	NA	C64	NA	114	NA	NA	male	114	T3N0M0	T3aNXMX	TNM 2010 (7th edition)	deceased	WGS	NA	NA	FI8271	NA	NA	NA	NA	NA	BAM	DO46850	NA	>81%	NA	NA	NA	unknown	RECA-EU	RECA-EU	NA	NA	NA	NA	NA	NA
DO46853	SP102824	NA	NA	NA	NA	NA	unknown	NA	Aligned Reads	NA	62	62	NA	C64	NA	2112	NA	NA	female	2112	T1N0M0	T1bN0M0	TNM 2010 (7th edition)	alive	WGS	NA	NA	FI49359	NA	NA	NA	NA	NA	BAM	DO46853	NA	NA	NA	NA	NA	unknown	RECA-EU	RECA-EU	NA	NA	NA	NA	NA	NA
DO46853	SP102816	NA	NA	NA	NA	NA	unknown	NA	Aligned Reads	NA	62	62	NA	C64	NA	2112	NA	NA	female	2112	T1N0M0	T1bN0M0	TNM 2010 (7th edition)	alive	WGS	NA	NA	FI49360	NA	NA	NA	NA	NA	BAM	DO46853	NA	61-80%	NA	NA	NA	unknown	RECA-EU	RECA-EU	NA	NA	NA	NA	NA	NA
DO46856	SP102836	NA	NA	NA	NA	NA	unknown	NA	Aligned Reads	NA	73	73	NA	C64	NA	2042	NA	NA	male	2042	T1N0M0	T1aNXMX	TNM 2010 (7th edition)	alive	WGS	NA	NA	FI38553	NA	NA	NA	NA	NA	BAM	DO46856	NA	NA	NA	NA	NA	unknown	RECA-EU	RECA-EU	NA	NA	NA	NA	NA	NA
DO46856	SP102827	NA	NA	NA	NA	NA	unknown	NA	Aligned Reads	NA	73	73	NA	C64	NA	2042	NA	NA	male	2042	T1N0M0	T1aNXMX	TNM 2010 (7th edition)	alive	WGS	NA	NA	FI38554	NA	NA	NA	NA	NA	BAM	DO46856	NA	>81%	NA	NA	NA	unknown	RECA-EU	RECA-EU	NA	NA	NA	NA	NA	NA
DO46859	SP102845	NA	NA	NA	NA	NA	unknown	NA	Aligned Reads	NA	59	59	NA	C64	NA	1586	NA	NA	female	1586	T2N0M0	T2aN0M0	TNM 2010 (7th edition)	deceased	WGS	NA	NA	FI27644	NA	NA	NA	NA	NA	BAM	DO46859	NA	NA	NA	NA	NA	unknown	RECA-EU	RECA-EU	NA	NA	NA	NA	NA	NA
DO46859	SP102839	NA	NA	NA	NA	NA	unknown	NA	Aligned Reads	NA	59	59	NA	C64	NA	1586	NA	NA	female	1586	T2N0M0	T2aN0M0	TNM 2010 (7th edition)	deceased	WGS	NA	NA	FI27645	NA	NA	NA	NA	NA	BAM	DO46859	NA	61-80%	NA	NA	NA	unknown	RECA-EU	RECA-EU	NA	NA	NA	NA	NA	NA
DO46862	SP102858	NA	NA	NA	NA	NA	unknown	NA	Aligned Reads	complete remission	54	54	57	C64	NA	1636	NA	NA	female	1636	T1N0M0	T1aNXMX	TNM 2010 (7th edition)	alive	WGS	NA	NA	FI19022	NA	NA	NA	NA	NA	BAM	DO46862	NA	NA	NA	NA	NA	unknown	RECA-EU	RECA-EU	NA	NA	NA	NA	NA	NA
DO46862	SP102848	NA	NA	NA	NA	NA	unknown	NA	Aligned Reads	complete remission	54	54	57	C64	NA	1636	NA	NA	female	1636	T1N0M0	T1aNXMX	TNM 2010 (7th edition)	alive	WGS	NA	NA	FI19023	NA	NA	NA	NA	NA	BAM	DO46862	NA	61-80%	NA	NA	NA	unknown	RECA-EU	RECA-EU	NA	NA	NA	NA	NA	NA
DO46865	SP102869	NA	NA	NA	NA	NA	unknown	NA	Aligned Reads	NA	67	67	NA	C64	NA	2058	NA	NA	male	2058	T1N0M0	NA	TNM 2010 (7th edition)	alive	WGS	NA	NA	FI8290	NA	NA	NA	NA	NA	BAM	DO46865	NA	NA	NA	NA	NA	unknown	RECA-EU	RECA-EU	NA	NA	NA	NA	NA	NA
DO46865	SP102861	NA	NA	NA	NA	NA	unknown	NA	Aligned Reads	NA	67	67	NA	C64	NA	2058	NA	NA	male	2058	T1N0M0	NA	TNM 2010 (7th edition)	alive	WGS	NA	NA	FI8291	NA	NA	NA	NA	NA	BAM	DO46865	NA	>81%	NA	NA	NA	unknown	RECA-EU	RECA-EU	NA	NA	NA	NA	NA	NA
DO46869	SP102877	NA	NA	NA	NA	NA	unknown	NA	Aligned Reads	NA	61	61	NA	C64	NA	229	NA	NA	female	229	T1N0M0	T1bN0M0	TNM 2010 (7th edition)	alive	WGS	NA	NA	FI48627	NA	NA	NA	NA	NA	BAM	DO46869	NA	NA	NA	NA	NA	unknown	RECA-EU	RECA-EU	NA	NA	NA	NA	NA	NA
DO46869	SP102873	NA	NA	NA	NA	NA	unknown	NA	Aligned Reads	NA	61	61	NA	C64	NA	229	NA	NA	female	229	T1N0M0	T1bN0M0	TNM 2010 (7th edition)	alive	WGS	NA	NA	FI48628	NA	NA	NA	NA	NA	BAM	DO46869	NA	61-80%	NA	NA	NA	unknown	RECA-EU	RECA-EU	NA	NA	NA	NA	NA	NA
DO46873	SP102893	NA	NA	NA	NA	NA	unknown	NA	Aligned Reads	relapse	69	69	73	C64	NA	1539	620	distant recurrence/metastasis	male	1539	T1N0M0	T3aNXMX	TNM 2010 (7th edition)	deceased	WGS	NA	NA	FI7755	NA	NA	NA	NA	NA	BAM	DO46873	NA	NA	NA	NA	NA	unknown	RECA-EU	RECA-EU	NA	NA	NA	NA	NA	NA
DO46873	SP102881	NA	NA	NA	NA	NA	unknown	NA	Aligned Reads	relapse	69	69	73	C64	NA	1539	620	distant recurrence/metastasis	male	1539	T1N0M0	T3aNXMX	TNM 2010 (7th edition)	deceased	WGS	NA	NA	FI7756	NA	NA	NA	NA	NA	BAM	DO46873	NA	>81%	NA	NA	NA	unknown	RECA-EU	RECA-EU	NA	NA	NA	NA	NA	NA
DO46877	SP102909	NA	NA	NA	NA	NA	unknown	NA	Aligned Reads	complete remission	61	61	64	C64	NA	1576	NA	NA	male	1576	T3N0M0	T3aN0MX	TNM 2010 (7th edition)	alive	WGS	NA	NA	FI50232	NA	NA	NA	NA	NA	BAM	DO46877	NA	NA	NA	NA	NA	unknown	RECA-EU	RECA-EU	NA	NA	NA	NA	NA	NA
DO46877	SP102897	NA	NA	NA	NA	NA	unknown	NA	Aligned Reads	complete remission	61	61	64	C64	NA	1576	NA	NA	male	1576	T3N0M0	T3aN0MX	TNM 2010 (7th edition)	alive	WGS	NA	NA	FI50233	NA	NA	NA	NA	NA	BAM	DO46877	NA	>81%	NA	NA	NA	unknown	RECA-EU	RECA-EU	NA	NA	NA	NA	NA	NA
DO47249	SP103859	NA	NA	NA	NA	NA	unknown	NA	Aligned Reads	complete remission	75	75	77	C64	NA	762	NA	NA	female	762	T3N0M1	T3aNXMX	TNM 2010 (7th edition)	deceased	WGS	NA	NA	FI40637	NA	NA	NA	NA	NA	BAM	DO47249	NA	NA	NA	NA	NA	unknown	RECA-EU	RECA-EU	NA	NA	NA	NA	NA	NA
DO47249	SP103856	NA	NA	NA	NA	NA	unknown	NA	Aligned Reads	complete remission	75	75	77	C64	NA	762	NA	NA	female	762	T3N0M1	T3aNXMX	TNM 2010 (7th edition)	deceased	WGS	NA	NA	FI40638	NA	NA	NA	NA	NA	BAM	DO47249	NA	41-60%	NA	NA	NA	unknown	RECA-EU	RECA-EU	NA	NA	NA	NA	NA	NA
DO46881	SP102917	NA	NA	NA	NA	NA	unknown	NA	Aligned Reads	NA	77	77	NA	C64	NA	1927	NA	NA	female	1927	T2N0M0	T2bNXMX	TNM 2010 (7th edition)	alive	WGS	NA	NA	FI29017	NA	NA	NA	NA	NA	BAM	DO46881	NA	NA	NA	NA	NA	unknown	RECA-EU	RECA-EU	NA	NA	NA	NA	NA	NA
DO46881	SP102913	NA	NA	NA	NA	NA	unknown	NA	Aligned Reads	NA	77	77	NA	C64	NA	1927	NA	NA	female	1927	T2N0M0	T2bNXMX	TNM 2010 (7th edition)	alive	WGS	NA	NA	FI29018	NA	NA	NA	NA	NA	BAM	DO46881	NA	61-80%	NA	NA	NA	unknown	RECA-EU	RECA-EU	NA	NA	NA	NA	NA	NA
DO47048	SP103404	NA	NA	NA	NA	NA	unknown	NA	Aligned Reads	NA	59	59	NA	C64	NA	1932	NA	NA	female	1932	T1N0M0	T1aN0M0	TNM 2010 (7th edition)	alive	WGS	NA	NA	FI17845	NA	NA	NA	NA	NA	BAM	DO47048	NA	NA	NA	NA	NA	unknown	RECA-EU	RECA-EU	NA	NA	NA	NA	NA	NA
DO47048	SP103396	NA	NA	NA	NA	NA	unknown	NA	Aligned Reads	NA	59	59	NA	C64	NA	1932	NA	NA	female	1932	T1N0M0	T1aN0M0	TNM 2010 (7th edition)	alive	WGS	NA	NA	FI17846	NA	NA	NA	NA	NA	BAM	DO47048	NA	61-80%	NA	NA	NA	unknown	RECA-EU	RECA-EU	NA	NA	NA	NA	NA	NA
DO46885	SP102925	NA	NA	NA	NA	NA	unknown	NA	Aligned Reads	complete remission	45	45	47	C64	NA	656	NA	NA	male	656	T3N1M1	T3aN1MX	TNM 2010 (7th edition)	deceased	WGS	NA	NA	FI7733	NA	NA	NA	NA	NA	BAM	DO46885	NA	NA	NA	NA	NA	unknown	RECA-EU	RECA-EU	NA	NA	NA	NA	NA	NA
DO46885	SP102921	NA	NA	NA	NA	NA	unknown	NA	Aligned Reads	complete remission	45	45	47	C64	NA	656	NA	NA	male	656	T3N1M1	T3aN1MX	TNM 2010 (7th edition)	deceased	WGS	NA	NA	FI7734	NA	NA	NA	NA	NA	BAM	DO46885	NA	61-80%	NA	NA	NA	unknown	RECA-EU	RECA-EU	NA	NA	NA	NA	NA	NA
DO47052	SP103412	NA	NA	NA	NA	NA	unknown	NA	Aligned Reads	NA	66	66	NA	C64	NA	1686	NA	NA	female	1686	T1N0M0	T1aNXMX	TNM 2010 (7th edition)	alive	WGS	NA	NA	FI50226	NA	NA	NA	NA	NA	BAM	DO47052	NA	NA	NA	NA	NA	unknown	RECA-EU	RECA-EU	NA	NA	NA	NA	NA	NA
DO47052	SP103408	NA	NA	NA	NA	NA	unknown	NA	Aligned Reads	NA	66	66	NA	C64	NA	1686	NA	NA	female	1686	T1N0M0	T1aNXMX	TNM 2010 (7th edition)	alive	WGS	NA	NA	FI50227	NA	NA	NA	NA	NA	BAM	DO47052	NA	61-80%	NA	NA	NA	unknown	RECA-EU	RECA-EU	NA	NA	NA	NA	NA	NA
DO46889	SP102941	NA	NA	NA	NA	NA	unknown	NA	Aligned Reads	relapse	60	60	62	C64	NA	997	68	distant recurrence/metastasis	male	997	T3N0M0	T3aNXMX	TNM 2010 (7th edition)	deceased	WGS	NA	NA	FI40619	NA	NA	NA	NA	NA	BAM	DO46889	NA	NA	NA	NA	NA	unknown	RECA-EU	RECA-EU	NA	NA	NA	NA	NA	NA
DO46889	SP102929	NA	NA	NA	NA	NA	unknown	NA	Aligned Reads	relapse	60	60	62	C64	NA	997	68	distant recurrence/metastasis	male	997	T3N0M0	T3aNXMX	TNM 2010 (7th edition)	deceased	WGS	NA	NA	FI40620	NA	NA	NA	NA	NA	BAM	DO46889	NA	61-80%	NA	NA	NA	unknown	RECA-EU	RECA-EU	NA	NA	NA	NA	NA	NA
DO47056	SP103424	NA	NA	NA	NA	NA	unknown	NA	Aligned Reads	NA	54	54	NA	C64	NA	2104	NA	NA	male	2104	T3N0M0	T3aN0M0	TNM 2010 (7th edition)	alive	WGS	NA	NA	FI29037	NA	NA	NA	NA	NA	BAM	DO47056	NA	NA	NA	NA	NA	unknown	RECA-EU	RECA-EU	NA	NA	NA	NA	NA	NA
DO47056	SP103416	NA	NA	NA	NA	NA	unknown	NA	Aligned Reads	NA	54	54	NA	C64	NA	2104	NA	NA	male	2104	T3N0M0	T3aN0M0	TNM 2010 (7th edition)	alive	WGS	NA	NA	FI29038	NA	NA	NA	NA	NA	BAM	DO47056	NA	>81%	NA	NA	NA	unknown	RECA-EU	RECA-EU	NA	NA	NA	NA	NA	NA
DO46893	SP102953	NA	NA	NA	NA	NA	unknown	NA	Aligned Reads	NA	62	62	NA	C64	NA	146	NA	NA	female	146	T3N0M1	T3bN0M1	TNM 2010 (7th edition)	deceased	WGS	NA	NA	FI16928	NA	NA	NA	NA	NA	BAM	DO46893	NA	NA	NA	NA	NA	unknown	RECA-EU	RECA-EU	NA	NA	NA	NA	NA	NA
DO46893	SP102945	NA	NA	NA	NA	NA	unknown	NA	Aligned Reads	NA	62	62	NA	C64	NA	146	NA	NA	female	146	T3N0M1	T3bN0M1	TNM 2010 (7th edition)	deceased	WGS	NA	NA	FI16929	NA	NA	NA	NA	NA	BAM	DO46893	NA	>81%	NA	NA	NA	unknown	RECA-EU	RECA-EU	NA	NA	NA	NA	NA	NA
DO47060	SP103432	NA	NA	NA	NA	NA	unknown	NA	Aligned Reads	NA	68	68	NA	C64	NA	1942	NA	NA	male	1942	T1NXM0	T1bNXMX	TNM 2010 (7th edition)	alive	WGS	NA	NA	FI28284	NA	NA	NA	NA	NA	BAM	DO47060	NA	NA	NA	NA	NA	unknown	RECA-EU	RECA-EU	NA	NA	NA	NA	NA	NA
DO47060	SP103428	NA	NA	NA	NA	NA	unknown	NA	Aligned Reads	NA	68	68	NA	C64	NA	1942	NA	NA	male	1942	T1NXM0	T1bNXMX	TNM 2010 (7th edition)	alive	WGS	NA	NA	FI28285	NA	NA	NA	NA	NA	BAM	DO47060	NA	61-80%	NA	NA	NA	unknown	RECA-EU	RECA-EU	NA	NA	NA	NA	NA	NA
DO46897	SP102961	NA	NA	NA	NA	NA	unknown	NA	Aligned Reads	NA	48	48	NA	C64	NA	3	NA	NA	female	3	T1N0M0	T1aN0M0	TNM 2010 (7th edition)	alive	WGS	NA	NA	FI18106	NA	NA	NA	NA	NA	BAM	DO46897	NA	NA	NA	NA	NA	unknown	RECA-EU	RECA-EU	NA	NA	NA	NA	NA	NA
DO46897	SP102957	NA	NA	NA	NA	NA	unknown	NA	Aligned Reads	NA	48	48	NA	C64	NA	3	NA	NA	female	3	T1N0M0	T1aN0M0	TNM 2010 (7th edition)	alive	WGS	NA	NA	FI18107	NA	NA	NA	NA	NA	BAM	DO46897	NA	61-80%	NA	NA	NA	unknown	RECA-EU	RECA-EU	NA	NA	NA	NA	NA	NA
DO47246	SP103853	NA	NA	NA	NA	NA	unknown	NA	Aligned Reads	NA	50	50	NA	C64	NA	459	NA	NA	male	459	T1N0M0	T1aN0M0	TNM 2010 (7th edition)	alive	WGS	NA	NA	FI5723	NA	NA	NA	NA	NA	BAM	DO47246	NA	NA	NA	NA	NA	unknown	RECA-EU	RECA-EU	NA	NA	NA	NA	NA	NA
DO47246	SP103850	NA	NA	NA	NA	NA	unknown	NA	Aligned Reads	NA	50	50	NA	C64	NA	459	NA	NA	male	459	T1N0M0	T1aN0M0	TNM 2010 (7th edition)	alive	WGS	NA	NA	FI5724	NA	NA	NA	NA	NA	BAM	DO47246	NA	61-80%	NA	NA	NA	unknown	RECA-EU	RECA-EU	NA	NA	NA	NA	NA	NA
DO46901	SP102969	NA	NA	NA	NA	NA	unknown	NA	Aligned Reads	complete remission	68	68	71	C64	NA	1369	NA	NA	female	1369	T1N0M0	T1bNXMX	TNM 2010 (7th edition)	deceased	WGS	NA	NA	FI48494	NA	NA	NA	NA	NA	BAM	DO46901	NA	NA	NA	NA	NA	unknown	RECA-EU	RECA-EU	NA	NA	NA	NA	NA	NA
DO46901	SP102965	NA	NA	NA	NA	NA	unknown	NA	Aligned Reads	complete remission	68	68	71	C64	NA	1369	NA	NA	female	1369	T1N0M0	T1bNXMX	TNM 2010 (7th edition)	deceased	WGS	NA	NA	FI48495	NA	NA	NA	NA	NA	BAM	DO46901	NA	>81%	NA	NA	NA	unknown	RECA-EU	RECA-EU	NA	NA	NA	NA	NA	NA
DO47064	SP103440	NA	NA	NA	NA	NA	unknown	NA	Aligned Reads	complete remission	49	49	51	C64	NA	1432	NA	NA	female	1432	T1N0M0	T1aNXMX	TNM 2010 (7th edition)	alive	WGS	NA	NA	FI38311	NA	NA	NA	NA	NA	BAM	DO47064	NA	NA	NA	NA	NA	unknown	RECA-EU	RECA-EU	NA	NA	NA	NA	NA	NA
DO47064	SP103436	NA	NA	NA	NA	NA	unknown	NA	Aligned Reads	complete remission	49	49	51	C64	NA	1432	NA	NA	female	1432	T1N0M0	T1aNXMX	TNM 2010 (7th edition)	alive	WGS	NA	NA	FI38312	NA	NA	NA	NA	NA	BAM	DO47064	NA	61-80%	NA	NA	NA	unknown	RECA-EU	RECA-EU	NA	NA	NA	NA	NA	NA
DO46905	SP102985	NA	NA	NA	NA	NA	unknown	NA	Aligned Reads	NA	56	56	NA	C64	NA	232	NA	NA	male	232	T3N0M0	T3aN0M0	TNM 2010 (7th edition)	alive	WGS	NA	NA	FI28544	NA	NA	NA	NA	NA	BAM	DO46905	NA	NA	NA	NA	NA	unknown	RECA-EU	RECA-EU	NA	NA	NA	NA	NA	NA
DO46905	SP102973	NA	NA	NA	NA	NA	unknown	NA	Aligned Reads	NA	56	56	NA	C64	NA	232	NA	NA	male	232	T3N0M0	T3aN0M0	TNM 2010 (7th edition)	alive	WGS	NA	NA	FI28545	NA	NA	NA	NA	NA	BAM	DO46905	NA	61-80%	NA	NA	NA	unknown	RECA-EU	RECA-EU	NA	NA	NA	NA	NA	NA
DO47068	SP103452	NA	NA	NA	NA	NA	unknown	NA	Aligned Reads	NA	48	48	NA	C64	NA	1685	NA	NA	male	1685	T1N0M0	T1aN0M0	TNM 2010 (7th edition)	deceased	WGS	NA	NA	FI18012	NA	NA	NA	NA	NA	BAM	DO47068	NA	NA	NA	NA	NA	unknown	RECA-EU	RECA-EU	NA	NA	NA	NA	NA	NA
DO47068	SP103444	NA	NA	NA	NA	NA	unknown	NA	Aligned Reads	NA	48	48	NA	C64	NA	1685	NA	NA	male	1685	T1N0M0	T1aN0M0	TNM 2010 (7th edition)	deceased	WGS	NA	NA	FI18013	NA	NA	NA	NA	NA	BAM	DO47068	NA	61-80%	NA	NA	NA	unknown	RECA-EU	RECA-EU	NA	NA	NA	NA	NA	NA
DO46909	SP103001	NA	NA	NA	NA	NA	unknown	NA	Aligned Reads	complete remission	78	78	81	C64	NA	981	NA	NA	male	981	T1N0M0	T1aNXMX	TNM 2010 (7th edition)	alive	WGS	NA	NA	FI5705	NA	NA	NA	NA	NA	BAM	DO46909	NA	NA	NA	NA	NA	unknown	RECA-EU	RECA-EU	NA	NA	NA	NA	NA	NA
DO46909	SP102989	NA	NA	NA	NA	NA	unknown	NA	Aligned Reads	complete remission	78	78	81	C64	NA	981	NA	NA	male	981	T1N0M0	T1aNXMX	TNM 2010 (7th edition)	alive	WGS	NA	NA	FI5706	NA	NA	NA	NA	NA	BAM	DO46909	NA	>81%	NA	NA	NA	unknown	RECA-EU	RECA-EU	NA	NA	NA	NA	NA	NA
DO47072	SP103463	NA	NA	NA	NA	NA	unknown	NA	Aligned Reads	NA	64	64	NA	C64	NA	789	NA	NA	male	789	T2N0M0	T2bN0M0	TNM 2010 (7th edition)	deceased	WGS	NA	NA	FI48514	NA	NA	NA	NA	NA	BAM	DO47072	NA	NA	NA	NA	NA	unknown	RECA-EU	RECA-EU	NA	NA	NA	NA	NA	NA
DO47072	SP103455	NA	NA	NA	NA	NA	unknown	NA	Aligned Reads	NA	64	64	NA	C64	NA	789	NA	NA	male	789	T2N0M0	T2bN0M0	TNM 2010 (7th edition)	deceased	WGS	NA	NA	FI48515	NA	NA	NA	NA	NA	BAM	DO47072	NA	>81%	NA	NA	NA	unknown	RECA-EU	RECA-EU	NA	NA	NA	NA	NA	NA
DO46913	SP103017	NA	NA	NA	NA	NA	unknown	NA	Aligned Reads	relapse	54	54	57	C64	NA	1787	324	distant recurrence/metastasis	female	1787	T2N0M0	T3aNXMX	TNM 2010 (7th edition)	alive	WGS	NA	NA	FI38161	NA	NA	NA	NA	NA	BAM	DO46913	NA	NA	NA	NA	NA	unknown	RECA-EU	RECA-EU	NA	NA	NA	NA	NA	NA
DO46913	SP103005	NA	NA	NA	NA	NA	unknown	NA	Aligned Reads	relapse	54	54	57	C64	NA	1787	324	distant recurrence/metastasis	female	1787	T2N0M0	T3aNXMX	TNM 2010 (7th edition)	alive	WGS	NA	NA	FI38162	NA	NA	NA	NA	NA	BAM	DO46913	NA	61-80%	NA	NA	NA	unknown	RECA-EU	RECA-EU	NA	NA	NA	NA	NA	NA
DO47076	SP103479	NA	NA	NA	NA	NA	unknown	NA	Aligned Reads	complete remission	38	38	40	C64	NA	1866	NA	NA	female	1866	T1N0M0	T1bNXMX	TNM 2010 (7th edition)	alive	WGS	NA	NA	FI52919	NA	NA	NA	NA	NA	BAM	DO47076	NA	NA	NA	NA	NA	unknown	RECA-EU	RECA-EU	NA	NA	NA	NA	NA	NA
DO47076	SP103467	NA	NA	NA	NA	NA	unknown	NA	Aligned Reads	complete remission	38	38	40	C64	NA	1866	NA	NA	female	1866	T1N0M0	T1bNXMX	TNM 2010 (7th edition)	alive	WGS	NA	NA	FI52920	NA	NA	NA	NA	NA	BAM	DO47076	NA	61-80%	NA	NA	NA	unknown	RECA-EU	RECA-EU	NA	NA	NA	NA	NA	NA
DO46917	SP103033	NA	NA	NA	NA	NA	unknown	NA	Aligned Reads	NA	58	58	NA	C64	NA	2104	NA	NA	male	2104	T2N0M0	T2aNXMX	TNM 2010 (7th edition)	alive	WGS	NA	NA	FI43219	NA	NA	NA	NA	NA	BAM	DO46917	NA	NA	NA	NA	NA	unknown	RECA-EU	RECA-EU	NA	NA	NA	NA	NA	NA
DO46917	SP103021	NA	NA	NA	NA	NA	unknown	NA	Aligned Reads	NA	58	58	NA	C64	NA	2104	NA	NA	male	2104	T2N0M0	T2aNXMX	TNM 2010 (7th edition)	alive	WGS	NA	NA	FI43220	NA	NA	NA	NA	NA	BAM	DO46917	NA	61-80%	NA	NA	NA	unknown	RECA-EU	RECA-EU	NA	NA	NA	NA	NA	NA
DO47080	SP103491	NA	NA	NA	NA	NA	unknown	NA	Aligned Reads	NA	50	50	NA	C64	NA	1864	NA	NA	female	1864	T1N0M0	T1bN0M0	TNM 2010 (7th edition)	alive	WGS	NA	NA	FI32685	NA	NA	NA	NA	NA	BAM	DO47080	NA	NA	NA	NA	NA	unknown	RECA-EU	RECA-EU	NA	NA	NA	NA	NA	NA
DO47080	SP103483	NA	NA	NA	NA	NA	unknown	NA	Aligned Reads	NA	50	50	NA	C64	NA	1864	NA	NA	female	1864	T1N0M0	T1bN0M0	TNM 2010 (7th edition)	alive	WGS	NA	NA	FI32686	NA	NA	NA	NA	NA	BAM	DO47080	NA	>81%	NA	NA	NA	unknown	RECA-EU	RECA-EU	NA	NA	NA	NA	NA	NA
DO47243	SP103847	NA	NA	NA	NA	NA	unknown	NA	Aligned Reads	NA	57	57	NA	C64	NA	2260	NA	NA	male	2260	T4NXMX	T4NXMX	TNM 2010 (7th edition)	alive	WGS	NA	NA	FI21011	NA	NA	NA	NA	NA	BAM	DO47243	NA	NA	NA	NA	NA	unknown	RECA-EU	RECA-EU	NA	NA	NA	NA	NA	NA
DO47243	SP103844	NA	NA	NA	NA	NA	unknown	NA	Aligned Reads	NA	57	57	NA	C64	NA	2260	NA	NA	male	2260	T4NXMX	T4NXMX	TNM 2010 (7th edition)	alive	WGS	NA	NA	FI21012	NA	NA	NA	NA	NA	BAM	DO47243	NA	61-80%	NA	NA	NA	unknown	RECA-EU	RECA-EU	NA	NA	NA	NA	NA	NA
DO47084	SP103503	NA	NA	NA	NA	NA	unknown	NA	Aligned Reads	NA	57	57	NA	C64	NA	74	NA	NA	female	74	T3N1M1	M1	TNM 2010 (7th edition)	deceased	WGS	NA	NA	FI10302	NA	NA	NA	NA	NA	BAM	DO47084	NA	NA	NA	NA	NA	unknown	RECA-EU	RECA-EU	NA	NA	NA	NA	NA	NA
DO47084	SP103495	NA	NA	NA	NA	NA	unknown	NA	Aligned Reads	NA	57	57	NA	C64	NA	74	NA	NA	female	74	T3N1M1	M1	TNM 2010 (7th edition)	deceased	WGS	NA	NA	FI10303	NA	NA	NA	NA	NA	BAM	DO47084	NA	61-80%	NA	NA	NA	unknown	RECA-EU	RECA-EU	NA	NA	NA	NA	NA	NA
DO46921	SP103041	NA	NA	NA	NA	NA	unknown	NA	Aligned Reads	NA	65	65	NA	C64	NA	2006	NA	NA	female	2006	T1N0M0	T1aNXMX	TNM 2010 (7th edition)	alive	WGS	NA	NA	FI52937	NA	NA	NA	NA	NA	BAM	DO46921	NA	NA	NA	NA	NA	unknown	RECA-EU	RECA-EU	NA	NA	NA	NA	NA	NA
DO46921	SP103037	NA	NA	NA	NA	NA	unknown	NA	Aligned Reads	NA	65	65	NA	C64	NA	2006	NA	NA	female	2006	T1N0M0	T1aNXMX	TNM 2010 (7th edition)	alive	WGS	NA	NA	FI52938	NA	NA	NA	NA	NA	BAM	DO46921	NA	61-80%	NA	NA	NA	unknown	RECA-EU	RECA-EU	NA	NA	NA	NA	NA	NA
DO47088	SP103511	NA	NA	NA	NA	NA	unknown	NA	Aligned Reads	NA	70	70	NA	C64	NA	1246	NA	NA	male	1246	T3N0M0	T3aN0M0	TNM 2010 (7th edition)	deceased	WGS	NA	NA	FI43237	NA	NA	NA	NA	NA	BAM	DO47088	NA	NA	NA	NA	NA	unknown	RECA-EU	RECA-EU	NA	NA	NA	NA	NA	NA
DO47088	SP103507	NA	NA	NA	NA	NA	unknown	NA	Aligned Reads	NA	70	70	NA	C64	NA	1246	NA	NA	male	1246	T3N0M0	T3aN0M0	TNM 2010 (7th edition)	deceased	WGS	NA	NA	FI43238	NA	NA	NA	NA	NA	BAM	DO47088	NA	41-60%	NA	NA	NA	unknown	RECA-EU	RECA-EU	NA	NA	NA	NA	NA	NA
DO46925	SP103053	NA	NA	NA	NA	NA	unknown	NA	Aligned Reads	NA	66	66	NA	C64	NA	2126	NA	NA	female	2126	T1N0M0	T1aN0M0	TNM 2010 (7th edition)	alive	WGS	NA	NA	FI32705	NA	NA	NA	NA	NA	BAM	DO46925	NA	NA	NA	NA	NA	unknown	RECA-EU	RECA-EU	NA	NA	NA	NA	NA	NA
DO46925	SP103045	NA	NA	NA	NA	NA	unknown	NA	Aligned Reads	NA	66	66	NA	C64	NA	2126	NA	NA	female	2126	T1N0M0	T1aN0M0	TNM 2010 (7th edition)	alive	WGS	NA	NA	FI32706	NA	NA	NA	NA	NA	BAM	DO46925	NA	61-80%	NA	NA	NA	unknown	RECA-EU	RECA-EU	NA	NA	NA	NA	NA	NA
DO47092	SP103519	NA	NA	NA	NA	NA	unknown	NA	Aligned Reads	complete remission	67	67	70	C64	NA	1852	NA	NA	male	1852	T2N0M0	T1bNXMX	TNM 2010 (7th edition)	alive	WGS	NA	NA	FI21029	NA	NA	NA	NA	NA	BAM	DO47092	NA	NA	NA	NA	NA	unknown	RECA-EU	RECA-EU	NA	NA	NA	NA	NA	NA
DO47092	SP103515	NA	NA	NA	NA	NA	unknown	NA	Aligned Reads	complete remission	67	67	70	C64	NA	1852	NA	NA	male	1852	T2N0M0	T1bNXMX	TNM 2010 (7th edition)	alive	WGS	NA	NA	FI21030	NA	NA	NA	NA	NA	BAM	DO47092	NA	61-80%	NA	NA	NA	unknown	RECA-EU	RECA-EU	NA	NA	NA	NA	NA	NA
DO46929	SP103061	NA	NA	NA	NA	NA	unknown	NA	Aligned Reads	NA	49	49	NA	C64	NA	1	NA	NA	male	1	T1N0M0	T1aN0M0	TNM 2010 (7th edition)	alive	WGS	NA	NA	FI10320	NA	NA	NA	NA	NA	BAM	DO46929	NA	NA	NA	NA	NA	unknown	RECA-EU	RECA-EU	NA	NA	NA	NA	NA	NA
DO46929	SP103057	NA	NA	NA	NA	NA	unknown	NA	Aligned Reads	NA	49	49	NA	C64	NA	1	NA	NA	male	1	T1N0M0	T1aN0M0	TNM 2010 (7th edition)	alive	WGS	NA	NA	FI10321	NA	NA	NA	NA	NA	BAM	DO46929	NA	61-80%	NA	NA	NA	unknown	RECA-EU	RECA-EU	NA	NA	NA	NA	NA	NA
DO47096	SP103531	NA	NA	NA	NA	NA	unknown	NA	Aligned Reads	NA	55	55	NA	C64	NA	2060	NA	NA	female	2060	T1N0M0	T1bN0M0	TNM 2010 (7th edition)	alive	WGS	NA	NA	FI377843	NA	NA	NA	NA	NA	BAM	DO47096	NA	NA	NA	NA	NA	unknown	RECA-EU	RECA-EU	NA	NA	NA	NA	NA	NA
DO47096	SP103523	NA	NA	NA	NA	NA	unknown	NA	Aligned Reads	NA	55	55	NA	C64	NA	2060	NA	NA	female	2060	T1N0M0	T1bN0M0	TNM 2010 (7th edition)	alive	WGS	NA	NA	FI20554	NA	NA	NA	NA	NA	BAM	DO47096	NA	61-80%	NA	NA	NA	unknown	RECA-EU	RECA-EU	NA	NA	NA	NA	NA	NA
DO46933	SP103077	NA	NA	NA	NA	NA	unknown	NA	Aligned Reads	complete remission	73	73	76	C64	NA	1170	NA	NA	male	1170	T1N0M0	T1bNXMX	TNM 2010 (7th edition)	alive	WGS	NA	NA	FI9857	NA	NA	NA	NA	NA	BAM	DO46933	NA	NA	NA	NA	NA	unknown	RECA-EU	RECA-EU	NA	NA	NA	NA	NA	NA
DO46933	SP103065	NA	NA	NA	NA	NA	unknown	NA	Aligned Reads	complete remission	73	73	76	C64	NA	1170	NA	NA	male	1170	T1N0M0	T1bNXMX	TNM 2010 (7th edition)	alive	WGS	NA	NA	FI9858	NA	NA	NA	NA	NA	BAM	DO46933	NA	61-80%	NA	NA	NA	unknown	RECA-EU	RECA-EU	NA	NA	NA	NA	NA	NA
DO47100	SP103543	NA	NA	NA	NA	NA	unknown	NA	Aligned Reads	NA	67	67	NA	C64	NA	1774	NA	NA	male	1774	T1N0M0	T1bN0M0	TNM 2010 (7th edition)	alive	WGS	NA	NA	FI52519	NA	NA	NA	NA	NA	BAM	DO47100	NA	NA	NA	NA	NA	unknown	RECA-EU	RECA-EU	NA	NA	NA	NA	NA	NA
DO47100	SP103535	NA	NA	NA	NA	NA	unknown	NA	Aligned Reads	NA	67	67	NA	C64	NA	1774	NA	NA	male	1774	T1N0M0	T1bN0M0	TNM 2010 (7th edition)	alive	WGS	NA	NA	FI52520	NA	NA	NA	NA	NA	BAM	DO47100	NA	61-80%	NA	NA	NA	unknown	RECA-EU	RECA-EU	NA	NA	NA	NA	NA	NA
DO46937	SP103084	NA	NA	NA	NA	NA	unknown	NA	Aligned Reads	NA	57	57	NA	C64	NA	2036	NA	NA	male	2036	T2N1M1	T2aN1MX	TNM 2010 (7th edition)	alive	WGS	NA	NA	FI42702	NA	NA	NA	NA	NA	BAM	DO46937	NA	NA	NA	NA	NA	unknown	RECA-EU	RECA-EU	NA	NA	NA	NA	NA	NA
DO46937	SP103080	NA	NA	NA	NA	NA	unknown	NA	Aligned Reads	NA	57	57	NA	C64	NA	2036	NA	NA	male	2036	T2N1M1	T2aN1MX	TNM 2010 (7th edition)	alive	WGS	NA	NA	FI42703	NA	NA	NA	NA	NA	BAM	DO46937	NA	61-80%	NA	NA	NA	unknown	RECA-EU	RECA-EU	NA	NA	NA	NA	NA	NA
DO47104	SP103551	NA	NA	NA	NA	NA	unknown	NA	Aligned Reads	NA	50	50	NA	C64	NA	1581	NA	NA	male	1581	T3N0M0	T3aN0M0	TNM 2010 (7th edition)	alive	WGS	NA	NA	FI32515	NA	NA	NA	NA	NA	BAM	DO47104	NA	NA	NA	NA	NA	unknown	RECA-EU	RECA-EU	NA	NA	NA	NA	NA	NA
DO47104	SP103547	NA	NA	NA	NA	NA	unknown	NA	Aligned Reads	NA	50	50	NA	C64	NA	1581	NA	NA	male	1581	T3N0M0	T3aN0M0	TNM 2010 (7th edition)	alive	WGS	NA	NA	FI32516	NA	NA	NA	NA	NA	BAM	DO47104	NA	61-80%	NA	NA	NA	unknown	RECA-EU	RECA-EU	NA	NA	NA	NA	NA	NA
DO46941	SP103096	NA	NA	NA	NA	NA	unknown	NA	Aligned Reads	NA	72	72	NA	C64	NA	654	NA	NA	male	654	T3N0M0	T3aN0M0	TNM 2010 (7th edition)	alive	WGS	NA	NA	FI20741	NA	NA	NA	NA	NA	BAM	DO46941	NA	NA	NA	NA	NA	unknown	RECA-EU	RECA-EU	NA	NA	NA	NA	NA	NA
DO46941	SP103088	NA	NA	NA	NA	NA	unknown	NA	Aligned Reads	NA	72	72	NA	C64	NA	654	NA	NA	male	654	T3N0M0	T3aN0M0	TNM 2010 (7th edition)	alive	WGS	NA	NA	FI20742	NA	NA	NA	NA	NA	BAM	DO46941	NA	61-80%	NA	NA	NA	unknown	RECA-EU	RECA-EU	NA	NA	NA	NA	NA	NA
DO47108	SP103563	NA	NA	NA	NA	NA	unknown	NA	Aligned Reads	NA	65	65	NA	C64	NA	1028	NA	NA	female	1028	T1N0M0	T1aN0M0	TNM 2010 (7th edition)	deceased	WGS	NA	NA	FI9915	NA	NA	NA	NA	NA	BAM	DO47108	NA	NA	NA	NA	NA	unknown	RECA-EU	RECA-EU	NA	NA	NA	NA	NA	NA
DO47108	SP103555	NA	NA	NA	NA	NA	unknown	NA	Aligned Reads	NA	65	65	NA	C64	NA	1028	NA	NA	female	1028	T1N0M0	T1aN0M0	TNM 2010 (7th edition)	deceased	WGS	NA	NA	FI9916	NA	NA	NA	NA	NA	BAM	DO47108	NA	61-80%	NA	NA	NA	unknown	RECA-EU	RECA-EU	NA	NA	NA	NA	NA	NA
DO46945	SP103112	NA	NA	NA	NA	NA	unknown	NA	Aligned Reads	complete remission	60	60	63	C64	NA	1922	NA	NA	female	1922	T1N0M0	T3aNXMX	TNM 2010 (7th edition)	alive	WGS	NA	NA	FI52499	NA	NA	NA	NA	NA	BAM	DO46945	NA	NA	NA	NA	NA	unknown	RECA-EU	RECA-EU	NA	NA	NA	NA	NA	NA
DO46945	SP103100	NA	NA	NA	NA	NA	unknown	NA	Aligned Reads	complete remission	60	60	63	C64	NA	1922	NA	NA	female	1922	T1N0M0	T3aNXMX	TNM 2010 (7th edition)	alive	WGS	NA	NA	FI52500	NA	NA	NA	NA	NA	BAM	DO46945	NA	61-80%	NA	NA	NA	unknown	RECA-EU	RECA-EU	NA	NA	NA	NA	NA	NA
DO47112	SP103571	NA	NA	NA	NA	NA	unknown	NA	Aligned Reads	NA	70	70	NA	C64	NA	1847	NA	NA	female	1847	T1N0M0	T1aN0M0	TNM 2010 (7th edition)	alive	WGS	NA	NA	FI42738	NA	NA	NA	NA	NA	BAM	DO47112	NA	NA	NA	NA	NA	unknown	RECA-EU	RECA-EU	NA	NA	NA	NA	NA	NA
DO47112	SP103567	NA	NA	NA	NA	NA	unknown	NA	Aligned Reads	NA	70	70	NA	C64	NA	1847	NA	NA	female	1847	T1N0M0	T1aN0M0	TNM 2010 (7th edition)	alive	WGS	NA	NA	FI42739	NA	NA	NA	NA	NA	BAM	DO47112	NA	61-80%	NA	NA	NA	unknown	RECA-EU	RECA-EU	NA	NA	NA	NA	NA	NA
DO46949	SP103124	NA	NA	NA	NA	NA	unknown	NA	Aligned Reads	NA	76	76	NA	C64	NA	474	NA	NA	female	474	T4N0M1	T4N0M1	TNM 2010 (7th edition)	deceased	WGS	NA	NA	FI32362	NA	NA	NA	NA	NA	BAM	DO46949	NA	NA	NA	NA	NA	unknown	RECA-EU	RECA-EU	NA	NA	NA	NA	NA	NA
DO46949	SP103116	NA	NA	NA	NA	NA	unknown	NA	Aligned Reads	NA	76	76	NA	C64	NA	474	NA	NA	female	474	T4N0M1	T4N0M1	TNM 2010 (7th edition)	deceased	WGS	NA	NA	FI32363	NA	NA	NA	NA	NA	BAM	DO46949	NA	61-80%	NA	NA	NA	unknown	RECA-EU	RECA-EU	NA	NA	NA	NA	NA	NA
DO47116	SP103579	NA	NA	NA	NA	NA	unknown	NA	Aligned Reads	NA	56	56	NA	C64	NA	477	NA	NA	male	477	T3N0M0	T3cN0M0	TNM 2010 (7th edition)	deceased	WGS	NA	NA	FI40019	NA	NA	NA	NA	NA	BAM	DO47116	NA	NA	NA	NA	NA	unknown	RECA-EU	RECA-EU	NA	NA	NA	NA	NA	NA
DO47116	SP103575	NA	NA	NA	NA	NA	unknown	NA	Aligned Reads	NA	56	56	NA	C64	NA	477	NA	NA	male	477	T3N0M0	T3cN0M0	TNM 2010 (7th edition)	deceased	WGS	NA	NA	FI40020	NA	NA	NA	NA	NA	BAM	DO47116	NA	61-80%	NA	NA	NA	unknown	RECA-EU	RECA-EU	NA	NA	NA	NA	NA	NA
DO46953	SP103136	NA	NA	NA	NA	NA	unknown	NA	Aligned Reads	complete remission	50	50	53	C64	NA	1852	NA	NA	male	1852	T1N0M0	T1bNXMX	TNM 2010 (7th edition)	alive	WGS	NA	NA	FI31822	NA	NA	NA	NA	NA	BAM	DO46953	NA	NA	NA	NA	NA	unknown	RECA-EU	RECA-EU	NA	NA	NA	NA	NA	NA
DO46953	SP103128	NA	NA	NA	NA	NA	unknown	NA	Aligned Reads	complete remission	50	50	53	C64	NA	1852	NA	NA	male	1852	T1N0M0	T1bNXMX	TNM 2010 (7th edition)	alive	WGS	NA	NA	FI31823	NA	NA	NA	NA	NA	BAM	DO46953	NA	61-80%	NA	NA	NA	unknown	RECA-EU	RECA-EU	NA	NA	NA	NA	NA	NA
DO47120	SP103591	NA	NA	NA	NA	NA	unknown	NA	Aligned Reads	NA	60	60	NA	C64	NA	1999	NA	NA	male	1999	T2N0M0	T2bN0M0	TNM 2010 (7th edition)	alive	WGS	NA	NA	FI19510	NA	NA	NA	NA	NA	BAM	DO47120	NA	NA	NA	NA	NA	unknown	RECA-EU	RECA-EU	NA	NA	NA	NA	NA	NA
DO47120	SP103583	NA	NA	NA	NA	NA	unknown	NA	Aligned Reads	NA	60	60	NA	C64	NA	1999	NA	NA	male	1999	T2N0M0	T2bN0M0	TNM 2010 (7th edition)	alive	WGS	NA	NA	FI19511	NA	NA	NA	NA	NA	BAM	DO47120	NA	61-80%	NA	NA	NA	unknown	RECA-EU	RECA-EU	NA	NA	NA	NA	NA	NA
DO46957	SP103152	NA	NA	NA	NA	NA	unknown	NA	Aligned Reads	NA	75	75	NA	C64	NA	2156	NA	NA	female	2156	T1N0M0	T1aNXMX	TNM 2010 (7th edition)	alive	WGS	NA	NA	FI7269	NA	NA	NA	NA	NA	BAM	DO46957	NA	NA	NA	NA	NA	unknown	RECA-EU	RECA-EU	NA	NA	NA	NA	NA	NA
DO46957	SP103140	NA	NA	NA	NA	NA	unknown	NA	Aligned Reads	NA	75	75	NA	C64	NA	2156	NA	NA	female	2156	T1N0M0	T1aNXMX	TNM 2010 (7th edition)	alive	WGS	NA	NA	FI7270	NA	NA	NA	NA	NA	BAM	DO46957	NA	>81%	NA	NA	NA	unknown	RECA-EU	RECA-EU	NA	NA	NA	NA	NA	NA
DO46826	SP102717	NA	NA	NA	NA	NA	unknown	NA	Aligned Reads	complete remission	39	39	42	C64	NA	1964	NA	NA	male	1964	T3N0M0	T3aNXMX	TNM 2010 (7th edition)	alive	WGS	NA	NA	FI51809	NA	NA	NA	NA	NA	BAM	DO46826	NA	NA	NA	NA	NA	unknown	RECA-EU	RECA-EU	NA	NA	NA	NA	NA	NA
DO46826	SP102716	NA	NA	NA	NA	NA	unknown	NA	Aligned Reads	complete remission	39	39	42	C64	NA	1964	NA	NA	male	1964	T3N0M0	T3aNXMX	TNM 2010 (7th edition)	alive	WGS	NA	NA	FI51810	NA	NA	NA	NA	NA	BAM	DO46826	NA	61-80%	NA	NA	NA	unknown	RECA-EU	RECA-EU	NA	NA	NA	NA	NA	NA
DO46961	SP103168	NA	NA	NA	NA	NA	unknown	NA	Aligned Reads	NA	59	59	NA	C64	NA	1824	NA	NA	male	1824	T1N0M0	T1aNXMX	TNM 2010 (7th edition)	alive	WGS	NA	NA	FI40041	NA	NA	NA	NA	NA	BAM	DO46961	NA	NA	NA	NA	NA	unknown	RECA-EU	RECA-EU	NA	NA	NA	NA	NA	NA
DO46961	SP103156	NA	NA	NA	NA	NA	unknown	NA	Aligned Reads	NA	59	59	NA	C64	NA	1824	NA	NA	male	1824	T1N0M0	T1aNXMX	TNM 2010 (7th edition)	alive	WGS	NA	NA	FI40042	NA	NA	NA	NA	NA	BAM	DO46961	NA	61-80%	NA	NA	NA	unknown	RECA-EU	RECA-EU	NA	NA	NA	NA	NA	NA
DO47124	SP103599	NA	NA	NA	NA	NA	unknown	NA	Aligned Reads	NA	57	57	NA	C64	NA	1784	NA	NA	male	1784	T1N0M0	T1bNXMX	TNM 2010 (7th edition)	alive	WGS	NA	NA	FI31840	NA	NA	NA	NA	NA	BAM	DO47124	NA	NA	NA	NA	NA	unknown	RECA-EU	RECA-EU	NA	NA	NA	NA	NA	NA
DO47124	SP103595	NA	NA	NA	NA	NA	unknown	NA	Aligned Reads	NA	57	57	NA	C64	NA	1784	NA	NA	male	1784	T1N0M0	T1bNXMX	TNM 2010 (7th edition)	alive	WGS	NA	NA	FI31841	NA	NA	NA	NA	NA	BAM	DO47124	NA	61-80%	NA	NA	NA	unknown	RECA-EU	RECA-EU	NA	NA	NA	NA	NA	NA
DO46965	SP103181	NA	NA	NA	NA	NA	unknown	NA	Aligned Reads	complete remission	39	39	42	C64	NA	1658	NA	NA	male	1658	T1N0M0	T1aNXMX	TNM 2010 (7th edition)	alive	WGS	NA	NA	FI19532	NA	NA	NA	NA	NA	BAM	DO46965	NA	NA	NA	NA	NA	unknown	RECA-EU	RECA-EU	NA	NA	NA	NA	NA	NA
DO46965	SP103172	NA	NA	NA	NA	NA	unknown	NA	Aligned Reads	complete remission	39	39	42	C64	NA	1658	NA	NA	male	1658	T1N0M0	T1aNXMX	TNM 2010 (7th edition)	alive	WGS	NA	NA	FI19533	NA	NA	NA	NA	NA	BAM	DO46965	NA	61-80%	NA	NA	NA	unknown	RECA-EU	RECA-EU	NA	NA	NA	NA	NA	NA
DO47128	SP103615	NA	NA	NA	NA	NA	unknown	NA	Aligned Reads	NA	66	66	NA	C64	NA	2264	NA	NA	male	2264	T3NXM0	T3aNXMX	TNM 2010 (7th edition)	alive	WGS	NA	NA	FI6981	NA	NA	NA	NA	NA	BAM	DO47128	NA	NA	NA	NA	NA	unknown	RECA-EU	RECA-EU	NA	NA	NA	NA	NA	NA
DO47128	SP103603	NA	NA	NA	NA	NA	unknown	NA	Aligned Reads	NA	66	66	NA	C64	NA	2264	NA	NA	male	2264	T3NXM0	T3aNXMX	TNM 2010 (7th edition)	alive	WGS	NA	NA	FI6982	NA	NA	NA	NA	NA	BAM	DO47128	NA	61-80%	NA	NA	NA	unknown	RECA-EU	RECA-EU	NA	NA	NA	NA	NA	NA
DO46969	SP103193	NA	NA	NA	NA	NA	unknown	NA	Aligned Reads	NA	59	59	NA	C64	NA	1813	NA	NA	male	1813	T1N0M0	T1bN0M0	TNM 2010 (7th edition)	alive	WGS	NA	NA	FI52441	NA	NA	NA	NA	NA	BAM	DO46969	NA	NA	NA	NA	NA	unknown	RECA-EU	RECA-EU	NA	NA	NA	NA	NA	NA
DO46969	SP103185	NA	NA	NA	NA	NA	unknown	NA	Aligned Reads	NA	59	59	NA	C64	NA	1813	NA	NA	male	1813	T1N0M0	T1bN0M0	TNM 2010 (7th edition)	alive	WGS	NA	NA	FI52442	NA	NA	NA	NA	NA	BAM	DO46969	NA	41-60%	NA	NA	NA	unknown	RECA-EU	RECA-EU	NA	NA	NA	NA	NA	NA
DO47132	SP103627	NA	NA	NA	NA	NA	unknown	NA	Aligned Reads	NA	61	61	NA	C64	NA	2143	NA	NA	female	2143	T1N0M0	T1aN0M0	TNM 2010 (7th edition)	alive	WGS	NA	NA	FI9308	NA	NA	NA	NA	NA	BAM	DO47132	NA	NA	NA	NA	NA	unknown	RECA-EU	RECA-EU	NA	NA	NA	NA	NA	NA
DO47132	SP103619	NA	NA	NA	NA	NA	unknown	NA	Aligned Reads	NA	61	61	NA	C64	NA	2143	NA	NA	female	2143	T1N0M0	T1aN0M0	TNM 2010 (7th edition)	alive	WGS	NA	NA	FI9309	NA	NA	NA	NA	NA	BAM	DO47132	NA	61-80%	NA	NA	NA	unknown	RECA-EU	RECA-EU	NA	NA	NA	NA	NA	NA
DO46973	SP103209	NA	NA	NA	NA	NA	unknown	NA	Aligned Reads	NA	78	78	NA	C64	NA	2160	NA	NA	male	2160	T4N0M1	T1bNXMX	TNM 2010 (7th edition)	alive	WGS	NA	NA	FI50944	NA	NA	NA	NA	NA	BAM	DO46973	NA	NA	NA	NA	NA	unknown	RECA-EU	RECA-EU	NA	NA	NA	NA	NA	NA
DO46973	SP103197	NA	NA	NA	NA	NA	unknown	NA	Aligned Reads	NA	78	78	NA	C64	NA	2160	NA	NA	male	2160	T4N0M1	T1bNXMX	TNM 2010 (7th edition)	alive	WGS	NA	NA	FI50945	NA	NA	NA	NA	NA	BAM	DO46973	NA	61-80%	NA	NA	NA	unknown	RECA-EU	RECA-EU	NA	NA	NA	NA	NA	NA
DO47136	SP103635	NA	NA	NA	NA	NA	unknown	NA	Aligned Reads	NA	69	69	NA	C64	NA	405	NA	NA	female	405	T1N0M0	T1bN0M0	TNM 2010 (7th edition)	alive	WGS	NA	NA	FI41863	NA	NA	NA	NA	NA	BAM	DO47136	NA	NA	NA	NA	NA	unknown	RECA-EU	RECA-EU	NA	NA	NA	NA	NA	NA
DO47136	SP103631	NA	NA	NA	NA	NA	unknown	NA	Aligned Reads	NA	69	69	NA	C64	NA	405	NA	NA	female	405	T1N0M0	T1bN0M0	TNM 2010 (7th edition)	alive	WGS	NA	NA	FI41864	NA	NA	NA	NA	NA	BAM	DO47136	NA	>81%	NA	NA	NA	unknown	RECA-EU	RECA-EU	NA	NA	NA	NA	NA	NA
DO46977	SP103217	NA	NA	NA	NA	NA	unknown	NA	Aligned Reads	complete remission	40	40	44	C64	NA	2245	NA	NA	male	2245	T2N0M0	T3aNXMX	TNM 2010 (7th edition)	alive	WGS	NA	NA	FI30463	NA	NA	NA	NA	NA	BAM	DO46977	NA	NA	NA	NA	NA	unknown	RECA-EU	RECA-EU	NA	NA	NA	NA	NA	NA
DO46977	SP103213	NA	NA	NA	NA	NA	unknown	NA	Aligned Reads	complete remission	40	40	44	C64	NA	2245	NA	NA	male	2245	T2N0M0	T3aNXMX	TNM 2010 (7th edition)	alive	WGS	NA	NA	FI30464	NA	NA	NA	NA	NA	BAM	DO46977	NA	61-80%	NA	NA	NA	unknown	RECA-EU	RECA-EU	NA	NA	NA	NA	NA	NA
DO47140	SP103651	NA	NA	NA	NA	NA	unknown	NA	Aligned Reads	NA	70	70	NA	C64	NA	1936	NA	NA	male	1936	T1N0M0	T3aN0M0	TNM 2010 (7th edition)	alive	WGS	NA	NA	FI19177	NA	NA	NA	NA	NA	BAM	DO47140	NA	NA	NA	NA	NA	unknown	RECA-EU	RECA-EU	NA	NA	NA	NA	NA	NA
DO47140	SP103639	NA	NA	NA	NA	NA	unknown	NA	Aligned Reads	NA	70	70	NA	C64	NA	1936	NA	NA	male	1936	T1N0M0	T3aN0M0	TNM 2010 (7th edition)	alive	WGS	NA	NA	FI19178	NA	NA	NA	NA	NA	BAM	DO47140	NA	>81%	NA	NA	NA	unknown	RECA-EU	RECA-EU	NA	NA	NA	NA	NA	NA
DO46980	SP103229	NA	NA	NA	NA	NA	unknown	NA	Aligned Reads	NA	56	56	NA	C64	NA	1029	NA	NA	female	1029	T2N0M0	T2aN0M0	TNM 2010 (7th edition)	deceased	WGS	NA	NA	FI9252	NA	NA	NA	NA	NA	BAM	DO46980	NA	NA	NA	NA	NA	unknown	RECA-EU	RECA-EU	NA	NA	NA	NA	NA	NA
DO46980	SP103221	NA	NA	NA	NA	NA	unknown	NA	Aligned Reads	NA	56	56	NA	C64	NA	1029	NA	NA	female	1029	T2N0M0	T2aN0M0	TNM 2010 (7th edition)	deceased	WGS	NA	NA	FI9253	NA	NA	NA	NA	NA	BAM	DO46980	NA	61-80%	NA	NA	NA	unknown	RECA-EU	RECA-EU	NA	NA	NA	NA	NA	NA
DO47144	SP103664	NA	NA	NA	NA	NA	unknown	NA	Aligned Reads	NA	69	69	NA	C64	NA	2102	NA	NA	female	2102	T2N0M0	T2aNXMX	TNM 2010 (7th edition)	alive	WGS	NA	NA	FI50966	NA	NA	NA	NA	NA	BAM	DO47144	NA	NA	NA	NA	NA	unknown	RECA-EU	RECA-EU	NA	NA	NA	NA	NA	NA
DO47144	SP103655	NA	NA	NA	NA	NA	unknown	NA	Aligned Reads	NA	69	69	NA	C64	NA	2102	NA	NA	female	2102	T2N0M0	T2aNXMX	TNM 2010 (7th edition)	alive	WGS	NA	NA	FI50967	NA	NA	NA	NA	NA	BAM	DO47144	NA	61-80%	NA	NA	NA	unknown	RECA-EU	RECA-EU	NA	NA	NA	NA	NA	NA
DO46984	SP103241	NA	NA	NA	NA	NA	unknown	NA	Aligned Reads	NA	65	65	NA	C64	NA	1957	NA	NA	male	1957	T1N0M0	T1bN0M0	TNM 2010 (7th edition)	alive	WGS	NA	NA	FI41883	NA	NA	NA	NA	NA	BAM	DO46984	NA	NA	NA	NA	NA	unknown	RECA-EU	RECA-EU	NA	NA	NA	NA	NA	NA
DO46984	SP103233	NA	NA	NA	NA	NA	unknown	NA	Aligned Reads	NA	65	65	NA	C64	NA	1957	NA	NA	male	1957	T1N0M0	T1bN0M0	TNM 2010 (7th edition)	alive	WGS	NA	NA	FI41884	NA	NA	NA	NA	NA	BAM	DO46984	NA	>81%	NA	NA	NA	unknown	RECA-EU	RECA-EU	NA	NA	NA	NA	NA	NA
DO47147	SP103670	NA	NA	NA	NA	NA	unknown	NA	Aligned Reads	NA	58	58	NA	C64	NA	1944	NA	NA	male	1944	T1NXM0	T1aNXMX	TNM 2010 (7th edition)	alive	WGS	NA	NA	FI30425	NA	NA	NA	NA	NA	BAM	DO47147	NA	NA	NA	NA	NA	unknown	RECA-EU	RECA-EU	NA	NA	NA	NA	NA	NA
DO47147	SP103667	NA	NA	NA	NA	NA	unknown	NA	Aligned Reads	NA	58	58	NA	C64	NA	1944	NA	NA	male	1944	T1NXM0	T1aNXMX	TNM 2010 (7th edition)	alive	WGS	NA	NA	FI30426	NA	NA	NA	NA	NA	BAM	DO47147	NA	61-80%	NA	NA	NA	unknown	RECA-EU	RECA-EU	NA	NA	NA	NA	NA	NA
DO46988	SP103257	NA	NA	NA	NA	NA	unknown	NA	Aligned Reads	relapse	65	65	68	C64	NA	1130	705	local recurrence	female	1130	T3N0M0	T3aNXMX	TNM 2010 (7th edition)	deceased	WGS	NA	NA	FI19155	NA	NA	NA	NA	NA	BAM	DO46988	NA	NA	NA	NA	NA	unknown	RECA-EU	RECA-EU	NA	NA	NA	NA	NA	NA
DO46988	SP103245	NA	NA	NA	NA	NA	unknown	NA	Aligned Reads	relapse	65	65	68	C64	NA	1130	705	local recurrence	female	1130	T3N0M0	T3aNXMX	TNM 2010 (7th edition)	deceased	WGS	NA	NA	FI19156	NA	NA	NA	NA	NA	BAM	DO46988	NA	>81%	NA	NA	NA	unknown	RECA-EU	RECA-EU	NA	NA	NA	NA	NA	NA
DO47150	SP103676	NA	NA	NA	NA	NA	unknown	NA	Aligned Reads	NA	59	59	NA	C64	NA	1859	NA	NA	female	1859	T1N0M0	T1bN0M0	TNM 2010 (7th edition)	alive	WGS	NA	NA	FI23461	NA	NA	NA	NA	NA	BAM	DO47150	NA	NA	NA	NA	NA	unknown	RECA-EU	RECA-EU	NA	NA	NA	NA	NA	NA
DO47150	SP103673	NA	NA	NA	NA	NA	unknown	NA	Aligned Reads	NA	59	59	NA	C64	NA	1859	NA	NA	female	1859	T1N0M0	T1bN0M0	TNM 2010 (7th edition)	alive	WGS	NA	NA	FI23462	NA	NA	NA	NA	NA	BAM	DO47150	NA	61-80%	NA	NA	NA	unknown	RECA-EU	RECA-EU	NA	NA	NA	NA	NA	NA
DO46992	SP103269	NA	NA	NA	NA	NA	unknown	NA	Aligned Reads	NA	76	76	NA	C64	NA	1842	NA	NA	female	1842	T1N0M0	T1aNXMX	TNM 2010 (7th edition)	alive	WGS	NA	NA	FI12751	NA	NA	NA	NA	NA	BAM	DO46992	NA	NA	NA	NA	NA	unknown	RECA-EU	RECA-EU	NA	NA	NA	NA	NA	NA
DO46992	SP103261	NA	NA	NA	NA	NA	unknown	NA	Aligned Reads	NA	76	76	NA	C64	NA	1842	NA	NA	female	1842	T1N0M0	T1aNXMX	TNM 2010 (7th edition)	alive	WGS	NA	NA	FI12752	NA	NA	NA	NA	NA	BAM	DO46992	NA	61-80%	NA	NA	NA	unknown	RECA-EU	RECA-EU	NA	NA	NA	NA	NA	NA
DO47153	SP103682	NA	NA	NA	NA	NA	unknown	NA	Aligned Reads	NA	54	54	NA	C64	NA	1029	NA	NA	male	1029	T1NXM0	T1aNXMX	TNM 2010 (7th edition)	deceased	WGS	NA	NA	FI1614	NA	NA	NA	NA	NA	BAM	DO47153	NA	NA	NA	NA	NA	unknown	RECA-EU	RECA-EU	NA	NA	NA	NA	NA	NA
DO47153	SP103679	NA	NA	NA	NA	NA	unknown	NA	Aligned Reads	NA	54	54	NA	C64	NA	1029	NA	NA	male	1029	T1NXM0	T1aNXMX	TNM 2010 (7th edition)	deceased	WGS	NA	NA	FI1615	NA	NA	NA	NA	NA	BAM	DO47153	NA	61-80%	NA	NA	NA	unknown	RECA-EU	RECA-EU	NA	NA	NA	NA	NA	NA
DO46996	SP103285	NA	NA	NA	NA	NA	unknown	NA	Aligned Reads	NA	48	48	NA	C64	NA	1860	NA	NA	male	1860	T2N0M0	T2aNXMX	TNM 2010 (7th edition)	deceased	WGS	NA	NA	FI44931	NA	NA	NA	NA	NA	BAM	DO46996	NA	NA	NA	NA	NA	unknown	RECA-EU	RECA-EU	NA	NA	NA	NA	NA	NA
DO46996	SP103273	NA	NA	NA	NA	NA	unknown	NA	Aligned Reads	NA	48	48	NA	C64	NA	1860	NA	NA	male	1860	T2N0M0	T2aNXMX	TNM 2010 (7th edition)	deceased	WGS	NA	NA	FI44932	NA	NA	NA	NA	NA	BAM	DO46996	NA	61-80%	NA	NA	NA	unknown	RECA-EU	RECA-EU	NA	NA	NA	NA	NA	NA
DO47156	SP103691	NA	NA	NA	NA	NA	unknown	NA	Aligned Reads	NA	60	60	NA	C64	NA	1932	NA	NA	female	1932	T1N0M0	T1aN0M0	TNM 2010 (7th edition)	alive	WGS	NA	NA	FI34524	NA	NA	NA	NA	NA	BAM	DO47156	NA	NA	NA	NA	NA	unknown	RECA-EU	RECA-EU	NA	NA	NA	NA	NA	NA
DO47156	SP103685	NA	NA	NA	NA	NA	unknown	NA	Aligned Reads	NA	60	60	NA	C64	NA	1932	NA	NA	female	1932	T1N0M0	T1aN0M0	TNM 2010 (7th edition)	alive	WGS	NA	NA	FI34525	NA	NA	NA	NA	NA	BAM	DO47156	NA	61-80%	NA	NA	NA	unknown	RECA-EU	RECA-EU	NA	NA	NA	NA	NA	NA
DO47000	SP103296	NA	NA	NA	NA	NA	unknown	NA	Aligned Reads	NA	43	43	NA	C64	NA	2121	NA	NA	female	2121	T1N0M0	T1aN0M0	TNM 2010 (7th edition)	alive	WGS	NA	NA	FI22984	NA	NA	NA	NA	NA	BAM	DO47000	NA	NA	NA	NA	NA	unknown	RECA-EU	RECA-EU	NA	NA	NA	NA	NA	NA
DO47000	SP103288	NA	NA	NA	NA	NA	unknown	NA	Aligned Reads	NA	43	43	NA	C64	NA	2121	NA	NA	female	2121	T1N0M0	T1aN0M0	TNM 2010 (7th edition)	alive	WGS	NA	NA	FI22985	NA	NA	NA	NA	NA	BAM	DO47000	NA	61-80%	NA	NA	NA	unknown	RECA-EU	RECA-EU	NA	NA	NA	NA	NA	NA
DO47159	SP103703	NA	NA	NA	NA	NA	unknown	NA	Aligned Reads	complete remission	83	83	85	C64	NA	1402	NA	NA	female	1402	T1N0M0	T1bNXMX	TNM 2010 (7th edition)	deceased	WGS	NA	NA	FI12865	NA	NA	NA	NA	NA	BAM	DO47159	NA	NA	NA	NA	NA	unknown	RECA-EU	RECA-EU	NA	NA	NA	NA	NA	NA
DO47159	SP103694	NA	NA	NA	NA	NA	unknown	NA	Aligned Reads	complete remission	83	83	85	C64	NA	1402	NA	NA	female	1402	T1N0M0	T1bNXMX	TNM 2010 (7th edition)	deceased	WGS	NA	NA	FI12866	NA	NA	NA	NA	NA	BAM	DO47159	NA	>81%	NA	NA	NA	unknown	RECA-EU	RECA-EU	NA	NA	NA	NA	NA	NA
DO47237	SP103835	NA	NA	NA	NA	NA	unknown	NA	Aligned Reads	NA	53	53	NA	C64	NA	1915	NA	NA	male	1915	T2N0M0	T2aNXMX	TNM 2010 (7th edition)	alive	WGS	NA	NA	FI44949	NA	NA	NA	NA	NA	BAM	DO47237	NA	NA	NA	NA	NA	unknown	RECA-EU	RECA-EU	NA	NA	NA	NA	NA	NA
DO47237	SP103832	NA	NA	NA	NA	NA	unknown	NA	Aligned Reads	NA	53	53	NA	C64	NA	1915	NA	NA	male	1915	T2N0M0	T2aNXMX	TNM 2010 (7th edition)	alive	WGS	NA	NA	FI44950	NA	NA	NA	NA	NA	BAM	DO47237	NA	61-80%	NA	NA	NA	unknown	RECA-EU	RECA-EU	NA	NA	NA	NA	NA	NA
DO47004	SP103312	NA	NA	NA	NA	NA	unknown	NA	Aligned Reads	complete remission	46	46	47	C64	NA	221	NA	NA	male	221	T1N0M0	T1bNXMX	TNM 2010 (7th edition)	deceased	WGS	NA	NA	FI33551	NA	NA	NA	NA	NA	BAM	DO47004	NA	NA	NA	NA	NA	unknown	RECA-EU	RECA-EU	NA	NA	NA	NA	NA	NA
DO47004	SP103300	NA	NA	NA	NA	NA	unknown	NA	Aligned Reads	complete remission	46	46	47	C64	NA	221	NA	NA	male	221	T1N0M0	T1bNXMX	TNM 2010 (7th edition)	deceased	WGS	NA	NA	FI33552	NA	NA	NA	NA	NA	BAM	DO47004	NA	61-80%	NA	NA	NA	unknown	RECA-EU	RECA-EU	NA	NA	NA	NA	NA	NA
DO47162	SP103712	NA	NA	NA	NA	NA	unknown	NA	Aligned Reads	complete remission	52	52	54	C64	NA	1489	NA	NA	male	1489	T1N0M0	T1aNXMX	TNM 2010 (7th edition)	alive	WGS	NA	NA	FI22344	NA	NA	NA	NA	NA	BAM	DO47162	NA	NA	NA	NA	NA	unknown	RECA-EU	RECA-EU	NA	NA	NA	NA	NA	NA
DO47162	SP103706	NA	NA	NA	NA	NA	unknown	NA	Aligned Reads	complete remission	52	52	54	C64	NA	1489	NA	NA	male	1489	T1N0M0	T1aNXMX	TNM 2010 (7th edition)	alive	WGS	NA	NA	FI378319	NA	NA	NA	NA	NA	BAM	DO47162	NA	61-80%	NA	NA	NA	unknown	RECA-EU	RECA-EU	NA	NA	NA	NA	NA	NA
DO47165	SP103718	NA	NA	NA	NA	NA	unknown	NA	Aligned Reads	complete remission	51	51	55	C64	NA	2021	NA	NA	female	2021	T2N0M0	T2bNXMX	TNM 2010 (7th edition)	alive	WGS	NA	NA	FI4360	NA	NA	NA	NA	NA	BAM	DO47165	NA	NA	NA	NA	NA	unknown	RECA-EU	RECA-EU	NA	NA	NA	NA	NA	NA
DO47165	SP103715	NA	NA	NA	NA	NA	unknown	NA	Aligned Reads	complete remission	51	51	55	C64	NA	2021	NA	NA	female	2021	T2N0M0	T2bNXMX	TNM 2010 (7th edition)	alive	WGS	NA	NA	FI4361	NA	NA	NA	NA	NA	BAM	DO47165	NA	61-80%	NA	NA	NA	unknown	RECA-EU	RECA-EU	NA	NA	NA	NA	NA	NA
DO47168	SP103727	NA	NA	NA	NA	NA	unknown	NA	Aligned Reads	complete remission	69	69	71	C64	NA	1980	NA	NA	male	1980	T1N0M0	T3aNXMX	TNM 2010 (7th edition)	alive	WGS	NA	NA	FI33571	NA	NA	NA	NA	NA	BAM	DO47168	NA	NA	NA	NA	NA	unknown	RECA-EU	RECA-EU	NA	NA	NA	NA	NA	NA
DO47168	SP103721	NA	NA	NA	NA	NA	unknown	NA	Aligned Reads	complete remission	69	69	71	C64	NA	1980	NA	NA	male	1980	T1N0M0	T3aNXMX	TNM 2010 (7th edition)	alive	WGS	NA	NA	FI33572	NA	NA	NA	NA	NA	BAM	DO47168	NA	>81%	NA	NA	NA	unknown	RECA-EU	RECA-EU	NA	NA	NA	NA	NA	NA
DO47012	SP103336	NA	NA	NA	NA	NA	unknown	NA	Aligned Reads	NA	62	62	NA	C64	NA	415	NA	NA	male	415	T1NXM0	T1aNXMX	TNM 2010 (7th edition)	deceased	WGS	NA	NA	FI22349	NA	NA	NA	NA	NA	BAM	DO47012	NA	NA	NA	NA	NA	unknown	RECA-EU	RECA-EU	NA	NA	NA	NA	NA	NA
DO47012	SP103324	NA	NA	NA	NA	NA	unknown	NA	Aligned Reads	NA	62	62	NA	C64	NA	415	NA	NA	male	415	T1NXM0	T1aNXMX	TNM 2010 (7th edition)	deceased	WGS	NA	NA	FI22350	NA	NA	NA	NA	NA	BAM	DO47012	NA	61-80%	NA	NA	NA	unknown	RECA-EU	RECA-EU	NA	NA	NA	NA	NA	NA
DO47171	SP103739	NA	NA	NA	NA	NA	unknown	NA	Aligned Reads	NA	65	65	NA	C64	NA	474	NA	NA	male	474	T3NXM1	T3aNXMX	TNM 2010 (7th edition)	deceased	WGS	NA	NA	FI12038	NA	NA	NA	NA	NA	BAM	DO47171	NA	NA	NA	NA	NA	unknown	RECA-EU	RECA-EU	NA	NA	NA	NA	NA	NA
DO47171	SP103730	NA	NA	NA	NA	NA	unknown	NA	Aligned Reads	NA	65	65	NA	C64	NA	474	NA	NA	male	474	T3NXM1	T3aNXMX	TNM 2010 (7th edition)	deceased	WGS	NA	NA	FI12039	NA	NA	NA	NA	NA	BAM	DO47171	NA	61-80%	NA	NA	NA	unknown	RECA-EU	RECA-EU	NA	NA	NA	NA	NA	NA
DO47016	SP103352	NA	NA	NA	NA	NA	unknown	NA	Aligned Reads	NA	51	51	NA	C64	NA	1976	NA	NA	male	1976	T1N0M0	T1bNXMX	TNM 2010 (7th edition)	alive	WGS	NA	NA	FI5245	NA	NA	NA	NA	NA	BAM	DO47016	NA	NA	NA	NA	NA	unknown	RECA-EU	RECA-EU	NA	NA	NA	NA	NA	NA
DO47016	SP103340	NA	NA	NA	NA	NA	unknown	NA	Aligned Reads	NA	51	51	NA	C64	NA	1976	NA	NA	male	1976	T1N0M0	T1bNXMX	TNM 2010 (7th edition)	alive	WGS	NA	NA	FI5246	NA	NA	NA	NA	NA	BAM	DO47016	NA	41-60%	NA	NA	NA	unknown	RECA-EU	RECA-EU	NA	NA	NA	NA	NA	NA
DO47174	SP103751	NA	NA	NA	NA	NA	unknown	NA	Aligned Reads	NA	70	70	NA	C64	NA	1508	NA	NA	male	1508	T3NXM1	T3aNXMX	TNM 2010 (7th edition)	deceased	WGS	NA	NA	FI30870	NA	NA	NA	NA	NA	BAM	DO47174	NA	NA	NA	NA	NA	unknown	RECA-EU	RECA-EU	NA	NA	NA	NA	NA	NA
DO47174	SP103742	NA	NA	NA	NA	NA	unknown	NA	Aligned Reads	NA	70	70	NA	C64	NA	1508	NA	NA	male	1508	T3NXM1	T3aNXMX	TNM 2010 (7th edition)	deceased	WGS	NA	NA	FI30871	NA	NA	NA	NA	NA	BAM	DO47174	NA	41-60%	NA	NA	NA	unknown	RECA-EU	RECA-EU	NA	NA	NA	NA	NA	NA
DO1001	SP2144	Don't know/Not sure	Not Documented	NA	NA	NA	NA	NA	Aligned Reads	NA	41	41	NA	NA	unknown	NA	NA	NA	female	NA	NA	NA	NA	NA	WGS	NA	NA	FI154	NA	NA	NA	not applicable	other therapy	BAM	DO1001	NA	NA	unknown	unknown	NA	NA	BRCA-UK	BRCA-UK	NA	NA	NA	NA	NA	NA
DO1001	SP2162	Don't know/Not sure	Not Documented	NA	NA	NA	NA	NA	Aligned Reads	NA	41	41	NA	NA	unknown	NA	NA	NA	female	NA	NA	NA	NA	NA	WGS	NA	NA	FI153	NA	NA	NA	not applicable	other therapy	BAM	DO1001	NA	NA	unknown	unknown	NA	NA	BRCA-UK	BRCA-UK	NA	NA	NA	NA	NA	NA
DO1002	SP2145	Don't know/Not sure	Not Documented	NA	NA	NA	NA	NA	Aligned Reads	NA	39	39	NA	NA	yes	NA	NA	NA	female	NA	T1b_pN0(sn)_MX	NA	NA	alive	WGS	NA	NA	FI46105	NA	unknown	NA	adjuvant	other therapy	BAM	DO1002	NA	NA	Hormone_therapy, Tamoxifen	unknown	NA	NA	BRCA-UK	BRCA-UK	NA	Breast Cancer	NA	unknown	cousin	NA
DO1002	SP2163	Don't know/Not sure	Not Documented	NA	NA	NA	NA	NA	Aligned Reads	NA	39	39	NA	NA	yes	NA	NA	NA	female	NA	T1b_pN0(sn)_MX	NA	NA	alive	WGS	NA	NA	FI46104	NA	unknown	NA	adjuvant	other therapy	BAM	DO1002	NA	NA	Hormone_therapy, Tamoxifen	unknown	NA	NA	BRCA-UK	BRCA-UK	NA	Breast Cancer	NA	unknown	cousin	NA
DO1003	SP2146	Don't know/Not sure	Not Documented	NA	NA	NA	NA	both_sides_breast_cancer_(right_and_left_at_the_same_time)_at_age_34._From_a_HBOC_family._2_siblings_who_are_BRCA1_carriers,_no_manifestation_of_breast_and/or_ovarian_cancer_yet	Aligned Reads	NA	34	34	NA	C50.4	yes	NA	NA	NA	female	NA	pT1N0M0	NA	TNM	alive	WGS	NA	NA	FI42435	NA	unknown	NA	adjuvant	chemotherapy	BAM	DO1003	NA	61-80%	NA	NA	NA	yes	BRCA-UK	BRCA-UK	NA	Leukemia	NA	male	uncle/aunt	Paternal
DO1003	SP2164	Don't know/Not sure	Not Documented	NA	NA	NA	NA	both_sides_breast_cancer_(right_and_left_at_the_same_time)_at_age_34._From_a_HBOC_family._2_siblings_who_are_BRCA1_carriers,_no_manifestation_of_breast_and/or_ovarian_cancer_yet	Aligned Reads	NA	34	34	NA	C50.4	yes	NA	NA	NA	female	NA	pT1N0M0	NA	TNM	alive	WGS	NA	NA	FI42434	NA	unknown	NA	adjuvant	chemotherapy	BAM	DO1003	NA	NA	NA	NA	NA	yes	BRCA-UK	BRCA-UK	NA	BRCA1	NA	male	uncle/aunt	Paternal
DO1000	SP2143	Don't know/Not sure	Not Documented	NA	NA	NA	NA	NA	Aligned Reads	NA	61	61	NA	NA	no	NA	NA	NA	female	NA	T2N1M0	NA	TNM	alive	WGS	NA	NA	FI31049	NA	NA	NA	not applicable	other therapy	BAM	DO1000	NA	NA	unknown	unknown	NA	NA	BRCA-UK	BRCA-UK	NA	NA	NA	NA	NA	NA
DO1000	SP2161	Don't know/Not sure	Not Documented	NA	NA	NA	NA	NA	Aligned Reads	NA	61	61	NA	NA	no	NA	NA	NA	female	NA	T2N1M0	NA	TNM	alive	WGS	NA	NA	FI31048	NA	NA	NA	not applicable	other therapy	BAM	DO1000	NA	NA	unknown	unknown	NA	NA	BRCA-UK	BRCA-UK	NA	NA	NA	NA	NA	NA
DO1004	SP2147	Don't know/Not sure	Not Documented	NA	NA	NA	NA	NA	Aligned Reads	NA	59	59	NA	NA	yes	0	NA	NA	female	NA	pT2N1Mx	NA	NA	deceased	WGS	NA	NA	FI21572	NA	NA	NA	not applicable	other therapy	BAM	DO1004	NA	NA	unknown	unknown	NA	NA	BRCA-UK	BRCA-UK	NA	NA	NA	NA	unknown	NA
DO1004	SP2165	Don't know/Not sure	Not Documented	NA	NA	NA	NA	NA	Aligned Reads	NA	59	59	NA	NA	yes	0	NA	NA	female	NA	pT2N1Mx	NA	NA	deceased	WGS	NA	NA	FI21571	NA	NA	NA	not applicable	other therapy	BAM	DO1004	NA	NA	unknown	unknown	NA	NA	BRCA-UK	BRCA-UK	NA	NA	NA	NA	unknown	NA
DO1005	SP2148	Don't know/Not sure	Not Documented	NA	NA	NA	NA	NA	Aligned Reads	NA	39	39	NA	NA	yes	NA	NA	NA	female	NA	pT2N0M0	NA	NA	alive	WGS	NA	NA	FI32910	NA	NA	NA	not applicable	other therapy	BAM	DO1005	NA	NA	unknown	unknown	NA	NA	BRCA-UK	BRCA-UK	NA	NA	NA	NA	unknown	NA
DO1005	SP2166	Don't know/Not sure	Not Documented	NA	NA	NA	NA	NA	Aligned Reads	NA	39	39	NA	NA	yes	NA	NA	NA	female	NA	pT2N0M0	NA	NA	alive	WGS	NA	NA	FI32909	NA	NA	NA	not applicable	other therapy	BAM	DO1005	NA	NA	unknown	unknown	NA	NA	BRCA-UK	BRCA-UK	NA	NA	NA	NA	unknown	NA
DO1006	SP2149	Don't know/Not sure	Not Documented	NA	NA	NA	NA	NA	Aligned Reads	NA	39	39	NA	NA	yes	0	NA	NA	female	NA	pT2N0M0	NA	NA	deceased	WGS	NA	NA	FI32534	NA	NA	NA	not applicable	other therapy	BAM	DO1006	NA	NA	unknown	unknown	NA	NA	BRCA-UK	BRCA-UK	NA	NA	NA	NA	unknown	NA
DO1006	SP2167	Don't know/Not sure	Not Documented	NA	NA	NA	NA	NA	Aligned Reads	NA	39	39	NA	NA	yes	0	NA	NA	female	NA	pT2N0M0	NA	NA	deceased	WGS	NA	NA	FI32533	NA	NA	NA	not applicable	other therapy	BAM	DO1006	NA	NA	unknown	unknown	NA	NA	BRCA-UK	BRCA-UK	NA	NA	NA	NA	unknown	NA
DO1007	SP2150	Don't know/Not sure	Not Documented	NA	NA	NA	NA	NA	Aligned Reads	NA	64	64	NA	NA	yes	NA	NA	NA	female	NA	T2_pN0_MX	NA	NA	alive	WGS	NA	NA	FI43481	NA	NA	NA	not applicable	other therapy	BAM	DO1007	NA	NA	unknown	unknown	NA	NA	BRCA-UK	BRCA-UK	NA	NA	NA	NA	unknown	NA
DO1007	SP2168	Don't know/Not sure	Not Documented	NA	NA	NA	NA	NA	Aligned Reads	NA	64	64	NA	NA	yes	NA	NA	NA	female	NA	T2_pN0_MX	NA	NA	alive	WGS	NA	NA	FI43480	NA	NA	NA	not applicable	other therapy	BAM	DO1007	NA	NA	unknown	unknown	NA	NA	BRCA-UK	BRCA-UK	NA	NA	NA	NA	unknown	NA
DO1008	SP2151	Don't know/Not sure	Not Documented	NA	NA	NA	NA	NA	Aligned Reads	NA	58	58	NA	NA	yes	0	NA	NA	female	NA	T2__pN1Biv_MX	NA	AJCC	deceased	WGS	NA	NA	FI284	163	disease progression	116	adjuvant	chemotherapy	BAM	DO1008	NA	NA	NA	NA	NA	NA	BRCA-UK	BRCA-UK	79	Ovarian Cancer	NA	female	parent	NA
DO1008	SP2169	Don't know/Not sure	Not Documented	NA	NA	NA	NA	NA	Aligned Reads	NA	58	58	NA	NA	yes	0	NA	NA	female	NA	T2__pN1Biv_MX	NA	AJCC	deceased	WGS	NA	NA	FI283	163	disease progression	116	adjuvant	chemotherapy	BAM	DO1008	NA	NA	NA	NA	NA	NA	BRCA-UK	BRCA-UK	79	Ovarian Cancer	NA	female	parent	NA
DO1009	SP2152	Don't know/Not sure	Not Documented	NA	NA	NA	NA	NA	Aligned Reads	NA	32	32	NA	NA	yes	NA	NA	NA	female	NA	T2_pN1_MX	NA	NA	alive	WGS	NA	NA	FI21914	NA	NA	NA	not applicable	other therapy	BAM	DO1009	NA	NA	unknown	unknown	NA	NA	BRCA-UK	BRCA-UK	NA	NA	NA	NA	unknown	NA
DO1009	SP2170	Don't know/Not sure	Not Documented	NA	NA	NA	NA	NA	Aligned Reads	NA	32	32	NA	NA	yes	NA	NA	NA	female	NA	T2_pN1_MX	NA	NA	alive	WGS	NA	NA	FI21913	NA	NA	NA	not applicable	other therapy	BAM	DO1009	NA	NA	unknown	unknown	NA	NA	BRCA-UK	BRCA-UK	NA	NA	NA	NA	unknown	NA
DO1018	SP2349	Don't know/Not sure	Not Documented	NA	NA	NA	NA	NA	Aligned Reads	NA	46	46	NA	NA	unknown	NA	NA	NA	female	NA	pT2N1M0	NA	TNM	NA	WGS	NA	NA	FI35500	NA	unknown	NA	not applicable	other therapy	BAM	DO1018	NA	>81%	Hormone_therapy, Tamoxifen	unknown	NA	NA	BRCA-UK	BRCA-UK	NA	NA	NA	NA	NA	NA
DO1018	SP2171	Don't know/Not sure	Not Documented	NA	NA	NA	NA	NA	Aligned Reads	NA	46	46	NA	NA	unknown	NA	NA	NA	female	NA	pT2N1M0	NA	TNM	NA	WGS	NA	NA	FI35499	NA	unknown	NA	not applicable	other therapy	BAM	DO1018	NA	NA	Hormone_therapy, Tamoxifen	unknown	NA	NA	BRCA-UK	BRCA-UK	NA	NA	NA	NA	NA	NA
DO1020	SP2357	Don't know/Not sure	Not Documented	NA	NA	NA	NA	NA	Aligned Reads	NA	33	33	NA	NA	unknown	NA	NA	NA	female	NA	pT2N0M0	NA	TNM	NA	WGS	NA	NA	FI47270	NA	unknown	NA	adjuvant	chemotherapy	BAM	DO1020	NA	41-60%	NA	NA	NA	NA	BRCA-UK	BRCA-UK	NA	NA	NA	NA	NA	NA
DO1020	SP2173	Don't know/Not sure	Not Documented	NA	NA	NA	NA	NA	Aligned Reads	NA	33	33	NA	NA	unknown	NA	NA	NA	female	NA	pT2N0M0	NA	TNM	NA	WGS	NA	NA	FI47269	NA	unknown	NA	adjuvant	chemotherapy	BAM	DO1020	NA	NA	NA	NA	NA	NA	BRCA-UK	BRCA-UK	NA	NA	NA	NA	NA	NA
DO1010	SP2153	Don't know/Not sure	Not Documented	NA	NA	NA	NA	NA	Aligned Reads	NA	67	67	NA	NA	unknown	NA	NA	NA	female	NA	T2_pN0_MX_	NA	AJCC	NA	WGS	NA	NA	FI47599	NA	NA	NA	not applicable	other therapy	BAM	DO1010	NA	NA	unknown	unknown	NA	NA	BRCA-UK	BRCA-UK	NA	NA	NA	NA	NA	NA
DO1010	SP2175	Don't know/Not sure	Not Documented	NA	NA	NA	NA	NA	Aligned Reads	NA	67	67	NA	NA	unknown	NA	NA	NA	female	NA	T2_pN0_MX_	NA	AJCC	NA	WGS	NA	NA	FI47598	NA	NA	NA	not applicable	other therapy	BAM	DO1010	NA	NA	unknown	unknown	NA	NA	BRCA-UK	BRCA-UK	NA	NA	NA	NA	NA	NA
DO1011	SP2154	Don't know/Not sure	Not Documented	NA	NA	NA	NA	NA	Aligned Reads	NA	54	54	NA	NA	unknown	NA	NA	NA	female	NA	T2N1	NA	NA	NA	WGS	NA	NA	FI4811	NA	NA	NA	not applicable	other therapy	BAM	DO1011	NA	NA	unknown	unknown	NA	NA	BRCA-UK	BRCA-UK	NA	NA	NA	NA	NA	NA
DO1011	SP2177	Don't know/Not sure	Not Documented	NA	NA	NA	NA	NA	Aligned Reads	NA	54	54	NA	NA	unknown	NA	NA	NA	female	NA	T2N1	NA	NA	NA	WGS	NA	NA	FI4810	NA	NA	NA	not applicable	other therapy	BAM	DO1011	NA	NA	unknown	unknown	NA	NA	BRCA-UK	BRCA-UK	NA	NA	NA	NA	NA	NA
DO1012	SP2155	Don't know/Not sure	Not Documented	NA	NA	NA	NA	NA	Aligned Reads	NA	32	32	NA	NA	unknown	NA	NA	NA	female	NA	T2N0	NA	NA	NA	WGS	NA	NA	FI15988	NA	NA	NA	not applicable	other therapy	BAM	DO1012	NA	NA	unknown	unknown	NA	NA	BRCA-UK	BRCA-UK	NA	NA	NA	NA	NA	NA
DO1012	SP2179	Don't know/Not sure	Not Documented	NA	NA	NA	NA	NA	Aligned Reads	NA	32	32	NA	NA	unknown	NA	NA	NA	female	NA	T2N0	NA	NA	NA	WGS	NA	NA	FI15987	NA	NA	NA	not applicable	other therapy	BAM	DO1012	NA	NA	unknown	unknown	NA	NA	BRCA-UK	BRCA-UK	NA	NA	NA	NA	NA	NA
DO1076	SP2293	NA	NA	NA	NA	NA	NA	NA	Aligned Reads	NA	NA	NA	NA	C50	NA	NA	NA	NA	female	NA	NA	NA	NA	NA	WGS	NA	NA	FI342049	NA	NA	NA	NA	NA	BAM	DO1076	NA	NA	NA	NA	NA	NA	BRCA-UK	BRCA-UK	NA	NA	NA	NA	NA	NA
DO1076	SP2581	NA	NA	NA	NA	NA	NA	NA	Aligned Reads	NA	NA	NA	NA	C50	NA	NA	NA	NA	female	NA	NA	NA	NA	NA	WGS	NA	NA	FI31102	NA	NA	NA	NA	NA	BAM	DO1076	NA	NA	NA	NA	NA	NA	BRCA-UK	BRCA-UK	NA	NA	NA	NA	NA	NA
DO1013	SP2156	Don't know/Not sure	Not Documented	NA	NA	NA	NA	NA	Aligned Reads	NA	NA	NA	NA	NA	unknown	NA	NA	NA	female	NA	pT1cN0	NA	NA	NA	WGS	NA	NA	FI3332	NA	NA	NA	not applicable	other therapy	BAM	DO1013	NA	NA	unknown	unknown	NA	NA	BRCA-UK	BRCA-UK	NA	NA	NA	NA	NA	NA
DO1013	SP2181	Don't know/Not sure	Not Documented	NA	NA	NA	NA	NA	Aligned Reads	NA	NA	NA	NA	NA	unknown	NA	NA	NA	female	NA	pT1cN0	NA	NA	NA	WGS	NA	NA	FI3331	NA	NA	NA	not applicable	other therapy	BAM	DO1013	NA	NA	unknown	unknown	NA	NA	BRCA-UK	BRCA-UK	NA	NA	NA	NA	NA	NA
DO1014	SP2157	Don't know/Not sure	Not Documented	NA	NA	NA	NA	NA	Aligned Reads	NA	NA	NA	NA	NA	yes	NA	NA	NA	female	NA	pT1cNoMx	NA	NA	NA	WGS	NA	NA	FI26090	NA	NA	NA	not applicable	other therapy	BAM	DO1014	NA	NA	unknown	unknown	NA	NA	BRCA-UK	BRCA-UK	NA	NA	NA	NA	unknown	NA
DO1014	SP2183	Don't know/Not sure	Not Documented	NA	NA	NA	NA	NA	Aligned Reads	NA	NA	NA	NA	NA	yes	NA	NA	NA	female	NA	pT1cNoMx	NA	NA	NA	WGS	NA	NA	FI26089	NA	NA	NA	not applicable	other therapy	BAM	DO1014	NA	NA	unknown	unknown	NA	NA	BRCA-UK	BRCA-UK	NA	NA	NA	NA	unknown	NA
DO1015	SP2158	Don't know/Not sure	Not Documented	NA	NA	NA	NA	NA	Aligned Reads	NA	NA	NA	NA	NA	unknown	NA	NA	NA	female	NA	NA	NA	NA	NA	WGS	NA	NA	FI14589	NA	NA	NA	not applicable	other therapy	BAM	DO1015	NA	NA	unknown	unknown	NA	NA	BRCA-UK	BRCA-UK	NA	NA	NA	NA	NA	NA
DO1015	SP2185	Don't know/Not sure	Not Documented	NA	NA	NA	NA	NA	Aligned Reads	NA	NA	NA	NA	NA	unknown	NA	NA	NA	female	NA	NA	NA	NA	NA	WGS	NA	NA	FI14588	NA	NA	NA	not applicable	other therapy	BAM	DO1015	NA	NA	unknown	unknown	NA	NA	BRCA-UK	BRCA-UK	NA	NA	NA	NA	NA	NA
DO1016	SP2159	Don't know/Not sure	Not Documented	NA	NA	NA	NA	NA	Aligned Reads	NA	NA	NA	NA	NA	unknown	NA	NA	NA	female	NA	NA	NA	NA	NA	WGS	NA	NA	FI26072	NA	NA	NA	not applicable	other therapy	BAM	DO1016	NA	NA	unknown	unknown	NA	NA	BRCA-UK	BRCA-UK	NA	NA	NA	NA	NA	NA
DO1016	SP2187	Don't know/Not sure	Not Documented	NA	NA	NA	NA	NA	Aligned Reads	NA	NA	NA	NA	NA	unknown	NA	NA	NA	female	NA	NA	NA	NA	NA	WGS	NA	NA	FI26071	NA	NA	NA	not applicable	other therapy	BAM	DO1016	NA	NA	unknown	unknown	NA	NA	BRCA-UK	BRCA-UK	NA	NA	NA	NA	NA	NA
DO1017	SP2160	Don't know/Not sure	Not Documented	NA	NA	NA	NA	NA	Aligned Reads	NA	49	49	NA	C50.412	yes	0	NA	NA	female	NA	NA	NA	NA	deceased	WGS	NA	NA	FI11435	NA	unknown	NA	adjuvant	surgery	BAM	DO1017	NA	NA	NA	NA	NA	NA	BRCA-UK	BRCA-UK	NA	Breast Cancer	NA	unknown	sibling	NA
DO1017	SP2189	Don't know/Not sure	Not Documented	NA	NA	NA	NA	NA	Aligned Reads	NA	49	49	NA	C50.412	yes	0	NA	NA	female	NA	NA	NA	NA	deceased	WGS	NA	NA	FI11434	NA	unknown	NA	adjuvant	surgery	BAM	DO1017	NA	NA	NA	NA	NA	NA	BRCA-UK	BRCA-UK	NA	Breast Cancer	NA	unknown	sibling	NA
DO52538	SP116331	Don't know/Not sure	Not Documented	NA	NA	NA	NA	NA	Aligned Reads	NA	59	59	NA	C50.912	no	0	NA	NA	female	NA	NA	NA	NA	deceased	WGS	NA	NA	FI20684	NA	unknown	NA	adjuvant	radiation therapy	BAM	DO52538	NA	NA	NA	NA	NA	NA	BRCA-UK	BRCA-UK	NA	NA	NA	NA	NA	NA
DO52538	SP116332	Don't know/Not sure	Not Documented	NA	NA	NA	NA	NA	Aligned Reads	NA	59	59	NA	C50.912	no	0	NA	NA	female	NA	NA	NA	NA	deceased	WGS	NA	NA	FI20683	NA	unknown	NA	adjuvant	radiation therapy	BAM	DO52538	NA	NA	NA	NA	NA	NA	BRCA-UK	BRCA-UK	NA	NA	NA	NA	NA	NA
DO52726	SP116786	NA	NA	NA	NA	NA	NA	NA	Aligned Reads	NA	52	NA	NA	D47.3	NA	6209	NA	NA	female	NA	NA	NA	NA	alive	WGS	NA	NA	FI17956	NA	stable disease	NA	curative	other therapy	BAM	DO52726	NA	NA	unknown	stable disease	NA	NA	CMDI-UK	CMDI-UK	NA	NA	NA	NA	NA	NA
DO52539	SP116333	Don't know/Not sure	Not Documented	NA	NA	NA	NA	NA	Aligned Reads	NA	39	39	NA	NA	yes	NA	NA	NA	female	NA	T2pN0MX	NA	AJCC	NA	WGS	NA	NA	FI45406	83	complete response	30	adjuvant	chemotherapy	BAM	DO52539	NA	NA	NA	NA	NA	NA	BRCA-UK	BRCA-UK	NA	Lymphoma	NA	male	uncle/aunt	Maternal
DO52539	SP116334	Don't know/Not sure	Not Documented	NA	NA	NA	NA	NA	Aligned Reads	NA	39	39	NA	NA	yes	NA	NA	NA	female	NA	T2pN0MX	NA	AJCC	NA	WGS	NA	NA	FI45405	83	complete response	30	adjuvant	chemotherapy	BAM	DO52539	NA	NA	NA	NA	NA	NA	BRCA-UK	BRCA-UK	NA	Lymphoma	NA	male	cousin	NA
DO52540	SP116335	yes	Not Documented	NA	NA	NA	NA	NA	Aligned Reads	NA	52	52	NA	C50.2	yes	0	NA	NA	female	NA	T2N1M0	NA	TNM	deceased	WGS	NA	NA	FI50307	154	complete response	62	adjuvant	chemotherapy	BAM	DO52540	NA	>81%	NA	NA	NA	NA	BRCA-UK	BRCA-UK	60	Liver Cancer	NA	female	parent	NA
DO52540	SP116336	yes	Not Documented	NA	NA	NA	NA	NA	Aligned Reads	NA	52	52	NA	C50.2	yes	0	NA	NA	female	NA	T2N1M0	NA	TNM	deceased	WGS	NA	NA	FI50306	154	complete response	62	adjuvant	chemotherapy	BAM	DO52540	NA	NA	NA	NA	NA	NA	BRCA-UK	BRCA-UK	60	Liver Cancer	NA	female	parent	NA
DO52541	SP116337	Don't know/Not sure	Not Documented	NA	NA	NA	NA	NA	Aligned Reads	NA	41	41	NA	C50.3	unknown	NA	NA	NA	female	NA	T1N0M0	NA	TNM	alive	WGS	NA	NA	FI32964	NA	unknown	NA	adjuvant	chemotherapy	BAM	DO52541	NA	NA	NA	NA	NA	NA	BRCA-UK	BRCA-UK	NA	NA	NA	NA	NA	NA
DO52541	SP116338	Don't know/Not sure	Not Documented	NA	NA	NA	NA	NA	Aligned Reads	NA	41	41	NA	C50.3	unknown	NA	NA	NA	female	NA	T1N0M0	NA	TNM	alive	WGS	NA	NA	FI32963	NA	unknown	NA	adjuvant	chemotherapy	BAM	DO52541	NA	NA	NA	NA	NA	NA	BRCA-UK	BRCA-UK	NA	NA	NA	NA	NA	NA
DO52542	SP116339	Don't know/Not sure	Not Documented	NA	NA	NA	NA	NA	Aligned Reads	NA	61	61	NA	C50	unknown	NA	NA	NA	female	NA	T1N0M0	NA	TNM	alive	WGS	NA	NA	FI32982	NA	unknown	NA	adjuvant	chemotherapy	BAM	DO52542	NA	NA	NA	NA	NA	NA	BRCA-UK	BRCA-UK	NA	NA	NA	NA	NA	NA
DO52542	SP116340	Don't know/Not sure	Not Documented	NA	NA	NA	NA	NA	Aligned Reads	NA	61	61	NA	C50	unknown	NA	NA	NA	female	NA	T1N0M0	NA	TNM	alive	WGS	NA	NA	FI32981	NA	unknown	NA	adjuvant	chemotherapy	BAM	DO52542	NA	NA	NA	NA	NA	NA	BRCA-UK	BRCA-UK	NA	NA	NA	NA	NA	NA
DO52726	SP116785	NA	NA	NA	NA	NA	NA	NA	Aligned Reads	NA	52	NA	NA	D47.3	NA	6209	NA	NA	female	NA	NA	NA	NA	alive	WGS	NA	NA	FI17955	NA	stable disease	NA	curative	other therapy	BAM	DO52726	NA	NA	unknown	stable disease	NA	NA	CMDI-UK	CMDI-UK	NA	NA	NA	NA	NA	NA
DO52543	SP116341	Don't know/Not sure	Not Documented	NA	NA	NA	NA	NA	Aligned Reads	NA	56	56	NA	NA	unknown	NA	NA	NA	female	NA	T1N0M0	NA	TNM	alive	WGS	NA	NA	FI19587	NA	unknown	NA	adjuvant	chemotherapy	BAM	DO52543	NA	61-80%	NA	NA	NA	NA	BRCA-UK	BRCA-UK	NA	NA	NA	NA	NA	NA
DO52543	SP116342	Don't know/Not sure	Not Documented	NA	NA	NA	NA	NA	Aligned Reads	NA	56	56	NA	NA	unknown	NA	NA	NA	female	NA	T1N0M0	NA	TNM	alive	WGS	NA	NA	FI19586	NA	unknown	NA	adjuvant	chemotherapy	BAM	DO52543	NA	NA	NA	NA	NA	NA	BRCA-UK	BRCA-UK	NA	NA	NA	NA	NA	NA
DO52544	SP116343	Don't know/Not sure	Not Documented	NA	NA	NA	NA	NA	Aligned Reads	NA	43	43	NA	NA	unknown	NA	NA	NA	female	NA	pT1cpN0M0	NA	TNM	NA	WGS	NA	NA	FI19078	NA	unknown	NA	adjuvant	chemotherapy	BAM	DO52544	NA	61-80%	NA	NA	NA	NA	BRCA-UK	BRCA-UK	NA	NA	NA	NA	NA	NA
DO52544	SP116344	Don't know/Not sure	Not Documented	NA	NA	NA	NA	NA	Aligned Reads	NA	43	43	NA	NA	unknown	NA	NA	NA	female	NA	pT1cpN0M0	NA	TNM	NA	WGS	NA	NA	FI19077	NA	unknown	NA	adjuvant	chemotherapy	BAM	DO52544	NA	NA	NA	NA	NA	NA	BRCA-UK	BRCA-UK	NA	NA	NA	NA	NA	NA
DO52545	SP116345	Don't know/Not sure	Not Documented	NA	NA	NA	NA	NA	Aligned Reads	NA	64	64	NA	NA	unknown	NA	NA	NA	female	NA	pT1bpN0M0	NA	TNM	NA	WGS	NA	NA	FI41902	NA	unknown	NA	curative	radiation therapy	BAM	DO52545	NA	NA	NA	NA	NA	NA	BRCA-UK	BRCA-UK	NA	NA	NA	NA	NA	NA
DO52545	SP116346	Don't know/Not sure	Not Documented	NA	NA	NA	NA	NA	Aligned Reads	NA	64	64	NA	NA	unknown	NA	NA	NA	female	NA	pT1bpN0M0	NA	TNM	NA	WGS	NA	NA	FI41901	NA	unknown	NA	curative	radiation therapy	BAM	DO52545	NA	NA	NA	NA	NA	NA	BRCA-UK	BRCA-UK	NA	NA	NA	NA	NA	NA
DO52546	SP116347	Don't know/Not sure	Not Documented	NA	NA	NA	NA	NA	Aligned Reads	NA	65	65	NA	NA	unknown	NA	NA	NA	female	NA	pT2pN0Mx	NA	TNM	NA	WGS	NA	NA	FI26597	NA	NA	NA	not applicable	other therapy	BAM	DO52546	NA	NA	unknown	unknown	NA	NA	BRCA-UK	BRCA-UK	NA	NA	NA	NA	NA	NA
DO52546	SP116348	Don't know/Not sure	Not Documented	NA	NA	NA	NA	NA	Aligned Reads	NA	65	65	NA	NA	unknown	NA	NA	NA	female	NA	pT2pN0Mx	NA	TNM	NA	WGS	NA	NA	FI26596	NA	NA	NA	not applicable	other therapy	BAM	DO52546	NA	NA	unknown	unknown	NA	NA	BRCA-UK	BRCA-UK	NA	NA	NA	NA	NA	NA
DO52547	SP116349	Don't know/Not sure	Not Documented	NA	NA	NA	NA	NA	Aligned Reads	NA	NA	NA	NA	NA	unknown	NA	NA	NA	female	NA	NA	NA	NA	NA	WGS	NA	NA	FI6638	NA	NA	NA	not applicable	other therapy	BAM	DO52547	NA	NA	unknown	unknown	NA	NA	BRCA-UK	BRCA-UK	NA	NA	NA	NA	NA	NA
DO52547	SP116350	Don't know/Not sure	Not Documented	NA	NA	NA	NA	NA	Aligned Reads	NA	NA	NA	NA	NA	unknown	NA	NA	NA	female	NA	NA	NA	NA	NA	WGS	NA	NA	FI6637	NA	NA	NA	not applicable	other therapy	BAM	DO52547	NA	NA	unknown	unknown	NA	NA	BRCA-UK	BRCA-UK	NA	NA	NA	NA	NA	NA
DO52548	SP116351	Don't know/Not sure	Not Documented	NA	NA	NA	NA	NA	Aligned Reads	NA	41	41	NA	NA	unknown	NA	NA	NA	female	NA	T2N0M0	NA	TNM	alive	WGS	NA	NA	FI15333	NA	unknown	NA	adjuvant	chemotherapy	BAM	DO52548	NA	61-80%	NA	NA	NA	NA	BRCA-UK	BRCA-UK	NA	NA	NA	NA	NA	NA
DO52548	SP116352	Don't know/Not sure	Not Documented	NA	NA	NA	NA	NA	Aligned Reads	NA	41	41	NA	NA	unknown	NA	NA	NA	female	NA	T2N0M0	NA	TNM	alive	WGS	NA	NA	FI15332	NA	unknown	NA	adjuvant	chemotherapy	BAM	DO52548	NA	NA	NA	NA	NA	NA	BRCA-UK	BRCA-UK	NA	NA	NA	NA	NA	NA
DO52549	SP116353	Don't know/Not sure	Not Documented	NA	NA	NA	NA	NA	Aligned Reads	NA	79	79	NA	NA	yes	NA	NA	NA	female	NA	T2N0M0	NA	TNM	alive	WGS	NA	NA	FI26184	NA	unknown	NA	adjuvant	chemotherapy	BAM	DO52549	NA	>81%	NA	NA	NA	NA	BRCA-UK	BRCA-UK	NA	Breast Cancer	NA	female	uncle/aunt	Maternal
DO52549	SP116354	Don't know/Not sure	Not Documented	NA	NA	NA	NA	NA	Aligned Reads	NA	79	79	NA	NA	yes	NA	NA	NA	female	NA	T2N0M0	NA	TNM	alive	WGS	NA	NA	FI26183	NA	unknown	NA	adjuvant	chemotherapy	BAM	DO52549	NA	NA	NA	NA	NA	NA	BRCA-UK	BRCA-UK	NA	Breast Cancer	NA	female	uncle/aunt	Maternal
DO52550	SP116355	Don't know/Not sure	Not Documented	NA	NA	NA	NA	NA	Aligned Reads	NA	46	46	NA	C50.9	unknown	NA	NA	NA	female	NA	ll	NA	TNM	alive	WGS	NA	NA	FI41308	NA	NA	NA	not applicable	other therapy	BAM	DO52550	NA	NA	unknown	unknown	NA	NA	BRCA-UK	BRCA-UK	NA	NA	NA	NA	NA	NA
DO52550	SP116356	Don't know/Not sure	Not Documented	NA	NA	NA	NA	NA	Aligned Reads	NA	46	46	NA	C50.9	unknown	NA	NA	NA	female	NA	ll	NA	TNM	alive	WGS	NA	NA	FI41307	NA	NA	NA	not applicable	other therapy	BAM	DO52550	NA	NA	unknown	unknown	NA	NA	BRCA-UK	BRCA-UK	NA	NA	NA	NA	NA	NA
DO52551	SP116357	Don't know/Not sure	Not Documented	NA	NA	NA	NA	NA	Aligned Reads	NA	36	36	NA	C50.9	unknown	NA	NA	NA	female	NA	ll	NA	TNM	alive	WGS	NA	NA	FI6580	NA	NA	NA	not applicable	other therapy	BAM	DO52551	NA	NA	unknown	unknown	NA	NA	BRCA-UK	BRCA-UK	NA	NA	NA	NA	NA	NA
DO52551	SP116358	Don't know/Not sure	Not Documented	NA	NA	NA	NA	NA	Aligned Reads	NA	36	36	NA	C50.9	unknown	NA	NA	NA	female	NA	ll	NA	TNM	alive	WGS	NA	NA	FI6579	NA	NA	NA	not applicable	other therapy	BAM	DO52551	NA	NA	unknown	unknown	NA	NA	BRCA-UK	BRCA-UK	NA	NA	NA	NA	NA	NA
DO52552	SP116359	Don't know/Not sure	Not Documented	NA	NA	NA	NA	NA	Aligned Reads	NA	62	62	NA	C50.9	unknown	NA	NA	NA	female	NA	l	NA	TNM	alive	WGS	NA	NA	FI47563	NA	NA	NA	not applicable	other therapy	BAM	DO52552	NA	NA	unknown	unknown	NA	NA	BRCA-UK	BRCA-UK	NA	NA	NA	NA	NA	NA
DO52552	SP116360	Don't know/Not sure	Not Documented	NA	NA	NA	NA	NA	Aligned Reads	NA	62	62	NA	C50.9	unknown	NA	NA	NA	female	NA	l	NA	TNM	alive	WGS	NA	NA	FI47562	NA	NA	NA	not applicable	other therapy	BAM	DO52552	NA	NA	unknown	unknown	NA	NA	BRCA-UK	BRCA-UK	NA	NA	NA	NA	NA	NA
DO52553	SP116361	Don't know/Not sure	Not Documented	NA	NA	NA	NA	NA	Aligned Reads	NA	30	30	NA	C50.4	yes	NA	NA	NA	female	NA	pT1N0M0	NA	TNM	alive	WGS	NA	NA	FI5423	NA	complete response	NA	adjuvant	chemotherapy	BAM	DO52553	NA	NA	NA	NA	NA	NA	BRCA-UK	BRCA-UK	40	Cervical Cancer	NA	female	parent	NA
DO52553	SP116362	Don't know/Not sure	Not Documented	NA	NA	NA	NA	NA	Aligned Reads	NA	30	30	NA	C50.4	yes	NA	NA	NA	female	NA	pT1N0M0	NA	TNM	alive	WGS	NA	NA	FI5422	NA	complete response	NA	adjuvant	chemotherapy	BAM	DO52553	NA	NA	NA	NA	NA	NA	BRCA-UK	BRCA-UK	70	Lung Cancer	NA	male	grandparent	NA
DO52605	SP116498	NA	NA	NA	NA	NA	NA	NA	Aligned Reads	NA	NA	NA	NA	C41.9	NA	NA	NA	NA	male	NA	NA	NA	NA	NA	WGS	NA	NA	FI29395	NA	NA	NA	NA	NA	BAM	DO52605	NA	NA	NA	NA	NA	NA	BOCA-UK	BOCA-UK	NA	NA	NA	NA	NA	NA
DO52605	SP116496	NA	NA	NA	NA	NA	NA	NA	Aligned Reads	NA	NA	NA	NA	C41.9	NA	NA	NA	NA	male	NA	NA	NA	NA	NA	WGS	NA	NA	FI29396	NA	NA	NA	NA	NA	BAM	DO52605	NA	NA	NA	NA	NA	NA	BOCA-UK	BOCA-UK	NA	NA	NA	NA	NA	NA
DO52606	SP116501	NA	NA	NA	NA	NA	NA	NA	Aligned Reads	NA	NA	NA	NA	C41.9	NA	NA	NA	NA	male	NA	NA	NA	NA	NA	WGS	NA	NA	FI33489	NA	NA	NA	NA	NA	BAM	DO52606	NA	NA	NA	NA	NA	NA	BOCA-UK	BOCA-UK	NA	NA	NA	NA	NA	NA
DO52606	SP116499	NA	NA	NA	NA	NA	NA	NA	Aligned Reads	NA	NA	NA	NA	C41.9	NA	NA	NA	NA	male	NA	NA	NA	NA	NA	WGS	NA	NA	FI33490	NA	NA	NA	NA	NA	BAM	DO52606	NA	NA	NA	NA	NA	NA	BOCA-UK	BOCA-UK	NA	NA	NA	NA	NA	NA
DO52607	SP116504	NA	NA	NA	NA	NA	NA	NA	Aligned Reads	NA	NA	NA	NA	C41.9	NA	NA	NA	NA	female	NA	NA	NA	NA	NA	WGS	NA	NA	FI44096	NA	NA	NA	NA	NA	BAM	DO52607	NA	NA	NA	NA	NA	NA	BOCA-UK	BOCA-UK	NA	NA	NA	NA	NA	NA
DO52607	SP116502	NA	NA	NA	NA	NA	NA	NA	Aligned Reads	NA	NA	NA	NA	C41.9	NA	NA	NA	NA	female	NA	NA	NA	NA	NA	WGS	NA	NA	FI44097	NA	NA	NA	NA	NA	BAM	DO52607	NA	NA	NA	NA	NA	NA	BOCA-UK	BOCA-UK	NA	NA	NA	NA	NA	NA
DO52608	SP116507	NA	NA	NA	NA	NA	NA	NA	Aligned Reads	NA	NA	NA	NA	C41.9	NA	NA	NA	NA	male	NA	NA	NA	NA	NA	WGS	NA	NA	FI811	NA	NA	NA	NA	NA	BAM	DO52608	NA	NA	NA	NA	NA	NA	BOCA-UK	BOCA-UK	NA	NA	NA	NA	NA	NA
DO52608	SP116505	NA	NA	NA	NA	NA	NA	NA	Aligned Reads	NA	NA	NA	NA	C41.9	NA	NA	NA	NA	male	NA	NA	NA	NA	NA	WGS	NA	NA	FI812	NA	NA	NA	NA	NA	BAM	DO52608	NA	NA	NA	NA	NA	NA	BOCA-UK	BOCA-UK	NA	NA	NA	NA	NA	NA
DO52610	SP116510	NA	NA	NA	NA	NA	NA	NA	Aligned Reads	NA	NA	NA	NA	C41.9	NA	NA	NA	NA	male	NA	NA	NA	NA	NA	WGS	NA	NA	FI17659	NA	NA	NA	NA	NA	BAM	DO52610	NA	NA	NA	NA	NA	NA	BOCA-UK	BOCA-UK	NA	NA	NA	NA	NA	NA
DO52610	SP116509	NA	NA	NA	NA	NA	NA	NA	Aligned Reads	NA	NA	NA	NA	C41.9	NA	NA	NA	NA	male	NA	NA	NA	NA	NA	WGS	NA	NA	FI17660	NA	NA	NA	NA	NA	BAM	DO52610	NA	NA	NA	NA	NA	NA	BOCA-UK	BOCA-UK	NA	NA	NA	NA	NA	NA
DO52611	SP116514	NA	NA	NA	NA	NA	NA	NA	Aligned Reads	NA	NA	NA	NA	C41.9	NA	NA	NA	NA	female	NA	NA	NA	NA	NA	WGS	NA	NA	FI22476	NA	NA	NA	NA	NA	BAM	DO52611	NA	NA	NA	NA	NA	NA	BOCA-UK	BOCA-UK	NA	NA	NA	NA	NA	NA
DO52611	SP116512	NA	NA	NA	NA	NA	NA	NA	Aligned Reads	NA	NA	NA	NA	C41.9	NA	NA	NA	NA	female	NA	NA	NA	NA	NA	WGS	NA	NA	FI22477	NA	NA	NA	NA	NA	BAM	DO52611	NA	NA	NA	NA	NA	NA	BOCA-UK	BOCA-UK	NA	NA	NA	NA	NA	NA
DO52742	SP116845	NA	NA	NA	NA	NA	NA	NA	Aligned Reads	NA	72	NA	NA	D45	NA	5113	NA	NA	female	NA	NA	NA	NA	alive	WGS	NA	NA	FI29563	NA	stable disease	NA	curative	chemotherapy	BAM	DO52742	NA	NA	NA	NA	NA	NA	CMDI-UK	CMDI-UK	NA	NA	NA	NA	NA	NA
DO52742	SP116846	NA	NA	NA	NA	NA	NA	NA	Aligned Reads	NA	72	NA	NA	D45	NA	5113	NA	NA	female	NA	NA	NA	NA	alive	WGS	NA	NA	FI29564	NA	stable disease	NA	curative	chemotherapy	BAM	DO52742	NA	NA	NA	NA	NA	NA	CMDI-UK	CMDI-UK	NA	NA	NA	NA	NA	NA
DO52554	SP116363	Don't know/Not sure	Not Documented	NA	NA	NA	NA	NA	Aligned Reads	NA	46	46	NA	NA	yes	NA	NA	NA	female	NA	T1N1M0	NA	TNM	alive	WGS	NA	NA	FI21214	NA	unknown	NA	adjuvant	chemotherapy	BAM	DO52554	NA	61-80%	NA	NA	NA	NA	BRCA-UK	BRCA-UK	NA	Breast Cancer	NA	female	uncle/aunt	Maternal
DO52554	SP116364	Don't know/Not sure	Not Documented	NA	NA	NA	NA	NA	Aligned Reads	NA	46	46	NA	NA	yes	NA	NA	NA	female	NA	T1N1M0	NA	TNM	alive	WGS	NA	NA	FI21213	NA	unknown	NA	adjuvant	chemotherapy	BAM	DO52554	NA	NA	NA	NA	NA	NA	BRCA-UK	BRCA-UK	NA	Breast Cancer	NA	female	uncle/aunt	Maternal
DO52555	SP116365	Don't know/Not sure	Not Documented	NA	NA	NA	NA	NA	Aligned Reads	NA	68	68	NA	NA	unknown	NA	NA	NA	female	NA	T1N1M0	NA	TNM	alive	WGS	NA	NA	FI52287	NA	unknown	NA	adjuvant	chemotherapy	BAM	DO52555	NA	61-80%	NA	NA	NA	NA	BRCA-UK	BRCA-UK	NA	NA	NA	NA	NA	NA
DO52555	SP116366	Don't know/Not sure	Not Documented	NA	NA	NA	NA	NA	Aligned Reads	NA	68	68	NA	NA	unknown	NA	NA	NA	female	NA	T1N1M0	NA	TNM	alive	WGS	NA	NA	FI52286	NA	unknown	NA	adjuvant	chemotherapy	BAM	DO52555	NA	NA	NA	NA	NA	NA	BRCA-UK	BRCA-UK	NA	NA	NA	NA	NA	NA
DO52743	SP116851	NA	NA	NA	NA	NA	NA	NA	Aligned Reads	NA	34	NA	NA	D75.81	NA	5479	NA	NA	male	NA	NA	NA	NA	alive	WGS	NA	NA	FI1969	NA	stable disease	NA	curative	chemotherapy	BAM	DO52743	NA	NA	NA	NA	NA	NA	CMDI-UK	CMDI-UK	NA	NA	NA	NA	NA	NA
DO52741	SP116840	NA	NA	NA	NA	NA	NA	NA	Aligned Reads	NA	64	NA	NA	D45	NA	6209	NA	NA	female	NA	NA	NA	NA	alive	WGS	NA	NA	FI17203	NA	stable disease	NA	curative	chemotherapy	BAM	DO52741	NA	NA	NA	NA	NA	NA	CMDI-UK	CMDI-UK	NA	NA	NA	NA	NA	NA
DO52612	SP116515	NA	NA	NA	NA	NA	NA	NA	Aligned Reads	NA	NA	NA	NA	C41.9	NA	NA	NA	NA	female	NA	NA	NA	NA	NA	WGS	NA	NA	FI37854	NA	NA	NA	NA	NA	BAM	DO52612	NA	NA	NA	NA	NA	NA	BOCA-UK	BOCA-UK	NA	NA	NA	NA	NA	NA
DO52612	SP116517	NA	NA	NA	NA	NA	NA	NA	Aligned Reads	NA	NA	NA	NA	C41.9	NA	NA	NA	NA	female	NA	NA	NA	NA	NA	WGS	NA	NA	FI37853	NA	NA	NA	NA	NA	BAM	DO52612	NA	NA	NA	NA	NA	NA	BOCA-UK	BOCA-UK	NA	NA	NA	NA	NA	NA
DO52613	SP116519	NA	NA	NA	NA	NA	NA	NA	Aligned Reads	NA	NA	NA	NA	C41.9	NA	NA	NA	NA	female	NA	NA	NA	NA	NA	WGS	NA	NA	FI4524	NA	NA	NA	NA	NA	BAM	DO52613	NA	NA	NA	NA	NA	NA	BOCA-UK	BOCA-UK	NA	NA	NA	NA	NA	NA
DO52613	SP116518	NA	NA	NA	NA	NA	NA	NA	Aligned Reads	NA	NA	NA	NA	C41.9	NA	NA	NA	NA	female	NA	NA	NA	NA	NA	WGS	NA	NA	FI4525	NA	NA	NA	NA	NA	BAM	DO52613	NA	NA	NA	NA	NA	NA	BOCA-UK	BOCA-UK	NA	NA	NA	NA	NA	NA
DO52615	SP116522	NA	NA	NA	NA	NA	NA	NA	Aligned Reads	NA	NA	NA	NA	C41.9	NA	NA	NA	NA	female	NA	NA	NA	NA	NA	WGS	NA	NA	FI15596	NA	NA	NA	NA	NA	BAM	DO52615	NA	NA	NA	NA	NA	NA	BOCA-UK	BOCA-UK	NA	NA	NA	NA	NA	NA
DO52615	SP116520	NA	NA	NA	NA	NA	NA	NA	Aligned Reads	NA	NA	NA	NA	C41.9	NA	NA	NA	NA	female	NA	NA	NA	NA	NA	WGS	NA	NA	FI15597	NA	NA	NA	NA	NA	BAM	DO52615	NA	NA	NA	NA	NA	NA	BOCA-UK	BOCA-UK	NA	NA	NA	NA	NA	NA
DO52616	SP116524	NA	NA	NA	NA	NA	NA	NA	Aligned Reads	NA	NA	NA	NA	C41.9	NA	NA	NA	NA	male	NA	NA	NA	NA	NA	WGS	NA	NA	FI27071	NA	NA	NA	NA	NA	BAM	DO52616	NA	NA	NA	NA	NA	NA	BOCA-UK	BOCA-UK	NA	NA	NA	NA	NA	NA
DO52616	SP116523	NA	NA	NA	NA	NA	NA	NA	Aligned Reads	NA	NA	NA	NA	C41.9	NA	NA	NA	NA	male	NA	NA	NA	NA	NA	WGS	NA	NA	FI27072	NA	NA	NA	NA	NA	BAM	DO52616	NA	NA	NA	NA	NA	NA	BOCA-UK	BOCA-UK	NA	NA	NA	NA	NA	NA
DO52617	SP116527	NA	NA	NA	NA	NA	NA	NA	Aligned Reads	NA	NA	NA	NA	C41.9	NA	NA	NA	NA	female	NA	NA	NA	NA	NA	WGS	NA	NA	FI37373	NA	NA	NA	NA	NA	BAM	DO52617	NA	NA	NA	NA	NA	NA	BOCA-UK	BOCA-UK	NA	NA	NA	NA	NA	NA
DO52617	SP116525	NA	NA	NA	NA	NA	NA	NA	Aligned Reads	NA	NA	NA	NA	C41.9	NA	NA	NA	NA	female	NA	NA	NA	NA	NA	WGS	NA	NA	FI37374	NA	NA	NA	NA	NA	BAM	DO52617	NA	NA	NA	NA	NA	NA	BOCA-UK	BOCA-UK	NA	NA	NA	NA	NA	NA
DO52618	SP116529	NA	NA	NA	NA	NA	NA	NA	Aligned Reads	NA	NA	NA	NA	C41.9	NA	NA	NA	NA	male	NA	NA	NA	NA	NA	WGS	NA	NA	FI47998	NA	NA	NA	NA	NA	BAM	DO52618	NA	NA	NA	NA	NA	NA	BOCA-UK	BOCA-UK	NA	NA	NA	NA	NA	NA
DO52618	SP116528	NA	NA	NA	NA	NA	NA	NA	Aligned Reads	NA	NA	NA	NA	C41.9	NA	NA	NA	NA	male	NA	NA	NA	NA	NA	WGS	NA	NA	FI47999	NA	NA	NA	NA	NA	BAM	DO52618	NA	NA	NA	NA	NA	NA	BOCA-UK	BOCA-UK	NA	NA	NA	NA	NA	NA
DO52619	SP116533	NA	NA	NA	NA	NA	NA	NA	Aligned Reads	NA	NA	NA	NA	C41.9	NA	NA	NA	NA	male	NA	NA	NA	NA	NA	WGS	NA	NA	FI4506	NA	NA	NA	NA	NA	BAM	DO52619	NA	NA	NA	NA	NA	NA	BOCA-UK	BOCA-UK	NA	NA	NA	NA	NA	NA
DO52619	SP116531	NA	NA	NA	NA	NA	NA	NA	Aligned Reads	NA	NA	NA	NA	C41.9	NA	NA	NA	NA	male	NA	NA	NA	NA	NA	WGS	NA	NA	FI4507	NA	NA	NA	NA	NA	BAM	DO52619	NA	NA	NA	NA	NA	NA	BOCA-UK	BOCA-UK	NA	NA	NA	NA	NA	NA
DO52620	SP116535	NA	NA	NA	NA	NA	NA	NA	Aligned Reads	NA	NA	NA	NA	C41.9	NA	NA	NA	NA	female	NA	NA	NA	NA	NA	WGS	NA	NA	FI15578	NA	NA	NA	NA	NA	BAM	DO52620	NA	NA	NA	NA	NA	NA	BOCA-UK	BOCA-UK	NA	NA	NA	NA	NA	NA
DO52620	SP116534	NA	NA	NA	NA	NA	NA	NA	Aligned Reads	NA	NA	NA	NA	C41.9	NA	NA	NA	NA	female	NA	NA	NA	NA	NA	WGS	NA	NA	FI15579	NA	NA	NA	NA	NA	BAM	DO52620	NA	NA	NA	NA	NA	NA	BOCA-UK	BOCA-UK	NA	NA	NA	NA	NA	NA
DO52621	SP116537	NA	NA	NA	NA	NA	NA	NA	Aligned Reads	NA	NA	NA	NA	C41.9	NA	NA	NA	NA	female	NA	NA	NA	NA	NA	WGS	NA	NA	FI3949	NA	NA	NA	NA	NA	BAM	DO52621	NA	NA	NA	NA	NA	NA	BOCA-UK	BOCA-UK	NA	NA	NA	NA	NA	NA
DO52621	SP116536	NA	NA	NA	NA	NA	NA	NA	Aligned Reads	NA	NA	NA	NA	C41.9	NA	NA	NA	NA	female	NA	NA	NA	NA	NA	WGS	NA	NA	FI3950	NA	NA	NA	NA	NA	BAM	DO52621	NA	NA	NA	NA	NA	NA	BOCA-UK	BOCA-UK	NA	NA	NA	NA	NA	NA
DO52622	SP116540	NA	NA	NA	NA	NA	NA	NA	Aligned Reads	NA	NA	NA	NA	C41.9	NA	NA	NA	NA	female	NA	NA	NA	NA	NA	WGS	NA	NA	FI15181	NA	NA	NA	NA	NA	BAM	DO52622	NA	NA	NA	NA	NA	NA	BOCA-UK	BOCA-UK	NA	NA	NA	NA	NA	NA
DO52622	SP116539	NA	NA	NA	NA	NA	NA	NA	Aligned Reads	NA	NA	NA	NA	C41.9	NA	NA	NA	NA	female	NA	NA	NA	NA	NA	WGS	NA	NA	FI15182	NA	NA	NA	NA	NA	BAM	DO52622	NA	NA	NA	NA	NA	NA	BOCA-UK	BOCA-UK	NA	NA	NA	NA	NA	NA
DO52623	SP116543	NA	NA	NA	NA	NA	NA	NA	Aligned Reads	NA	NA	NA	NA	C41.9	NA	NA	NA	NA	male	NA	NA	NA	NA	NA	WGS	NA	NA	FI25981	NA	NA	NA	NA	NA	BAM	DO52623	NA	NA	NA	NA	NA	NA	BOCA-UK	BOCA-UK	NA	NA	NA	NA	NA	NA
DO52623	SP116542	NA	NA	NA	NA	NA	NA	NA	Aligned Reads	NA	NA	NA	NA	C41.9	NA	NA	NA	NA	male	NA	NA	NA	NA	NA	WGS	NA	NA	FI25982	NA	NA	NA	NA	NA	BAM	DO52623	NA	NA	NA	NA	NA	NA	BOCA-UK	BOCA-UK	NA	NA	NA	NA	NA	NA
DO52625	SP116546	NA	NA	NA	NA	NA	NA	NA	Aligned Reads	NA	NA	NA	NA	C41.9	NA	NA	NA	NA	male	NA	NA	NA	NA	NA	WGS	NA	NA	FI37163	NA	NA	NA	NA	NA	BAM	DO52625	NA	NA	NA	NA	NA	NA	BOCA-UK	BOCA-UK	NA	NA	NA	NA	NA	NA
DO52625	SP116545	NA	NA	NA	NA	NA	NA	NA	Aligned Reads	NA	NA	NA	NA	C41.9	NA	NA	NA	NA	male	NA	NA	NA	NA	NA	WGS	NA	NA	FI37164	NA	NA	NA	NA	NA	BAM	DO52625	NA	NA	NA	NA	NA	NA	BOCA-UK	BOCA-UK	NA	NA	NA	NA	NA	NA
DO52626	SP116549	NA	NA	NA	NA	NA	NA	NA	Aligned Reads	NA	NA	NA	NA	C41.9	NA	NA	NA	NA	male	NA	NA	NA	NA	NA	WGS	NA	NA	FI47287	NA	NA	NA	NA	NA	BAM	DO52626	NA	NA	NA	NA	NA	NA	BOCA-UK	BOCA-UK	NA	NA	NA	NA	NA	NA
DO52626	SP116548	NA	NA	NA	NA	NA	NA	NA	Aligned Reads	NA	NA	NA	NA	C41.9	NA	NA	NA	NA	male	NA	NA	NA	NA	NA	WGS	NA	NA	FI47288	NA	NA	NA	NA	NA	BAM	DO52626	NA	NA	NA	NA	NA	NA	BOCA-UK	BOCA-UK	NA	NA	NA	NA	NA	NA
DO52627	SP116552	NA	NA	NA	NA	NA	NA	NA	Aligned Reads	NA	NA	NA	NA	C41.9	NA	NA	NA	NA	male	NA	NA	NA	NA	NA	WGS	NA	NA	FI3947	NA	NA	NA	NA	NA	BAM	DO52627	NA	NA	NA	NA	NA	NA	BOCA-UK	BOCA-UK	NA	NA	NA	NA	NA	NA
DO52627	SP116550	NA	NA	NA	NA	NA	NA	NA	Aligned Reads	NA	NA	NA	NA	C41.9	NA	NA	NA	NA	male	NA	NA	NA	NA	NA	WGS	NA	NA	FI3948	NA	NA	NA	NA	NA	BAM	DO52627	NA	NA	NA	NA	NA	NA	BOCA-UK	BOCA-UK	NA	NA	NA	NA	NA	NA
DO52629	SP116555	NA	NA	NA	NA	NA	NA	NA	Aligned Reads	NA	NA	NA	NA	C41.9	NA	NA	NA	NA	male	NA	NA	NA	NA	NA	WGS	NA	NA	FI15314	NA	NA	NA	NA	NA	BAM	DO52629	NA	NA	NA	NA	NA	NA	BOCA-UK	BOCA-UK	NA	NA	NA	NA	NA	NA
DO52629	SP116553	NA	NA	NA	NA	NA	NA	NA	Aligned Reads	NA	NA	NA	NA	C41.9	NA	NA	NA	NA	male	NA	NA	NA	NA	NA	WGS	NA	NA	FI15315	NA	NA	NA	NA	NA	BAM	DO52629	NA	NA	NA	NA	NA	NA	BOCA-UK	BOCA-UK	NA	NA	NA	NA	NA	NA
DO52630	SP116558	NA	NA	NA	NA	NA	NA	NA	Aligned Reads	NA	NA	NA	NA	C41.9	NA	NA	NA	NA	male	NA	NA	NA	NA	NA	WGS	NA	NA	FI26145	NA	NA	NA	NA	NA	BAM	DO52630	NA	NA	NA	NA	NA	NA	BOCA-UK	BOCA-UK	NA	NA	NA	NA	NA	NA
DO52630	SP116557	NA	NA	NA	NA	NA	NA	NA	Aligned Reads	NA	NA	NA	NA	C41.9	NA	NA	NA	NA	male	NA	NA	NA	NA	NA	WGS	NA	NA	FI26146	NA	NA	NA	NA	NA	BAM	DO52630	NA	NA	NA	NA	NA	NA	BOCA-UK	BOCA-UK	NA	NA	NA	NA	NA	NA
DO52631	SP116560	NA	NA	NA	NA	NA	NA	NA	Aligned Reads	NA	NA	NA	NA	C41.9	NA	NA	NA	NA	male	NA	NA	NA	NA	NA	WGS	NA	NA	FI36902	NA	NA	NA	NA	NA	BAM	DO52631	NA	NA	NA	NA	NA	NA	BOCA-UK	BOCA-UK	NA	NA	NA	NA	NA	NA
DO52631	SP116559	NA	NA	NA	NA	NA	NA	NA	Aligned Reads	NA	NA	NA	NA	C41.9	NA	NA	NA	NA	male	NA	NA	NA	NA	NA	WGS	NA	NA	FI36903	NA	NA	NA	NA	NA	BAM	DO52631	NA	NA	NA	NA	NA	NA	BOCA-UK	BOCA-UK	NA	NA	NA	NA	NA	NA
DO52632	SP116563	NA	NA	NA	NA	NA	NA	NA	Aligned Reads	NA	NA	NA	NA	C41.9	NA	NA	NA	NA	male	NA	NA	NA	NA	NA	WGS	NA	NA	FI47403	NA	NA	NA	NA	NA	BAM	DO52632	NA	NA	NA	NA	NA	NA	BOCA-UK	BOCA-UK	NA	NA	NA	NA	NA	NA
DO52632	SP116562	NA	NA	NA	NA	NA	NA	NA	Aligned Reads	NA	NA	NA	NA	C41.9	NA	NA	NA	NA	male	NA	NA	NA	NA	NA	WGS	NA	NA	FI47404	NA	NA	NA	NA	NA	BAM	DO52632	NA	NA	NA	NA	NA	NA	BOCA-UK	BOCA-UK	NA	NA	NA	NA	NA	NA
DO52633	SP116566	NA	NA	NA	NA	NA	NA	NA	Aligned Reads	NA	NA	NA	NA	C41.9	NA	NA	NA	NA	male	NA	NA	NA	NA	NA	WGS	NA	NA	FI38735	NA	NA	NA	NA	NA	BAM	DO52633	NA	NA	NA	NA	NA	NA	BOCA-UK	BOCA-UK	NA	NA	NA	NA	NA	NA
DO52633	SP116564	NA	NA	NA	NA	NA	NA	NA	Aligned Reads	NA	NA	NA	NA	C41.9	NA	NA	NA	NA	male	NA	NA	NA	NA	NA	WGS	NA	NA	FI38736	NA	NA	NA	NA	NA	BAM	DO52633	NA	NA	NA	NA	NA	NA	BOCA-UK	BOCA-UK	NA	NA	NA	NA	NA	NA
DO52635	SP116569	NA	NA	NA	NA	NA	NA	NA	Aligned Reads	NA	NA	NA	NA	C41.9	NA	NA	NA	NA	male	NA	NA	NA	NA	NA	WGS	NA	NA	FI50668	NA	NA	NA	NA	NA	BAM	DO52635	NA	NA	NA	NA	NA	NA	BOCA-UK	BOCA-UK	NA	NA	NA	NA	NA	NA
DO52635	SP116567	NA	NA	NA	NA	NA	NA	NA	Aligned Reads	NA	NA	NA	NA	C41.9	NA	NA	NA	NA	male	NA	NA	NA	NA	NA	WGS	NA	NA	FI50669	NA	NA	NA	NA	NA	BAM	DO52635	NA	NA	NA	NA	NA	NA	BOCA-UK	BOCA-UK	NA	NA	NA	NA	NA	NA
DO52636	SP116572	NA	NA	NA	NA	NA	NA	NA	Aligned Reads	NA	NA	NA	NA	C41.9	NA	NA	NA	NA	female	NA	NA	NA	NA	NA	WGS	NA	NA	FI16982	NA	NA	NA	NA	NA	BAM	DO52636	NA	NA	NA	NA	NA	NA	BOCA-UK	BOCA-UK	NA	NA	NA	NA	NA	NA
DO52636	SP116571	NA	NA	NA	NA	NA	NA	NA	Aligned Reads	NA	NA	NA	NA	C41.9	NA	NA	NA	NA	female	NA	NA	NA	NA	NA	WGS	NA	NA	FI16983	NA	NA	NA	NA	NA	BAM	DO52636	NA	NA	NA	NA	NA	NA	BOCA-UK	BOCA-UK	NA	NA	NA	NA	NA	NA
DO52637	SP116575	NA	NA	NA	NA	NA	NA	NA	Aligned Reads	NA	NA	NA	NA	C41.9	NA	NA	NA	NA	male	NA	NA	NA	NA	NA	WGS	NA	NA	FI29279	NA	NA	NA	NA	NA	BAM	DO52637	NA	NA	NA	NA	NA	NA	BOCA-UK	BOCA-UK	NA	NA	NA	NA	NA	NA
DO52637	SP116573	NA	NA	NA	NA	NA	NA	NA	Aligned Reads	NA	NA	NA	NA	C41.9	NA	NA	NA	NA	male	NA	NA	NA	NA	NA	WGS	NA	NA	FI29280	NA	NA	NA	NA	NA	BAM	DO52637	NA	NA	NA	NA	NA	NA	BOCA-UK	BOCA-UK	NA	NA	NA	NA	NA	NA
DO52638	SP116577	NA	NA	NA	NA	NA	NA	NA	Aligned Reads	NA	NA	NA	NA	C41.9	NA	NA	NA	NA	female	NA	NA	NA	NA	NA	WGS	NA	NA	FI38717	NA	NA	NA	NA	NA	BAM	DO52638	NA	NA	NA	NA	NA	NA	BOCA-UK	BOCA-UK	NA	NA	NA	NA	NA	NA
DO52638	SP116576	NA	NA	NA	NA	NA	NA	NA	Aligned Reads	NA	NA	NA	NA	C41.9	NA	NA	NA	NA	female	NA	NA	NA	NA	NA	WGS	NA	NA	FI38718	NA	NA	NA	NA	NA	BAM	DO52638	NA	NA	NA	NA	NA	NA	BOCA-UK	BOCA-UK	NA	NA	NA	NA	NA	NA
DO52556	SP116367	yes	Not Documented	NA	NA	NA	NA	Contralaeteral_breast_cancer_in_1998_on_Lt_side-treated_with_surgery,_AC_chemo/Radiation/Tamoxifen;_recurreced_while_on_tamoxifen._	Aligned Reads	NA	56	56	NA	C50.2	no	NA	NA	NA	female	NA	T2N2M0	NA	TNM	alive	WGS	NA	NA	FI995	105	complete response	70	adjuvant	chemotherapy	BAM	DO52556	NA	>81%	NA	NA	NA	yes	BRCA-UK	BRCA-UK	NA	NA	NA	NA	NA	NA
DO52556	SP116368	yes	Not Documented	NA	NA	NA	NA	Contralaeteral_breast_cancer_in_1998_on_Lt_side-treated_with_surgery,_AC_chemo/Radiation/Tamoxifen;_recurreced_while_on_tamoxifen._	Aligned Reads	NA	56	56	NA	C50.2	no	NA	NA	NA	female	NA	T2N2M0	NA	TNM	alive	WGS	NA	NA	FI994	105	complete response	70	adjuvant	chemotherapy	BAM	DO52556	NA	NA	NA	NA	NA	yes	BRCA-UK	BRCA-UK	NA	NA	NA	NA	NA	NA
DO52557	SP116369	yes	Not Documented	NA	NA	NA	NA	NA	Aligned Reads	NA	41	41	NA	NA	unknown	NA	NA	NA	female	NA	T1N0M0	NA	TNM	alive	WGS	NA	NA	FI19196	126	unknown	5	adjuvant	chemotherapy	BAM	DO52557	NA	NA	NA	NA	NA	NA	BRCA-UK	BRCA-UK	NA	NA	NA	NA	NA	NA
DO52557	SP116370	yes	Not Documented	NA	NA	NA	NA	NA	Aligned Reads	NA	41	41	NA	NA	unknown	NA	NA	NA	female	NA	T1N0M0	NA	TNM	alive	WGS	NA	NA	FI19195	126	unknown	5	adjuvant	chemotherapy	BAM	DO52557	NA	NA	NA	NA	NA	NA	BRCA-UK	BRCA-UK	NA	NA	NA	NA	NA	NA
DO52558	SP116371	Don't know/Not sure	Not Documented	NA	NA	NA	NA	NA	Aligned Reads	NA	43	43	NA	C50	unknown	NA	NA	NA	female	NA	NA	NA	NA	alive	WGS	NA	NA	FI30482	116	complete response	60	adjuvant	chemotherapy	BAM	DO52558	NA	NA	NA	NA	NA	NA	BRCA-UK	BRCA-UK	NA	NA	NA	NA	NA	NA
DO52558	SP116372	Don't know/Not sure	Not Documented	NA	NA	NA	NA	NA	Aligned Reads	NA	43	43	NA	C50	unknown	NA	NA	NA	female	NA	NA	NA	NA	alive	WGS	NA	NA	FI30481	116	complete response	60	adjuvant	chemotherapy	BAM	DO52558	NA	NA	NA	NA	NA	NA	BRCA-UK	BRCA-UK	NA	NA	NA	NA	NA	NA
DO52639	SP116578	NA	NA	NA	NA	NA	NA	NA	Aligned Reads	NA	NA	NA	NA	C41.9	NA	NA	NA	NA	male	NA	NA	NA	NA	NA	WGS	NA	NA	FI4082	NA	NA	NA	NA	NA	BAM	DO52639	NA	NA	NA	NA	NA	NA	BOCA-UK	BOCA-UK	NA	NA	NA	NA	NA	NA
DO52639	SP116580	NA	NA	NA	NA	NA	NA	NA	Aligned Reads	NA	NA	NA	NA	C41.9	NA	NA	NA	NA	male	NA	NA	NA	NA	NA	WGS	NA	NA	FI4081	NA	NA	NA	NA	NA	BAM	DO52639	NA	NA	NA	NA	NA	NA	BOCA-UK	BOCA-UK	NA	NA	NA	NA	NA	NA
DO52640	SP116584	NA	NA	NA	NA	NA	NA	NA	Aligned Reads	NA	NA	NA	NA	C41.9	NA	NA	NA	NA	male	NA	NA	NA	NA	NA	WGS	NA	NA	FI24533	NA	NA	NA	NA	NA	BAM	DO52640	NA	NA	NA	NA	NA	NA	BOCA-UK	BOCA-UK	NA	NA	NA	NA	NA	NA
DO52640	SP116582	NA	NA	NA	NA	NA	NA	NA	Aligned Reads	NA	NA	NA	NA	C41.9	NA	NA	NA	NA	male	NA	NA	NA	NA	NA	WGS	NA	NA	FI24534	NA	NA	NA	NA	NA	BAM	DO52640	NA	NA	NA	NA	NA	NA	BOCA-UK	BOCA-UK	NA	NA	NA	NA	NA	NA
DO52641	SP116588	NA	NA	NA	NA	NA	NA	NA	Aligned Reads	NA	NA	NA	NA	C41.9	NA	NA	NA	NA	female	NA	NA	NA	NA	NA	WGS	NA	NA	FI13070	NA	NA	NA	NA	NA	BAM	DO52641	NA	NA	NA	NA	NA	NA	BOCA-UK	BOCA-UK	NA	NA	NA	NA	NA	NA
DO52641	SP116586	NA	NA	NA	NA	NA	NA	NA	Aligned Reads	NA	NA	NA	NA	C41.9	NA	NA	NA	NA	female	NA	NA	NA	NA	NA	WGS	NA	NA	FI13071	NA	NA	NA	NA	NA	BAM	DO52641	NA	NA	NA	NA	NA	NA	BOCA-UK	BOCA-UK	NA	NA	NA	NA	NA	NA
DO52761	SP116919	NA	NA	NA	NA	NA	NA	NA	Aligned Reads	NA	57	NA	NA	C92.00	NA	7305	NA	NA	male	7305	NA	NA	NA	deceased	WGS	NA	NA	FI15668	NA	stable disease	NA	curative	other therapy	BAM	DO52761	NA	NA	unknown	stable disease	NA	NA	CMDI-UK	CMDI-UK	NA	NA	NA	NA	NA	NA
DO52761	SP116918	NA	NA	NA	NA	NA	NA	NA	Aligned Reads	NA	57	NA	NA	C92.00	NA	7305	NA	NA	male	7305	NA	NA	NA	deceased	WGS	NA	NA	FI15650	NA	stable disease	NA	curative	other therapy	BAM	DO52761	NA	NA	unknown	stable disease	NA	NA	CMDI-UK	CMDI-UK	NA	NA	NA	NA	NA	NA
DO52743	SP116850	NA	NA	NA	NA	NA	NA	NA	Aligned Reads	NA	34	NA	NA	D75.81	NA	5479	NA	NA	male	NA	NA	NA	NA	alive	WGS	NA	NA	FI1968	NA	stable disease	NA	curative	chemotherapy	BAM	DO52743	NA	NA	NA	NA	NA	NA	CMDI-UK	CMDI-UK	NA	NA	NA	NA	NA	NA
DO52744	SP116857	NA	NA	NA	NA	NA	NA	NA	Aligned Reads	NA	54	NA	NA	D45	NA	4383	NA	NA	female	NA	NA	NA	NA	alive	WGS	NA	NA	FI25332	NA	stable disease	NA	curative	other therapy	BAM	DO52744	NA	NA	unknown	stable disease	NA	NA	CMDI-UK	CMDI-UK	NA	NA	NA	NA	NA	NA
DO52744	SP116855	NA	NA	NA	NA	NA	NA	NA	Aligned Reads	NA	54	NA	NA	D45	NA	4383	NA	NA	female	NA	NA	NA	NA	alive	WGS	NA	NA	FI25331	NA	stable disease	NA	curative	other therapy	BAM	DO52744	NA	NA	unknown	stable disease	NA	NA	CMDI-UK	CMDI-UK	NA	NA	NA	NA	NA	NA
DO52745	SP116859	NA	NA	NA	NA	NA	NA	NA	Aligned Reads	NA	64	NA	NA	D47.3	NA	4018	NA	NA	male	NA	NA	NA	NA	alive	WGS	NA	NA	FI25852	NA	stable disease	NA	curative	other therapy	BAM	DO52745	NA	NA	unknown	stable disease	NA	NA	CMDI-UK	CMDI-UK	NA	NA	NA	NA	NA	NA
DO52745	SP116862	NA	NA	NA	NA	NA	NA	NA	Aligned Reads	NA	64	NA	NA	D47.3	NA	4018	NA	NA	male	NA	NA	NA	NA	alive	WGS	NA	NA	FI25853	NA	stable disease	NA	curative	other therapy	BAM	DO52745	NA	NA	unknown	stable disease	NA	NA	CMDI-UK	CMDI-UK	NA	NA	NA	NA	NA	NA
DO52747	SP116868	NA	NA	NA	NA	NA	NA	C93.1	Aligned Reads	NA	74	NA	NA	C92.00	NA	365	NA	NA	female	365	NA	NA	NA	deceased	WGS	NA	NA	FI19	NA	disease progression	NA	curative	chemotherapy	BAM	DO52747	NA	NA	NA	NA	NA	yes	CMDI-UK	CMDI-UK	NA	NA	NA	NA	NA	NA
DO52727	SP116788	NA	NA	NA	NA	NA	NA	D75.81	Aligned Reads	NA	56	NA	NA	C92.00	NA	6209	NA	NA	male	6209	NA	NA	NA	deceased	WGS	NA	NA	FI28486	NA	disease progression	NA	curative	chemotherapy	BAM	DO52727	NA	NA	unknown	progressive disease	NA	yes	CMDI-UK	CMDI-UK	NA	NA	NA	NA	NA	NA
DO52727	SP116787	NA	NA	NA	NA	NA	NA	D75.81	Aligned Reads	NA	56	NA	NA	C92.00	NA	6209	NA	NA	male	6209	NA	NA	NA	deceased	WGS	NA	NA	FI28485	NA	disease progression	NA	curative	chemotherapy	BAM	DO52727	NA	NA	unknown	progressive disease	NA	yes	CMDI-UK	CMDI-UK	NA	NA	NA	NA	NA	NA
DO52729	SP116791	NA	NA	NA	NA	NA	NA	D46.1 and D47.3	Aligned Reads	NA	77	NA	NA	D75.81	NA	1826	NA	NA	male	1826	NA	NA	NA	deceased	WGS	NA	NA	FI43256	NA	stable disease	NA	curative	other therapy	BAM	DO52729	NA	NA	unknown	stable disease	NA	yes	CMDI-UK	CMDI-UK	NA	NA	NA	NA	NA	NA
DO52729	SP116792	NA	NA	NA	NA	NA	NA	D46.1 and D47.3	Aligned Reads	NA	77	NA	NA	D75.81	NA	1826	NA	NA	male	1826	NA	NA	NA	deceased	WGS	NA	NA	FI43255	NA	stable disease	NA	curative	other therapy	BAM	DO52729	NA	NA	unknown	stable disease	NA	yes	CMDI-UK	CMDI-UK	NA	NA	NA	NA	NA	NA
DO52741	SP116843	NA	NA	NA	NA	NA	NA	NA	Aligned Reads	NA	64	NA	NA	D45	NA	6209	NA	NA	female	NA	NA	NA	NA	alive	WGS	NA	NA	FI17204	NA	stable disease	NA	curative	chemotherapy	BAM	DO52741	NA	NA	NA	NA	NA	NA	CMDI-UK	CMDI-UK	NA	NA	NA	NA	NA	NA
DO52747	SP116864	NA	NA	NA	NA	NA	NA	C93.1	Aligned Reads	NA	74	NA	NA	C92.00	NA	365	NA	NA	female	365	NA	NA	NA	deceased	WGS	NA	NA	FI1	NA	disease progression	NA	curative	chemotherapy	BAM	DO52747	NA	NA	NA	NA	NA	yes	CMDI-UK	CMDI-UK	NA	NA	NA	NA	NA	NA
DO52749	SP116870	NA	NA	NA	NA	NA	NA	NA	Aligned Reads	NA	58	NA	NA	D47.3	NA	4383	NA	NA	female	NA	NA	NA	NA	alive	WGS	NA	NA	FI41919	NA	stable disease	NA	curative	other therapy	BAM	DO52749	NA	NA	unknown	stable disease	NA	NA	CMDI-UK	CMDI-UK	NA	NA	NA	NA	NA	NA
DO52749	SP116871	NA	NA	NA	NA	NA	NA	NA	Aligned Reads	NA	58	NA	NA	D47.3	NA	4383	NA	NA	female	NA	NA	NA	NA	alive	WGS	NA	NA	FI41937	NA	stable disease	NA	curative	other therapy	BAM	DO52749	NA	NA	unknown	stable disease	NA	NA	CMDI-UK	CMDI-UK	NA	NA	NA	NA	NA	NA
DO52750	SP116876	NA	NA	NA	NA	NA	NA	NA	Aligned Reads	NA	65	NA	NA	D47.3	NA	4748	NA	NA	female	4748	NA	NA	NA	deceased	WGS	NA	NA	FI40442	NA	stable disease	NA	curative	chemotherapy	BAM	DO52750	NA	NA	NA	NA	NA	NA	CMDI-UK	CMDI-UK	NA	NA	NA	NA	NA	NA
DO52750	SP116874	NA	NA	NA	NA	NA	NA	NA	Aligned Reads	NA	65	NA	NA	D47.3	NA	4748	NA	NA	female	4748	NA	NA	NA	deceased	WGS	NA	NA	FI40441	NA	stable disease	NA	curative	chemotherapy	BAM	DO52750	NA	NA	NA	NA	NA	NA	CMDI-UK	CMDI-UK	NA	NA	NA	NA	NA	NA
DO52751	SP116881	NA	NA	NA	NA	NA	NA	D46.9	Aligned Reads	NA	70	NA	NA	C92.00	NA	4748	NA	NA	male	4748	NA	NA	NA	deceased	WGS	NA	NA	FI18393	NA	stable disease	NA	curative	chemotherapy	BAM	DO52751	NA	NA	NA	NA	NA	yes	CMDI-UK	CMDI-UK	NA	NA	NA	NA	NA	NA
DO52731	SP116797	NA	NA	NA	NA	NA	NA	NA	Aligned Reads	NA	38	NA	NA	D47.3	NA	8036	NA	NA	female	NA	NA	NA	NA	alive	WGS	NA	NA	FI48459	NA	stable disease	NA	curative	other therapy	BAM	DO52731	NA	NA	unknown	stable disease	NA	NA	CMDI-UK	CMDI-UK	NA	NA	NA	NA	NA	NA
DO52559	SP116373	yes	Not Documented	NA	NA	NA	NA	NA	Aligned Reads	NA	42	42	NA	NA	yes	NA	NA	NA	female	NA	pT2_N0	NA	AJCC	alive	WGS	NA	NA	FI7882	103	complete response	56	adjuvant	combined chemo+radiation therapy	BAM	DO52559	NA	NA	NA	NA	NA	NA	BRCA-UK	BRCA-UK	NA	Breast Cancer	NA	female	other	Paternal great-aunt 1
DO52559	SP116374	yes	Not Documented	NA	NA	NA	NA	NA	Aligned Reads	NA	42	42	NA	NA	yes	NA	NA	NA	female	NA	pT2_N0	NA	AJCC	alive	WGS	NA	NA	FI7881	103	complete response	56	adjuvant	combined chemo+radiation therapy	BAM	DO52559	NA	NA	NA	NA	NA	NA	BRCA-UK	BRCA-UK	NA	Breast Cancer	NA	female	grandparent	Paternal
DO52751	SP116879	NA	NA	NA	NA	NA	NA	D46.9	Aligned Reads	NA	70	NA	NA	C92.00	NA	4748	NA	NA	male	4748	NA	NA	NA	deceased	WGS	NA	NA	FI18392	NA	stable disease	NA	curative	chemotherapy	BAM	DO52751	NA	NA	NA	NA	NA	yes	CMDI-UK	CMDI-UK	NA	NA	NA	NA	NA	NA
DO52752	SP116887	NA	NA	NA	NA	NA	NA	NA	Aligned Reads	NA	50	NA	NA	D46	NA	5113	NA	NA	male	5113	NA	NA	NA	deceased	WGS	NA	NA	FI37702	NA	stable disease	NA	curative	other therapy	BAM	DO52752	NA	NA	unknown	stable disease	NA	NA	CMDI-UK	CMDI-UK	NA	NA	NA	NA	NA	NA
DO52642	SP116591	NA	NA	NA	NA	NA	NA	NA	Aligned Reads	NA	NA	NA	NA	C41.9	NA	NA	NA	NA	female	NA	NA	NA	NA	NA	WGS	NA	NA	FI51753	NA	NA	NA	NA	NA	BAM	DO52642	NA	NA	NA	NA	NA	NA	BOCA-UK	BOCA-UK	NA	NA	NA	NA	NA	NA
DO52642	SP116589	NA	NA	NA	NA	NA	NA	NA	Aligned Reads	NA	NA	NA	NA	C41.9	NA	NA	NA	NA	female	NA	NA	NA	NA	NA	WGS	NA	NA	FI51754	NA	NA	NA	NA	NA	BAM	DO52642	NA	NA	NA	NA	NA	NA	BOCA-UK	BOCA-UK	NA	NA	NA	NA	NA	NA
DO52643	SP116595	NA	NA	NA	NA	NA	NA	NA	Aligned Reads	NA	NA	NA	NA	C41.9	NA	NA	NA	NA	female	NA	NA	NA	NA	NA	WGS	NA	NA	FI50984	NA	NA	NA	NA	NA	BAM	DO52643	NA	NA	NA	NA	NA	NA	BOCA-UK	BOCA-UK	NA	NA	NA	NA	NA	NA
DO52643	SP116593	NA	NA	NA	NA	NA	NA	NA	Aligned Reads	NA	NA	NA	NA	C41.9	NA	NA	NA	NA	female	NA	NA	NA	NA	NA	WGS	NA	NA	FI50985	NA	NA	NA	NA	NA	BAM	DO52643	NA	NA	NA	NA	NA	NA	BOCA-UK	BOCA-UK	NA	NA	NA	NA	NA	NA
DO52645	SP116597	NA	NA	NA	NA	NA	NA	NA	Aligned Reads	NA	NA	NA	NA	C41.9	NA	NA	NA	NA	female	NA	NA	NA	NA	NA	WGS	NA	NA	FI27487	NA	NA	NA	NA	NA	BAM	DO52645	NA	NA	NA	NA	NA	NA	BOCA-UK	BOCA-UK	NA	NA	NA	NA	NA	NA
DO52645	SP116596	NA	NA	NA	NA	NA	NA	NA	Aligned Reads	NA	NA	NA	NA	C41.9	NA	NA	NA	NA	female	NA	NA	NA	NA	NA	WGS	NA	NA	FI27488	NA	NA	NA	NA	NA	BAM	DO52645	NA	NA	NA	NA	NA	NA	BOCA-UK	BOCA-UK	NA	NA	NA	NA	NA	NA
DO52646	SP116601	NA	NA	NA	NA	NA	NA	NA	Aligned Reads	NA	NA	NA	NA	C41.9	NA	NA	NA	NA	female	NA	NA	NA	NA	NA	WGS	NA	NA	FI26390	NA	NA	NA	NA	NA	BAM	DO52646	NA	NA	NA	NA	NA	NA	BOCA-UK	BOCA-UK	NA	NA	NA	NA	NA	NA
DO52646	SP116599	NA	NA	NA	NA	NA	NA	NA	Aligned Reads	NA	NA	NA	NA	C41.9	NA	NA	NA	NA	female	NA	NA	NA	NA	NA	WGS	NA	NA	FI26391	NA	NA	NA	NA	NA	BAM	DO52646	NA	NA	NA	NA	NA	NA	BOCA-UK	BOCA-UK	NA	NA	NA	NA	NA	NA
DO52731	SP116796	NA	NA	NA	NA	NA	NA	NA	Aligned Reads	NA	38	NA	NA	D47.3	NA	8036	NA	NA	female	NA	NA	NA	NA	alive	WGS	NA	NA	FI48441	NA	stable disease	NA	curative	other therapy	BAM	DO52731	NA	NA	unknown	stable disease	NA	NA	CMDI-UK	CMDI-UK	NA	NA	NA	NA	NA	NA
DO52752	SP116888	NA	NA	NA	NA	NA	NA	NA	Aligned Reads	NA	50	NA	NA	D46	NA	5113	NA	NA	male	5113	NA	NA	NA	deceased	WGS	NA	NA	FI37703	NA	stable disease	NA	curative	other therapy	BAM	DO52752	NA	NA	unknown	stable disease	NA	NA	CMDI-UK	CMDI-UK	NA	NA	NA	NA	NA	NA
DO52753	SP116890	NA	NA	NA	NA	NA	NA	NA	Aligned Reads	NA	45	NA	NA	D75.81	NA	5113	NA	NA	female	NA	NA	NA	NA	alive	WGS	NA	NA	FI36033	NA	stable disease	NA	curative	other therapy	BAM	DO52753	NA	NA	unknown	stable disease	NA	NA	CMDI-UK	CMDI-UK	NA	NA	NA	NA	NA	NA
DO52753	SP116893	NA	NA	NA	NA	NA	NA	NA	Aligned Reads	NA	45	NA	NA	D75.81	NA	5113	NA	NA	female	NA	NA	NA	NA	alive	WGS	NA	NA	FI36034	NA	stable disease	NA	curative	other therapy	BAM	DO52753	NA	NA	unknown	stable disease	NA	NA	CMDI-UK	CMDI-UK	NA	NA	NA	NA	NA	NA
DO52754	SP116894	NA	NA	NA	NA	NA	NA	NA	Aligned Reads	NA	46	NA	NA	D47.3	NA	3652	NA	NA	male	NA	NA	NA	NA	alive	WGS	NA	NA	FI1835	NA	stable disease	NA	curative	chemotherapy	BAM	DO52754	NA	NA	NA	NA	NA	NA	CMDI-UK	CMDI-UK	NA	NA	NA	NA	NA	NA
DO52754	SP116897	NA	NA	NA	NA	NA	NA	NA	Aligned Reads	NA	46	NA	NA	D47.3	NA	3652	NA	NA	male	NA	NA	NA	NA	alive	WGS	NA	NA	FI1853	NA	stable disease	NA	curative	chemotherapy	BAM	DO52754	NA	NA	NA	NA	NA	NA	CMDI-UK	CMDI-UK	NA	NA	NA	NA	NA	NA
DO52756	SP116899	NA	NA	NA	NA	NA	NA	NA	Aligned Reads	NA	70	NA	NA	D47.3	NA	4383	NA	NA	female	NA	NA	NA	NA	alive	WGS	NA	NA	FI34689	NA	stable disease	NA	curative	other therapy	BAM	DO52756	NA	NA	unknown	stable disease	NA	NA	CMDI-UK	CMDI-UK	NA	NA	NA	NA	NA	NA
DO52756	SP116901	NA	NA	NA	NA	NA	NA	NA	Aligned Reads	NA	70	NA	NA	D47.3	NA	4383	NA	NA	female	NA	NA	NA	NA	alive	WGS	NA	NA	FI34707	NA	stable disease	NA	curative	other therapy	BAM	DO52756	NA	NA	unknown	stable disease	NA	NA	CMDI-UK	CMDI-UK	NA	NA	NA	NA	NA	NA
DO52757	SP116903	NA	NA	NA	NA	NA	NA	NA	Aligned Reads	NA	27	NA	NA	D47.3	NA	5113	NA	NA	male	5113	NA	NA	NA	deceased	WGS	NA	NA	FI22025	NA	NA	NA	not applicable	no treatment	BAM	DO52757	NA	NA	NA	NA	NA	NA	CMDI-UK	CMDI-UK	NA	NA	NA	NA	NA	NA
DO52757	SP116904	NA	NA	NA	NA	NA	NA	NA	Aligned Reads	NA	27	NA	NA	D47.3	NA	5113	NA	NA	male	5113	NA	NA	NA	deceased	WGS	NA	NA	FI22043	NA	NA	NA	not applicable	no treatment	BAM	DO52757	NA	NA	NA	NA	NA	NA	CMDI-UK	CMDI-UK	NA	NA	NA	NA	NA	NA
DO52758	SP116907	NA	NA	NA	NA	NA	NA	NA	Aligned Reads	NA	59	NA	NA	D45	NA	4748	NA	NA	female	NA	NA	NA	NA	alive	WGS	NA	NA	FI52975	NA	stable disease	NA	curative	other therapy	BAM	DO52758	NA	NA	unknown	stable disease	NA	NA	CMDI-UK	CMDI-UK	NA	NA	NA	NA	NA	NA
DO52758	SP116909	NA	NA	NA	NA	NA	NA	NA	Aligned Reads	NA	59	NA	NA	D45	NA	4748	NA	NA	female	NA	NA	NA	NA	alive	WGS	NA	NA	FI52976	NA	stable disease	NA	curative	other therapy	BAM	DO52758	NA	NA	unknown	stable disease	NA	NA	CMDI-UK	CMDI-UK	NA	NA	NA	NA	NA	NA
DO52760	SP116912	NA	NA	NA	NA	NA	NA	NA	Aligned Reads	NA	85	NA	NA	D75.81	NA	1095	NA	NA	male	NA	NA	NA	NA	alive	WGS	NA	NA	FI28712	NA	stable disease	NA	curative	chemotherapy	BAM	DO52760	NA	NA	unknown	progressive disease	NA	NA	CMDI-UK	CMDI-UK	NA	NA	NA	NA	NA	NA
DO52760	SP116915	NA	NA	NA	NA	NA	NA	NA	Aligned Reads	NA	85	NA	NA	D75.81	NA	1095	NA	NA	male	NA	NA	NA	NA	alive	WGS	NA	NA	FI28730	NA	stable disease	NA	curative	chemotherapy	BAM	DO52760	NA	NA	unknown	progressive disease	NA	NA	CMDI-UK	CMDI-UK	NA	NA	NA	NA	NA	NA
DO52732	SP116802	NA	NA	NA	NA	NA	NA	NA	Aligned Reads	NA	75	NA	NA	C92.00	NA	4383	NA	NA	female	4383	NA	NA	NA	deceased	WGS	NA	NA	FI5302	NA	stable disease	NA	curative	other therapy	BAM	DO52732	NA	NA	unknown	stable disease	NA	NA	CMDI-UK	CMDI-UK	NA	NA	NA	NA	NA	NA
DO52732	SP116800	NA	NA	NA	NA	NA	NA	NA	Aligned Reads	NA	75	NA	NA	C92.00	NA	4383	NA	NA	female	4383	NA	NA	NA	deceased	WGS	NA	NA	FI5299	NA	stable disease	NA	curative	other therapy	BAM	DO52732	NA	NA	unknown	stable disease	NA	NA	CMDI-UK	CMDI-UK	NA	NA	NA	NA	NA	NA
DO52762	SP116920	NA	NA	NA	NA	NA	NA	NA	Aligned Reads	NA	53	NA	NA	D45	NA	5113	NA	NA	female	NA	NA	NA	NA	alive	WGS	NA	NA	FI40290	NA	stable disease	NA	curative	other therapy	BAM	DO52762	NA	NA	unknown	stable disease	NA	NA	CMDI-UK	CMDI-UK	NA	NA	NA	NA	NA	NA
DO52733	SP116806	NA	NA	NA	NA	NA	NA	NA	Aligned Reads	NA	53	NA	NA	D75.81	NA	4018	NA	NA	female	NA	NA	NA	NA	alive	WGS	NA	NA	FI18520	NA	stable disease	NA	curative	chemotherapy	BAM	DO52733	NA	NA	NA	NA	NA	NA	CMDI-UK	CMDI-UK	NA	NA	NA	NA	NA	NA
DO52733	SP116805	NA	NA	NA	NA	NA	NA	NA	Aligned Reads	NA	53	NA	NA	D75.81	NA	4018	NA	NA	female	NA	NA	NA	NA	alive	WGS	NA	NA	FI18502	NA	stable disease	NA	curative	chemotherapy	BAM	DO52733	NA	NA	NA	NA	NA	NA	CMDI-UK	CMDI-UK	NA	NA	NA	NA	NA	NA
DO52734	SP116809	NA	NA	NA	NA	NA	NA	D75.81	Aligned Reads	NA	78	NA	NA	C92.00	NA	1461	NA	NA	male	1461	NA	NA	NA	deceased	WGS	NA	NA	FI39250	NA	disease progression	NA	curative	chemotherapy	BAM	DO52734	NA	NA	NA	NA	NA	yes	CMDI-UK	CMDI-UK	NA	NA	NA	NA	NA	NA
DO52734	SP116808	NA	NA	NA	NA	NA	NA	D75.81	Aligned Reads	NA	78	NA	NA	C92.00	NA	1461	NA	NA	male	1461	NA	NA	NA	deceased	WGS	NA	NA	FI39249	NA	disease progression	NA	curative	chemotherapy	BAM	DO52734	NA	NA	NA	NA	NA	yes	CMDI-UK	CMDI-UK	NA	NA	NA	NA	NA	NA
DO52735	SP116815	NA	NA	NA	NA	NA	NA	C96.2	Aligned Reads	NA	78	NA	NA	C92.00	NA	1095	NA	NA	male	1095	NA	NA	NA	deceased	WGS	NA	NA	FI50906	NA	stable disease	NA	curative	other therapy	BAM	DO52735	NA	NA	unknown	stable disease	NA	yes	CMDI-UK	CMDI-UK	NA	NA	NA	NA	NA	NA
DO52735	SP116814	NA	NA	NA	NA	NA	NA	C96.2	Aligned Reads	NA	78	NA	NA	C92.00	NA	1095	NA	NA	male	1095	NA	NA	NA	deceased	WGS	NA	NA	FI50905	NA	stable disease	NA	curative	other therapy	BAM	DO52735	NA	NA	unknown	stable disease	NA	yes	CMDI-UK	CMDI-UK	NA	NA	NA	NA	NA	NA
DO52736	SP116816	NA	NA	NA	NA	NA	NA	NA	Aligned Reads	NA	50	NA	NA	D75.81	NA	5844	NA	NA	female	NA	NA	NA	NA	alive	WGS	NA	NA	FI4396	NA	stable disease	NA	curative	other therapy	BAM	DO52736	NA	NA	unknown	stable disease	NA	NA	CMDI-UK	CMDI-UK	NA	NA	NA	NA	NA	NA
DO52736	SP116820	NA	NA	NA	NA	NA	NA	NA	Aligned Reads	NA	50	NA	NA	D75.81	NA	5844	NA	NA	female	NA	NA	NA	NA	alive	WGS	NA	NA	FI4397	NA	stable disease	NA	curative	other therapy	BAM	DO52736	NA	NA	unknown	stable disease	NA	NA	CMDI-UK	CMDI-UK	NA	NA	NA	NA	NA	NA
DO52737	SP116822	NA	NA	NA	NA	NA	NA	NA	Aligned Reads	NA	64	NA	NA	D75.81	NA	5113	NA	NA	male	5113	NA	NA	NA	deceased	WGS	NA	NA	FI52653	NA	stable disease	NA	curative	chemotherapy	BAM	DO52737	NA	NA	NA	NA	NA	NA	CMDI-UK	CMDI-UK	NA	NA	NA	NA	NA	NA
DO52564	SP116383	NA	NA	NA	NA	NA	NA	NA	Aligned Reads	NA	NA	NA	NA	C41.9	NA	NA	NA	NA	female	NA	NA	NA	NA	NA	WGS	NA	NA	FI41231	NA	NA	NA	NA	NA	BAM	DO52564	NA	NA	NA	NA	NA	NA	BOCA-UK	BOCA-UK	NA	NA	NA	NA	NA	NA
DO52564	SP116384	NA	NA	NA	NA	NA	NA	NA	Aligned Reads	NA	NA	NA	NA	C41.9	NA	NA	NA	NA	female	NA	NA	NA	NA	NA	WGS	NA	NA	FI41230	NA	NA	NA	NA	NA	BAM	DO52564	NA	NA	NA	NA	NA	NA	BOCA-UK	BOCA-UK	NA	NA	NA	NA	NA	NA
DO52565	SP116385	NA	NA	NA	NA	NA	NA	NA	Aligned Reads	NA	NA	NA	NA	C41.9	NA	NA	NA	NA	male	NA	NA	NA	NA	NA	WGS	NA	NA	FI51082	NA	NA	NA	NA	NA	BAM	DO52565	NA	NA	NA	NA	NA	NA	BOCA-UK	BOCA-UK	NA	NA	NA	NA	NA	NA
DO52565	SP116386	NA	NA	NA	NA	NA	NA	NA	Aligned Reads	NA	NA	NA	NA	C41.9	NA	NA	NA	NA	male	NA	NA	NA	NA	NA	WGS	NA	NA	FI51081	NA	NA	NA	NA	NA	BAM	DO52565	NA	NA	NA	NA	NA	NA	BOCA-UK	BOCA-UK	NA	NA	NA	NA	NA	NA
DO52762	SP116922	NA	NA	NA	NA	NA	NA	NA	Aligned Reads	NA	53	NA	NA	D45	NA	5113	NA	NA	female	NA	NA	NA	NA	alive	WGS	NA	NA	FI40289	NA	stable disease	NA	curative	other therapy	BAM	DO52762	NA	NA	unknown	stable disease	NA	NA	CMDI-UK	CMDI-UK	NA	NA	NA	NA	NA	NA
DO52737	SP116826	NA	NA	NA	NA	NA	NA	NA	Aligned Reads	NA	64	NA	NA	D75.81	NA	5113	NA	NA	male	5113	NA	NA	NA	deceased	WGS	NA	NA	FI52654	NA	stable disease	NA	curative	chemotherapy	BAM	DO52737	NA	NA	NA	NA	NA	NA	CMDI-UK	CMDI-UK	NA	NA	NA	NA	NA	NA
DO52738	SP116827	NA	NA	NA	NA	NA	NA	NA	Aligned Reads	NA	39	NA	NA	D75.81	NA	9497	NA	NA	male	9497	NA	NA	NA	deceased	WGS	NA	NA	FI25554	NA	stable disease	NA	curative	other therapy	BAM	DO52738	NA	NA	unknown	stable disease	NA	NA	CMDI-UK	CMDI-UK	NA	NA	NA	NA	NA	NA
DO52560	SP116376	Don't know/Not sure	Not Documented	NA	NA	NA	NA	NA	Aligned Reads	NA	70	70	NA	C50.8	yes	NA	NA	NA	female	NA	I	NA	TNM	alive	WGS	NA	NA	FI50632	720	complete response	30	adjuvant	other therapy	BAM	DO52560	NA	NA	Hormone_therapy, Exemestane	unknown	NA	NA	BRCA-UK	BRCA-UK	NA	NA	NA	unknown	unknown	Proband
DO52560	SP116375	Don't know/Not sure	Not Documented	NA	NA	NA	NA	NA	Aligned Reads	NA	70	70	NA	C50.8	yes	NA	NA	NA	female	NA	I	NA	TNM	alive	WGS	NA	NA	FI50633	720	complete response	30	adjuvant	other therapy	BAM	DO52560	NA	61-80%	Hormone_therapy, Exemestane	unknown	NA	NA	BRCA-UK	BRCA-UK	NA	NA	NA	unknown	unknown	Proband
DO52566	SP116387	NA	NA	NA	NA	NA	NA	NA	Aligned Reads	NA	NA	NA	NA	C41.9	NA	NA	NA	NA	female	NA	NA	NA	NA	NA	WGS	NA	NA	FI5742	NA	NA	NA	NA	NA	BAM	DO52566	NA	NA	NA	NA	NA	NA	BOCA-UK	BOCA-UK	NA	NA	NA	NA	NA	NA
DO52566	SP116388	NA	NA	NA	NA	NA	NA	NA	Aligned Reads	NA	NA	NA	NA	C41.9	NA	NA	NA	NA	female	NA	NA	NA	NA	NA	WGS	NA	NA	FI5741	NA	NA	NA	NA	NA	BAM	DO52566	NA	NA	NA	NA	NA	NA	BOCA-UK	BOCA-UK	NA	NA	NA	NA	NA	NA
DO52567	SP116389	NA	NA	NA	NA	NA	NA	NA	Aligned Reads	NA	NA	NA	NA	C41.9	NA	NA	NA	NA	male	NA	NA	NA	NA	NA	WGS	NA	NA	FI378	NA	NA	NA	NA	NA	BAM	DO52567	NA	NA	NA	NA	NA	NA	BOCA-UK	BOCA-UK	NA	NA	NA	NA	NA	NA
DO52567	SP116390	NA	NA	NA	NA	NA	NA	NA	Aligned Reads	NA	NA	NA	NA	C41.9	NA	NA	NA	NA	male	NA	NA	NA	NA	NA	WGS	NA	NA	FI377	NA	NA	NA	NA	NA	BAM	DO52567	NA	NA	NA	NA	NA	NA	BOCA-UK	BOCA-UK	NA	NA	NA	NA	NA	NA
DO52561	SP116377	Don't know/Not sure	Not Documented	NA	NA	NA	NA	NA	Aligned Reads	NA	75	75	NA	NA	unknown	NA	NA	NA	female	NA	pT1cN0Mx	NA	TNM	NA	WGS	NA	NA	FI29150	NA	NA	NA	not applicable	other therapy	BAM	DO52561	NA	NA	unknown	unknown	NA	NA	BRCA-UK	BRCA-UK	NA	NA	NA	NA	NA	NA
DO52561	SP116378	Don't know/Not sure	Not Documented	NA	NA	NA	NA	NA	Aligned Reads	NA	75	75	NA	NA	unknown	NA	NA	NA	female	NA	pT1cN0Mx	NA	TNM	NA	WGS	NA	NA	FI29149	NA	NA	NA	not applicable	other therapy	BAM	DO52561	NA	NA	unknown	unknown	NA	NA	BRCA-UK	BRCA-UK	NA	NA	NA	NA	NA	NA
DO52568	SP116391	NA	NA	NA	NA	NA	NA	NA	Aligned Reads	NA	NA	NA	NA	C41.9	NA	NA	NA	NA	female	NA	NA	NA	NA	NA	WGS	NA	NA	FI23996	NA	NA	NA	NA	NA	BAM	DO52568	NA	NA	NA	NA	NA	NA	BOCA-UK	BOCA-UK	NA	NA	NA	NA	NA	NA
DO52568	SP116392	NA	NA	NA	NA	NA	NA	NA	Aligned Reads	NA	NA	NA	NA	C41.9	NA	NA	NA	NA	female	NA	NA	NA	NA	NA	WGS	NA	NA	FI23995	NA	NA	NA	NA	NA	BAM	DO52568	NA	NA	NA	NA	NA	NA	BOCA-UK	BOCA-UK	NA	NA	NA	NA	NA	NA
DO52569	SP116393	NA	NA	NA	NA	NA	NA	NA	Aligned Reads	NA	NA	NA	NA	C41.9	NA	NA	NA	NA	female	NA	NA	NA	NA	NA	WGS	NA	NA	FI2224	NA	NA	NA	NA	NA	BAM	DO52569	NA	NA	NA	NA	NA	NA	BOCA-UK	BOCA-UK	NA	NA	NA	NA	NA	NA
DO52569	SP116394	NA	NA	NA	NA	NA	NA	NA	Aligned Reads	NA	NA	NA	NA	C41.9	NA	NA	NA	NA	female	NA	NA	NA	NA	NA	WGS	NA	NA	FI2223	NA	NA	NA	NA	NA	BAM	DO52569	NA	NA	NA	NA	NA	NA	BOCA-UK	BOCA-UK	NA	NA	NA	NA	NA	NA
DO52570	SP116395	NA	NA	NA	NA	NA	NA	NA	Aligned Reads	NA	NA	NA	NA	C41.9	NA	NA	NA	NA	female	NA	NA	NA	NA	NA	WGS	NA	NA	FI45388	NA	NA	NA	NA	NA	BAM	DO52570	NA	NA	NA	NA	NA	NA	BOCA-UK	BOCA-UK	NA	NA	NA	NA	NA	NA
DO52570	SP116397	NA	NA	NA	NA	NA	NA	NA	Aligned Reads	NA	NA	NA	NA	C41.9	NA	NA	NA	NA	female	NA	NA	NA	NA	NA	WGS	NA	NA	FI45387	NA	NA	NA	NA	NA	BAM	DO52570	NA	NA	NA	NA	NA	NA	BOCA-UK	BOCA-UK	NA	NA	NA	NA	NA	NA
DO52571	SP116398	NA	NA	NA	NA	NA	NA	NA	Aligned Reads	NA	NA	NA	NA	C41.9	NA	NA	NA	NA	female	NA	NA	NA	NA	NA	WGS	NA	NA	FI45857	NA	NA	NA	NA	NA	BAM	DO52571	NA	NA	NA	NA	NA	NA	BOCA-UK	BOCA-UK	NA	NA	NA	NA	NA	NA
DO52571	SP116399	NA	NA	NA	NA	NA	NA	NA	Aligned Reads	NA	NA	NA	NA	C41.9	NA	NA	NA	NA	female	NA	NA	NA	NA	NA	WGS	NA	NA	FI45856	NA	NA	NA	NA	NA	BAM	DO52571	NA	NA	NA	NA	NA	NA	BOCA-UK	BOCA-UK	NA	NA	NA	NA	NA	NA
DO52572	SP116401	NA	NA	NA	NA	NA	NA	NA	Aligned Reads	NA	NA	NA	NA	C41.9	NA	NA	NA	NA	male	NA	NA	NA	NA	NA	WGS	NA	NA	FI2954	NA	NA	NA	NA	NA	BAM	DO52572	NA	NA	NA	NA	NA	NA	BOCA-UK	BOCA-UK	NA	NA	NA	NA	NA	NA
DO52572	SP116402	NA	NA	NA	NA	NA	NA	NA	Aligned Reads	NA	NA	NA	NA	C41.9	NA	NA	NA	NA	male	NA	NA	NA	NA	NA	WGS	NA	NA	FI2953	NA	NA	NA	NA	NA	BAM	DO52572	NA	NA	NA	NA	NA	NA	BOCA-UK	BOCA-UK	NA	NA	NA	NA	NA	NA
DO52573	SP116404	NA	NA	NA	NA	NA	NA	NA	Aligned Reads	NA	NA	NA	NA	C41.9	NA	NA	NA	NA	male	NA	NA	NA	NA	NA	WGS	NA	NA	FI13939	NA	NA	NA	NA	NA	BAM	DO52573	NA	NA	NA	NA	NA	NA	BOCA-UK	BOCA-UK	NA	NA	NA	NA	NA	NA
DO52573	SP116405	NA	NA	NA	NA	NA	NA	NA	Aligned Reads	NA	NA	NA	NA	C41.9	NA	NA	NA	NA	male	NA	NA	NA	NA	NA	WGS	NA	NA	FI13938	NA	NA	NA	NA	NA	BAM	DO52573	NA	NA	NA	NA	NA	NA	BOCA-UK	BOCA-UK	NA	NA	NA	NA	NA	NA
DO52574	SP116406	NA	NA	NA	NA	NA	NA	NA	Aligned Reads	NA	NA	NA	NA	C41.9	NA	NA	NA	NA	female	NA	NA	NA	NA	NA	WGS	NA	NA	FI24606	NA	NA	NA	NA	NA	BAM	DO52574	NA	NA	NA	NA	NA	NA	BOCA-UK	BOCA-UK	NA	NA	NA	NA	NA	NA
DO52574	SP116408	NA	NA	NA	NA	NA	NA	NA	Aligned Reads	NA	NA	NA	NA	C41.9	NA	NA	NA	NA	female	NA	NA	NA	NA	NA	WGS	NA	NA	FI24605	NA	NA	NA	NA	NA	BAM	DO52574	NA	NA	NA	NA	NA	NA	BOCA-UK	BOCA-UK	NA	NA	NA	NA	NA	NA
DO52575	SP116409	NA	NA	NA	NA	NA	NA	NA	Aligned Reads	NA	NA	NA	NA	C41.9	NA	NA	NA	NA	female	NA	NA	NA	NA	NA	WGS	NA	NA	FI35482	NA	NA	NA	NA	NA	BAM	DO52575	NA	NA	NA	NA	NA	NA	BOCA-UK	BOCA-UK	NA	NA	NA	NA	NA	NA
DO52575	SP116411	NA	NA	NA	NA	NA	NA	NA	Aligned Reads	NA	NA	NA	NA	C41.9	NA	NA	NA	NA	female	NA	NA	NA	NA	NA	WGS	NA	NA	FI35481	NA	NA	NA	NA	NA	BAM	DO52575	NA	NA	NA	NA	NA	NA	BOCA-UK	BOCA-UK	NA	NA	NA	NA	NA	NA
DO52576	SP116412	NA	NA	NA	NA	NA	NA	NA	Aligned Reads	NA	NA	NA	NA	C41.9	NA	NA	NA	NA	female	NA	NA	NA	NA	NA	WGS	NA	NA	FI46519	NA	NA	NA	NA	NA	BAM	DO52576	NA	NA	NA	NA	NA	NA	BOCA-UK	BOCA-UK	NA	NA	NA	NA	NA	NA
DO52576	SP116414	NA	NA	NA	NA	NA	NA	NA	Aligned Reads	NA	NA	NA	NA	C41.9	NA	NA	NA	NA	female	NA	NA	NA	NA	NA	WGS	NA	NA	FI46518	NA	NA	NA	NA	NA	BAM	DO52576	NA	NA	NA	NA	NA	NA	BOCA-UK	BOCA-UK	NA	NA	NA	NA	NA	NA
DO52577	SP116416	NA	NA	NA	NA	NA	NA	NA	Aligned Reads	NA	NA	NA	NA	C41.9	NA	NA	NA	NA	male	NA	NA	NA	NA	NA	WGS	NA	NA	FI24336	NA	NA	NA	NA	NA	BAM	DO52577	NA	NA	NA	NA	NA	NA	BOCA-UK	BOCA-UK	NA	NA	NA	NA	NA	NA
DO52577	SP116417	NA	NA	NA	NA	NA	NA	NA	Aligned Reads	NA	NA	NA	NA	C41.9	NA	NA	NA	NA	male	NA	NA	NA	NA	NA	WGS	NA	NA	FI24335	NA	NA	NA	NA	NA	BAM	DO52577	NA	NA	NA	NA	NA	NA	BOCA-UK	BOCA-UK	NA	NA	NA	NA	NA	NA
DO52578	SP116419	NA	NA	NA	NA	NA	NA	NA	Aligned Reads	NA	NA	NA	NA	C41.9	NA	NA	NA	NA	male	NA	NA	NA	NA	NA	WGS	NA	NA	FI35462	NA	NA	NA	NA	NA	BAM	DO52578	NA	NA	NA	NA	NA	NA	BOCA-UK	BOCA-UK	NA	NA	NA	NA	NA	NA
DO52578	SP116420	NA	NA	NA	NA	NA	NA	NA	Aligned Reads	NA	NA	NA	NA	C41.9	NA	NA	NA	NA	male	NA	NA	NA	NA	NA	WGS	NA	NA	FI35461	NA	NA	NA	NA	NA	BAM	DO52578	NA	NA	NA	NA	NA	NA	BOCA-UK	BOCA-UK	NA	NA	NA	NA	NA	NA
DO52579	SP116422	NA	NA	NA	NA	NA	NA	NA	Aligned Reads	NA	NA	NA	NA	C41.9	NA	NA	NA	NA	female	NA	NA	NA	NA	NA	WGS	NA	NA	FI8837	NA	NA	NA	NA	NA	BAM	DO52579	NA	NA	NA	NA	NA	NA	BOCA-UK	BOCA-UK	NA	NA	NA	NA	NA	NA
DO52579	SP116423	NA	NA	NA	NA	NA	NA	NA	Aligned Reads	NA	NA	NA	NA	C41.9	NA	NA	NA	NA	female	NA	NA	NA	NA	NA	WGS	NA	NA	FI8836	NA	NA	NA	NA	NA	BAM	DO52579	NA	NA	NA	NA	NA	NA	BOCA-UK	BOCA-UK	NA	NA	NA	NA	NA	NA
DO52580	SP116424	NA	NA	NA	NA	NA	NA	NA	Aligned Reads	NA	NA	NA	NA	C41.9	NA	NA	NA	NA	male	NA	NA	NA	NA	NA	WGS	NA	NA	FI30639	NA	NA	NA	NA	NA	BAM	DO52580	NA	NA	NA	NA	NA	NA	BOCA-UK	BOCA-UK	NA	NA	NA	NA	NA	NA
DO52580	SP116426	NA	NA	NA	NA	NA	NA	NA	Aligned Reads	NA	NA	NA	NA	C41.9	NA	NA	NA	NA	male	NA	NA	NA	NA	NA	WGS	NA	NA	FI30638	NA	NA	NA	NA	NA	BAM	DO52580	NA	NA	NA	NA	NA	NA	BOCA-UK	BOCA-UK	NA	NA	NA	NA	NA	NA
DO52581	SP116428	NA	NA	NA	NA	NA	NA	NA	Aligned Reads	NA	NA	NA	NA	C41.9	NA	NA	NA	NA	male	NA	NA	NA	NA	NA	WGS	NA	NA	FI39737	NA	NA	NA	NA	NA	BAM	DO52581	NA	NA	NA	NA	NA	NA	BOCA-UK	BOCA-UK	NA	NA	NA	NA	NA	NA
DO52581	SP116429	NA	NA	NA	NA	NA	NA	NA	Aligned Reads	NA	NA	NA	NA	C41.9	NA	NA	NA	NA	male	NA	NA	NA	NA	NA	WGS	NA	NA	FI39736	NA	NA	NA	NA	NA	BAM	DO52581	NA	NA	NA	NA	NA	NA	BOCA-UK	BOCA-UK	NA	NA	NA	NA	NA	NA
DO52582	SP116431	NA	NA	NA	NA	NA	NA	NA	Aligned Reads	NA	NA	NA	NA	C41.9	NA	NA	NA	NA	male	NA	NA	NA	NA	NA	WGS	NA	NA	FI51100	NA	NA	NA	NA	NA	BAM	DO52582	NA	NA	NA	NA	NA	NA	BOCA-UK	BOCA-UK	NA	NA	NA	NA	NA	NA
DO52582	SP116432	NA	NA	NA	NA	NA	NA	NA	Aligned Reads	NA	NA	NA	NA	C41.9	NA	NA	NA	NA	male	NA	NA	NA	NA	NA	WGS	NA	NA	FI51099	NA	NA	NA	NA	NA	BAM	DO52582	NA	NA	NA	NA	NA	NA	BOCA-UK	BOCA-UK	NA	NA	NA	NA	NA	NA
DO52583	SP116434	NA	NA	NA	NA	NA	NA	NA	Aligned Reads	NA	NA	NA	NA	C41.9	NA	NA	NA	NA	male	NA	NA	NA	NA	NA	WGS	NA	NA	FI8819	NA	NA	NA	NA	NA	BAM	DO52583	NA	NA	NA	NA	NA	NA	BOCA-UK	BOCA-UK	NA	NA	NA	NA	NA	NA
DO52583	SP116435	NA	NA	NA	NA	NA	NA	NA	Aligned Reads	NA	NA	NA	NA	C41.9	NA	NA	NA	NA	male	NA	NA	NA	NA	NA	WGS	NA	NA	FI8818	NA	NA	NA	NA	NA	BAM	DO52583	NA	NA	NA	NA	NA	NA	BOCA-UK	BOCA-UK	NA	NA	NA	NA	NA	NA
DO52584	SP116437	NA	NA	NA	NA	NA	NA	NA	Aligned Reads	NA	NA	NA	NA	C41.9	NA	NA	NA	NA	female	NA	NA	NA	NA	NA	WGS	NA	NA	FI19350	NA	NA	NA	NA	NA	BAM	DO52584	NA	NA	NA	NA	NA	NA	BOCA-UK	BOCA-UK	NA	NA	NA	NA	NA	NA
DO52584	SP116438	NA	NA	NA	NA	NA	NA	NA	Aligned Reads	NA	NA	NA	NA	C41.9	NA	NA	NA	NA	female	NA	NA	NA	NA	NA	WGS	NA	NA	FI19349	NA	NA	NA	NA	NA	BAM	DO52584	NA	NA	NA	NA	NA	NA	BOCA-UK	BOCA-UK	NA	NA	NA	NA	NA	NA
DO52585	SP116440	NA	NA	NA	NA	NA	NA	NA	Aligned Reads	NA	NA	NA	NA	C41.9	NA	NA	NA	NA	male	NA	NA	NA	NA	NA	WGS	NA	NA	FI7330	NA	NA	NA	NA	NA	BAM	DO52585	NA	NA	NA	NA	NA	NA	BOCA-UK	BOCA-UK	NA	NA	NA	NA	NA	NA
DO52585	SP116441	NA	NA	NA	NA	NA	NA	NA	Aligned Reads	NA	NA	NA	NA	C41.9	NA	NA	NA	NA	male	NA	NA	NA	NA	NA	WGS	NA	NA	FI7329	NA	NA	NA	NA	NA	BAM	DO52585	NA	NA	NA	NA	NA	NA	BOCA-UK	BOCA-UK	NA	NA	NA	NA	NA	NA
DO52587	SP116442	NA	NA	NA	NA	NA	NA	NA	Aligned Reads	NA	NA	NA	NA	C41.9	NA	NA	NA	NA	female	NA	NA	NA	NA	NA	WGS	NA	NA	FI20123	NA	NA	NA	NA	NA	BAM	DO52587	NA	NA	NA	NA	NA	NA	BOCA-UK	BOCA-UK	NA	NA	NA	NA	NA	NA
DO52587	SP116444	NA	NA	NA	NA	NA	NA	NA	Aligned Reads	NA	NA	NA	NA	C41.9	NA	NA	NA	NA	female	NA	NA	NA	NA	NA	WGS	NA	NA	FI20122	NA	NA	NA	NA	NA	BAM	DO52587	NA	NA	NA	NA	NA	NA	BOCA-UK	BOCA-UK	NA	NA	NA	NA	NA	NA
DO52588	SP116446	NA	NA	NA	NA	NA	NA	NA	Aligned Reads	NA	NA	NA	NA	C41.9	NA	NA	NA	NA	female	NA	NA	NA	NA	NA	WGS	NA	NA	FI31194	NA	NA	NA	NA	NA	BAM	DO52588	NA	NA	NA	NA	NA	NA	BOCA-UK	BOCA-UK	NA	NA	NA	NA	NA	NA
DO52588	SP116447	NA	NA	NA	NA	NA	NA	NA	Aligned Reads	NA	NA	NA	NA	C41.9	NA	NA	NA	NA	female	NA	NA	NA	NA	NA	WGS	NA	NA	FI31193	NA	NA	NA	NA	NA	BAM	DO52588	NA	NA	NA	NA	NA	NA	BOCA-UK	BOCA-UK	NA	NA	NA	NA	NA	NA
DO52589	SP116448	NA	NA	NA	NA	NA	NA	NA	Aligned Reads	NA	NA	NA	NA	C41.9	NA	NA	NA	NA	male	NA	NA	NA	NA	NA	WGS	NA	NA	FI41594	NA	NA	NA	NA	NA	BAM	DO52589	NA	NA	NA	NA	NA	NA	BOCA-UK	BOCA-UK	NA	NA	NA	NA	NA	NA
DO52589	SP116449	NA	NA	NA	NA	NA	NA	NA	Aligned Reads	NA	NA	NA	NA	C41.9	NA	NA	NA	NA	male	NA	NA	NA	NA	NA	WGS	NA	NA	FI41593	NA	NA	NA	NA	NA	BAM	DO52589	NA	NA	NA	NA	NA	NA	BOCA-UK	BOCA-UK	NA	NA	NA	NA	NA	NA
DO52590	SP116450	NA	NA	NA	NA	NA	NA	NA	Aligned Reads	NA	NA	NA	NA	C41.9	NA	NA	NA	NA	male	NA	NA	NA	NA	NA	WGS	NA	NA	FI51772	NA	NA	NA	NA	NA	BAM	DO52590	NA	NA	NA	NA	NA	NA	BOCA-UK	BOCA-UK	NA	NA	NA	NA	NA	NA
DO52590	SP116451	NA	NA	NA	NA	NA	NA	NA	Aligned Reads	NA	NA	NA	NA	C41.9	NA	NA	NA	NA	male	NA	NA	NA	NA	NA	WGS	NA	NA	FI51771	NA	NA	NA	NA	NA	BAM	DO52590	NA	NA	NA	NA	NA	NA	BOCA-UK	BOCA-UK	NA	NA	NA	NA	NA	NA
DO52591	SP116455	NA	NA	NA	NA	NA	NA	NA	Aligned Reads	NA	NA	NA	NA	C41.9	NA	NA	NA	NA	male	NA	NA	NA	NA	NA	WGS	NA	NA	FI51433	NA	NA	NA	NA	NA	BAM	DO52591	NA	NA	NA	NA	NA	NA	BOCA-UK	BOCA-UK	NA	NA	NA	NA	NA	NA
DO52591	SP116453	NA	NA	NA	NA	NA	NA	NA	Aligned Reads	NA	NA	NA	NA	C41.9	NA	NA	NA	NA	male	NA	NA	NA	NA	NA	WGS	NA	NA	FI51434	NA	NA	NA	NA	NA	BAM	DO52591	NA	NA	NA	NA	NA	NA	BOCA-UK	BOCA-UK	NA	NA	NA	NA	NA	NA
DO52592	SP116458	NA	NA	NA	NA	NA	NA	NA	Aligned Reads	NA	NA	NA	NA	C41.9	NA	NA	NA	NA	male	NA	NA	NA	NA	NA	WGS	NA	NA	FI7229	NA	NA	NA	NA	NA	BAM	DO52592	NA	NA	NA	NA	NA	NA	BOCA-UK	BOCA-UK	NA	NA	NA	NA	NA	NA
DO52592	SP116456	NA	NA	NA	NA	NA	NA	NA	Aligned Reads	NA	NA	NA	NA	C41.9	NA	NA	NA	NA	male	NA	NA	NA	NA	NA	WGS	NA	NA	FI7230	NA	NA	NA	NA	NA	BAM	DO52592	NA	NA	NA	NA	NA	NA	BOCA-UK	BOCA-UK	NA	NA	NA	NA	NA	NA
DO52593	SP116461	NA	NA	NA	NA	NA	NA	NA	Aligned Reads	NA	NA	NA	NA	C41.9	NA	NA	NA	NA	male	NA	NA	NA	NA	NA	WGS	NA	NA	FI20104	NA	NA	NA	NA	NA	BAM	DO52593	NA	NA	NA	NA	NA	NA	BOCA-UK	BOCA-UK	NA	NA	NA	NA	NA	NA
DO52593	SP116459	NA	NA	NA	NA	NA	NA	NA	Aligned Reads	NA	NA	NA	NA	C41.9	NA	NA	NA	NA	male	NA	NA	NA	NA	NA	WGS	NA	NA	FI20105	NA	NA	NA	NA	NA	BAM	DO52593	NA	NA	NA	NA	NA	NA	BOCA-UK	BOCA-UK	NA	NA	NA	NA	NA	NA
DO52594	SP116464	NA	NA	NA	NA	NA	NA	NA	Aligned Reads	NA	NA	NA	NA	C41.9	NA	NA	NA	NA	male	NA	NA	NA	NA	NA	WGS	NA	NA	FI31361	NA	NA	NA	NA	NA	BAM	DO52594	NA	NA	NA	NA	NA	NA	BOCA-UK	BOCA-UK	NA	NA	NA	NA	NA	NA
DO52594	SP116462	NA	NA	NA	NA	NA	NA	NA	Aligned Reads	NA	NA	NA	NA	C41.9	NA	NA	NA	NA	male	NA	NA	NA	NA	NA	WGS	NA	NA	FI31362	NA	NA	NA	NA	NA	BAM	DO52594	NA	NA	NA	NA	NA	NA	BOCA-UK	BOCA-UK	NA	NA	NA	NA	NA	NA
DO52595	SP116467	NA	NA	NA	NA	NA	NA	NA	Aligned Reads	NA	NA	NA	NA	C41.9	NA	NA	NA	NA	male	NA	NA	NA	NA	NA	WGS	NA	NA	FI42014	NA	NA	NA	NA	NA	BAM	DO52595	NA	NA	NA	NA	NA	NA	BOCA-UK	BOCA-UK	NA	NA	NA	NA	NA	NA
DO52595	SP116465	NA	NA	NA	NA	NA	NA	NA	Aligned Reads	NA	NA	NA	NA	C41.9	NA	NA	NA	NA	male	NA	NA	NA	NA	NA	WGS	NA	NA	FI42015	NA	NA	NA	NA	NA	BAM	DO52595	NA	NA	NA	NA	NA	NA	BOCA-UK	BOCA-UK	NA	NA	NA	NA	NA	NA
DO52596	SP116470	NA	NA	NA	NA	NA	NA	NA	Aligned Reads	NA	NA	NA	NA	C41.9	NA	NA	NA	NA	female	NA	NA	NA	NA	NA	WGS	NA	NA	FI30407	NA	NA	NA	NA	NA	BAM	DO52596	NA	NA	NA	NA	NA	NA	BOCA-UK	BOCA-UK	NA	NA	NA	NA	NA	NA
DO52596	SP116469	NA	NA	NA	NA	NA	NA	NA	Aligned Reads	NA	NA	NA	NA	C41.9	NA	NA	NA	NA	female	NA	NA	NA	NA	NA	WGS	NA	NA	FI30408	NA	NA	NA	NA	NA	BAM	DO52596	NA	NA	NA	NA	NA	NA	BOCA-UK	BOCA-UK	NA	NA	NA	NA	NA	NA
DO52597	SP116473	NA	NA	NA	NA	NA	NA	NA	Aligned Reads	NA	NA	NA	NA	C41.9	NA	NA	NA	NA	female	NA	NA	NA	NA	NA	WGS	NA	NA	FI39584	NA	NA	NA	NA	NA	BAM	DO52597	NA	NA	NA	NA	NA	NA	BOCA-UK	BOCA-UK	NA	NA	NA	NA	NA	NA
DO52597	SP116472	NA	NA	NA	NA	NA	NA	NA	Aligned Reads	NA	NA	NA	NA	C41.9	NA	NA	NA	NA	female	NA	NA	NA	NA	NA	WGS	NA	NA	FI39585	NA	NA	NA	NA	NA	BAM	DO52597	NA	NA	NA	NA	NA	NA	BOCA-UK	BOCA-UK	NA	NA	NA	NA	NA	NA
DO52598	SP116476	NA	NA	NA	NA	NA	NA	NA	Aligned Reads	NA	NA	NA	NA	C41.9	NA	NA	NA	NA	female	NA	NA	NA	NA	NA	WGS	NA	NA	FI51189	NA	NA	NA	NA	NA	BAM	DO52598	NA	NA	NA	NA	NA	NA	BOCA-UK	BOCA-UK	NA	NA	NA	NA	NA	NA
DO52598	SP116475	NA	NA	NA	NA	NA	NA	NA	Aligned Reads	NA	NA	NA	NA	C41.9	NA	NA	NA	NA	female	NA	NA	NA	NA	NA	WGS	NA	NA	FI51190	NA	NA	NA	NA	NA	BAM	DO52598	NA	NA	NA	NA	NA	NA	BOCA-UK	BOCA-UK	NA	NA	NA	NA	NA	NA
DO52599	SP116480	NA	NA	NA	NA	NA	NA	NA	Aligned Reads	NA	NA	NA	NA	C41.9	NA	NA	NA	NA	female	NA	NA	NA	NA	NA	WGS	NA	NA	FI9140	NA	NA	NA	NA	NA	BAM	DO52599	NA	NA	NA	NA	NA	NA	BOCA-UK	BOCA-UK	NA	NA	NA	NA	NA	NA
DO52599	SP116478	NA	NA	NA	NA	NA	NA	NA	Aligned Reads	NA	NA	NA	NA	C41.9	NA	NA	NA	NA	female	NA	NA	NA	NA	NA	WGS	NA	NA	FI9141	NA	NA	NA	NA	NA	BAM	DO52599	NA	NA	NA	NA	NA	NA	BOCA-UK	BOCA-UK	NA	NA	NA	NA	NA	NA
DO52600	SP116483	NA	NA	NA	NA	NA	NA	NA	Aligned Reads	NA	NA	NA	NA	C41.9	NA	NA	NA	NA	female	NA	NA	NA	NA	NA	WGS	NA	NA	FI19331	NA	NA	NA	NA	NA	BAM	DO52600	NA	NA	NA	NA	NA	NA	BOCA-UK	BOCA-UK	NA	NA	NA	NA	NA	NA
DO52600	SP116481	NA	NA	NA	NA	NA	NA	NA	Aligned Reads	NA	NA	NA	NA	C41.9	NA	NA	NA	NA	female	NA	NA	NA	NA	NA	WGS	NA	NA	FI19332	NA	NA	NA	NA	NA	BAM	DO52600	NA	NA	NA	NA	NA	NA	BOCA-UK	BOCA-UK	NA	NA	NA	NA	NA	NA
DO52601	SP116485	NA	NA	NA	NA	NA	NA	NA	Aligned Reads	NA	NA	NA	NA	C41.9	NA	NA	NA	NA	female	NA	NA	NA	NA	NA	WGS	NA	NA	FI30389	NA	NA	NA	NA	NA	BAM	DO52601	NA	NA	NA	NA	NA	NA	BOCA-UK	BOCA-UK	NA	NA	NA	NA	NA	NA
DO52601	SP116484	NA	NA	NA	NA	NA	NA	NA	Aligned Reads	NA	NA	NA	NA	C41.9	NA	NA	NA	NA	female	NA	NA	NA	NA	NA	WGS	NA	NA	FI30390	NA	NA	NA	NA	NA	BAM	DO52601	NA	NA	NA	NA	NA	NA	BOCA-UK	BOCA-UK	NA	NA	NA	NA	NA	NA
DO52602	SP116488	NA	NA	NA	NA	NA	NA	NA	Aligned Reads	NA	NA	NA	NA	C41.9	NA	NA	NA	NA	male	NA	NA	NA	NA	NA	WGS	NA	NA	FI39642	NA	NA	NA	NA	NA	BAM	DO52602	NA	NA	NA	NA	NA	NA	BOCA-UK	BOCA-UK	NA	NA	NA	NA	NA	NA
DO52602	SP116487	NA	NA	NA	NA	NA	NA	NA	Aligned Reads	NA	NA	NA	NA	C41.9	NA	NA	NA	NA	male	NA	NA	NA	NA	NA	WGS	NA	NA	FI39643	NA	NA	NA	NA	NA	BAM	DO52602	NA	NA	NA	NA	NA	NA	BOCA-UK	BOCA-UK	NA	NA	NA	NA	NA	NA
DO52603	SP116491	NA	NA	NA	NA	NA	NA	NA	Aligned Reads	NA	NA	NA	NA	C41.9	NA	NA	NA	NA	male	NA	NA	NA	NA	NA	WGS	NA	NA	FI49832	NA	NA	NA	NA	NA	BAM	DO52603	NA	NA	NA	NA	NA	NA	BOCA-UK	BOCA-UK	NA	NA	NA	NA	NA	NA
DO52603	SP116490	NA	NA	NA	NA	NA	NA	NA	Aligned Reads	NA	NA	NA	NA	C41.9	NA	NA	NA	NA	male	NA	NA	NA	NA	NA	WGS	NA	NA	FI49833	NA	NA	NA	NA	NA	BAM	DO52603	NA	NA	NA	NA	NA	NA	BOCA-UK	BOCA-UK	NA	NA	NA	NA	NA	NA
DO52562	SP116380	yes	Not Documented	NA	NA	NA	NA	NA	Aligned Reads	NA	49	49	NA	C50.5	unknown	NA	NA	NA	female	NA	T2N1M0	NA	TNM	alive	WGS	NA	NA	FI29509	106	unknown	NA	adjuvant	chemotherapy	BAM	DO52562	NA	NA	NA	NA	NA	NA	BRCA-UK	BRCA-UK	NA	NA	NA	NA	NA	NA
DO52562	SP116379	yes	Not Documented	NA	NA	NA	NA	NA	Aligned Reads	NA	49	49	NA	C50.5	unknown	NA	NA	NA	female	NA	T2N1M0	NA	TNM	alive	WGS	NA	NA	FI29510	106	unknown	NA	adjuvant	chemotherapy	BAM	DO52562	NA	41-60%	NA	NA	NA	NA	BRCA-UK	BRCA-UK	NA	NA	NA	NA	NA	NA
DO52738	SP116830	NA	NA	NA	NA	NA	NA	NA	Aligned Reads	NA	39	NA	NA	D75.81	NA	9497	NA	NA	male	9497	NA	NA	NA	deceased	WGS	NA	NA	FI25555	NA	stable disease	NA	curative	other therapy	BAM	DO52738	NA	NA	unknown	stable disease	NA	NA	CMDI-UK	CMDI-UK	NA	NA	NA	NA	NA	NA
DO52739	SP116833	NA	NA	NA	NA	NA	NA	NA	Aligned Reads	NA	66	NA	NA	C92.00	NA	1095	NA	NA	female	1095	NA	NA	NA	deceased	WGS	NA	NA	FI10915	NA	disease progression	NA	curative	other therapy	BAM	DO52739	NA	NA	unknown	progressive disease	NA	NA	CMDI-UK	CMDI-UK	NA	NA	NA	NA	NA	NA
DO52739	SP116835	NA	NA	NA	NA	NA	NA	NA	Aligned Reads	NA	66	NA	NA	C92.00	NA	1095	NA	NA	female	1095	NA	NA	NA	deceased	WGS	NA	NA	FI10916	NA	disease progression	NA	curative	other therapy	BAM	DO52739	NA	NA	unknown	progressive disease	NA	NA	CMDI-UK	CMDI-UK	NA	NA	NA	NA	NA	NA
DO52740	SP116836	NA	NA	NA	NA	NA	NA	D75.81	Aligned Reads	NA	45	NA	NA	C92.00	NA	10958	NA	NA	male	10958	NA	NA	NA	deceased	WGS	NA	NA	FI52193	NA	disease progression	NA	curative	other therapy	BAM	DO52740	NA	NA	unknown	progressive disease	NA	yes	CMDI-UK	CMDI-UK	NA	NA	NA	NA	NA	NA
DO52740	SP116837	NA	NA	NA	NA	NA	NA	D75.81	Aligned Reads	NA	45	NA	NA	C92.00	NA	10958	NA	NA	male	10958	NA	NA	NA	deceased	WGS	NA	NA	FI52211	NA	disease progression	NA	curative	other therapy	BAM	DO52740	NA	NA	unknown	progressive disease	NA	yes	CMDI-UK	CMDI-UK	NA	NA	NA	NA	NA	NA
DO52763	SP116925	NA	NA	NA	NA	NA	NA	NA	Aligned Reads	NA	59	NA	NA	D47.3	NA	4748	NA	NA	male	4748	NA	NA	NA	deceased	WGS	NA	NA	FI52342	NA	stable disease	NA	curative	other therapy	BAM	DO52763	NA	NA	unknown	stable disease	NA	NA	CMDI-UK	CMDI-UK	NA	NA	NA	NA	NA	NA
DO52763	SP116926	NA	NA	NA	NA	NA	NA	NA	Aligned Reads	NA	59	NA	NA	D47.3	NA	4748	NA	NA	male	4748	NA	NA	NA	deceased	WGS	NA	NA	FI52324	NA	stable disease	NA	curative	other therapy	BAM	DO52763	NA	NA	unknown	stable disease	NA	NA	CMDI-UK	CMDI-UK	NA	NA	NA	NA	NA	NA
DO52604	SP116495	NA	NA	NA	NA	NA	NA	NA	Aligned Reads	NA	NA	NA	NA	C41.9	NA	NA	NA	NA	female	NA	NA	NA	NA	NA	WGS	NA	NA	FI9683	NA	NA	NA	NA	NA	BAM	DO52604	NA	NA	NA	NA	NA	NA	BOCA-UK	BOCA-UK	NA	NA	NA	NA	NA	NA
DO52604	SP116493	NA	NA	NA	NA	NA	NA	NA	Aligned Reads	NA	NA	NA	NA	C41.9	NA	NA	NA	NA	female	NA	NA	NA	NA	NA	WGS	NA	NA	FI9684	NA	NA	NA	NA	NA	BAM	DO52604	NA	NA	NA	NA	NA	NA	BOCA-UK	BOCA-UK	NA	NA	NA	NA	NA	NA
DO44740	SP97925	NA	NA	NA	NA	NA	unknown	NA	Aligned Reads	relapse	73	73	79	C22.0	NA	1826	1099	local recurrence	male	1826	T3aN0M0	BCLC:B	TNM 7th ed	alive	WGS	NA	NA	FI10970	NA	NA	NA	NA	NA	BAM	DO44740	NA	NA	NA	NA	NA	unknown	LICA-FR	LICA-FR	NA	NA	NA	NA	NA	NA
DO44740	SP97681	NA	NA	NA	NA	NA	unknown	NA	Aligned Reads	relapse	73	73	79	C22.0	NA	1826	1099	local recurrence	male	1826	T3aN0M0	BCLC:B	TNM 7th ed	alive	WGS	NA	NA	FI10971	NA	NA	NA	NA	NA	BAM	DO44740	NA	61-80%	NA	NA	NA	unknown	LICA-FR	LICA-FR	NA	NA	NA	NA	NA	NA
DO44744	SP97929	NA	NA	NA	NA	NA	unknown	NA	Aligned Reads	relapse	46	46	47	C22.0	NA	275	63	local recurrence	male	275	T1N0M0	BCLC:A	TNM 7th ed	deceased	WGS	NA	NA	FI10553	NA	NA	NA	NA	NA	BAM	DO44744	NA	NA	NA	NA	NA	unknown	LICA-FR	LICA-FR	NA	NA	NA	NA	NA	NA
DO44744	SP97685	NA	NA	NA	NA	NA	unknown	NA	Aligned Reads	relapse	46	46	47	C22.0	NA	275	63	local recurrence	male	275	T1N0M0	BCLC:A	TNM 7th ed	deceased	WGS	NA	NA	FI10554	NA	NA	NA	NA	NA	BAM	DO44744	NA	61-80%	NA	NA	NA	unknown	LICA-FR	LICA-FR	NA	NA	NA	NA	NA	NA
DO44806	SP97991	NA	NA	NA	NA	NA	unknown	NA	Aligned Reads	complete remission	65	65	65	C22.0	NA	44	44	NA	male	44	T2N0M0	BCLC:B	TNM 7th ed	deceased	WGS	NA	NA	FI19854	NA	NA	NA	NA	NA	BAM	DO44806	NA	NA	NA	NA	NA	unknown	LICA-FR	LICA-FR	NA	NA	NA	NA	NA	NA
DO44806	SP97747	NA	NA	NA	NA	NA	unknown	NA	Aligned Reads	complete remission	65	65	65	C22.0	NA	44	44	NA	male	44	T2N0M0	BCLC:B	TNM 7th ed	deceased	WGS	NA	NA	FI19855	NA	NA	NA	NA	NA	BAM	DO44806	NA	61-80%	NA	NA	NA	unknown	LICA-FR	LICA-FR	NA	NA	NA	NA	NA	NA
DO44808	SP97993	NA	NA	NA	NA	NA	unknown	NA	Aligned Reads	relapse	74	74	75	C22.0	NA	634	634	local recurrence	male	634	T1N0M0	BCLC:A	TNM 7th ed	deceased	WGS	NA	NA	FI51525	NA	NA	NA	NA	NA	BAM	DO44808	NA	NA	NA	NA	NA	unknown	LICA-FR	LICA-FR	NA	NA	NA	NA	NA	NA
DO44808	SP97749	NA	NA	NA	NA	NA	unknown	NA	Aligned Reads	relapse	74	74	75	C22.0	NA	634	634	local recurrence	male	634	T1N0M0	BCLC:A	TNM 7th ed	deceased	WGS	NA	NA	FI51526	NA	NA	NA	NA	NA	BAM	DO44808	NA	61-80%	NA	NA	NA	unknown	LICA-FR	LICA-FR	NA	NA	NA	NA	NA	NA
DO44828	SP112571	NA	NA	NA	NA	NA	unknown	NA	Aligned Reads	relapse	65	65	70	C22.0	NA	1826	690	local recurrence	female	1826	T2N0M0	BCLC:A	TNM 7th ed	alive	WGS	NA	NA	FI33183	NA	NA	NA	NA	NA	BAM	DO44828	NA	NA	NA	NA	NA	unknown	LICA-FR	LICA-FR	NA	NA	NA	NA	NA	NA
DO44828	SP97771	NA	NA	NA	NA	NA	unknown	NA	Aligned Reads	relapse	65	65	70	C22.0	NA	1826	690	local recurrence	female	1826	T2N0M0	BCLC:A	TNM 7th ed	alive	WGS	NA	NA	FI33184	NA	NA	NA	NA	NA	BAM	DO44828	NA	61-80%	NA	NA	NA	unknown	LICA-FR	LICA-FR	NA	NA	NA	NA	NA	NA
DO44832	SP98017	NA	NA	NA	NA	NA	unknown	NA	Aligned Reads	relapse	70	70	71	C22.0	NA	469	340	local recurrence	male	469	T2N0M0	BCLC:A	TNM 7th ed	deceased	WGS	NA	NA	FI11472	NA	NA	NA	NA	NA	BAM	DO44832	NA	NA	NA	NA	NA	unknown	LICA-FR	LICA-FR	NA	NA	NA	NA	NA	NA
DO44832	SP97775	NA	NA	NA	NA	NA	unknown	NA	Aligned Reads	relapse	70	70	71	C22.0	NA	469	340	local recurrence	male	469	T2N0M0	BCLC:A	TNM 7th ed	deceased	WGS	NA	NA	FI11473	NA	NA	NA	NA	NA	BAM	DO44832	NA	61-80%	NA	NA	NA	unknown	LICA-FR	LICA-FR	NA	NA	NA	NA	NA	NA
DO50409	SP111057	Don't know/Not sure	Not Documented	NA	NA	NA	unknown	NA	Aligned Reads	relapse	67	NA	68	C15.5	unknown	485	265	distant recurrence/metastasis	male	580	T4N2M0	NA	TNM7	deceased	WGS	NA	NA	FI31649	NA	NA	NA	not applicable	no treatment	BAM	DO50409	NA	NA	NA	NA	NA	unknown	ESAD-UK	ESAD-UK	NA	NA	NA	NA	NA	NA
DO50409	SP110991	Don't know/Not sure	Not Documented	NA	NA	NA	unknown	NA	Aligned Reads	relapse	67	NA	68	C15.5	unknown	485	265	distant recurrence/metastasis	male	580	T4N2M0	NA	TNM7	deceased	WGS	NA	NA	FI31648	NA	NA	NA	not applicable	no treatment	BAM	DO50409	NA	NA	NA	NA	NA	unknown	ESAD-UK	ESAD-UK	NA	NA	NA	NA	NA	NA
DO50410	SP111075	Don't know/Not sure	Not Documented	NA	NA	NA	unknown	NA	Aligned Reads	NA	77	NA	77	C15.5	unknown	363	NA	distant recurrence/metastasis	male	386	T2N1Mx	NA	TNM6	deceased	WGS	NA	NA	FI350787	NA	NA	NA	not applicable	no treatment	BAM	DO50410	NA	NA	NA	NA	NA	unknown	ESAD-UK	ESAD-UK	NA	NA	NA	NA	NA	NA
DO50410	SP110993	Don't know/Not sure	Not Documented	NA	NA	NA	unknown	NA	Aligned Reads	NA	77	NA	77	C15.5	unknown	363	NA	distant recurrence/metastasis	male	386	T2N1Mx	NA	TNM6	deceased	WGS	NA	NA	FI350785	NA	NA	NA	not applicable	no treatment	BAM	DO50410	NA	NA	NA	NA	NA	unknown	ESAD-UK	ESAD-UK	NA	NA	NA	NA	NA	NA
DO50411	SP111058	Don't know/Not sure	Not Documented	NA	NA	NA	unknown	NA	Aligned Reads	NA	72	NA	72	C15.5	unknown	305	NA	NA	male	305	T3N1Mx	NA	TNM6	deceased	WGS	NA	NA	FI32211	NA	NA	NA	not applicable	no treatment	BAM	DO50411	NA	NA	NA	NA	NA	unknown	ESAD-UK	ESAD-UK	NA	NA	NA	NA	NA	NA
DO50411	SP110994	Don't know/Not sure	Not Documented	NA	NA	NA	unknown	NA	Aligned Reads	NA	72	NA	72	C15.5	unknown	305	NA	NA	male	305	T3N1Mx	NA	TNM6	deceased	WGS	NA	NA	FI32210	NA	NA	NA	not applicable	no treatment	BAM	DO50411	NA	NA	NA	NA	NA	unknown	ESAD-UK	ESAD-UK	NA	NA	NA	NA	NA	NA
DO50316	SP110855	Don't know/Not sure	Not Documented	NA	NA	NA	unknown	NA	Aligned Reads	NA	56	NA	56	C15.5	unknown	168	NA	NA	male	1269	T3N1M1	UICC:4	TNM6	deceased	WGS	NA	NA	FI350838	NA	NA	NA	not applicable	no treatment	BAM	DO50316	NA	NA	NA	NA	NA	unknown	ESAD-UK	ESAD-UK	NA	NA	NA	NA	NA	NA
DO50325	SP111000	Don't know/Not sure	Not Documented	NA	NA	NA	no	NA	Aligned Reads	stable	65	65	70	C15.5	no	2096	NA	NA	male	2096	T3N1Mx	NA	TNM6	alive	WGS	NA	NA	FI349133	NA	NA	NA	not applicable	no treatment	BAM	DO50325	NA	NA	NA	NA	NA	unknown	ESAD-UK	ESAD-UK	NA	NA	NA	NA	NA	NA
DO50412	SP111059	Don't know/Not sure	Not Documented	NA	NA	NA	unknown	NA	Aligned Reads	stable	67	NA	68	C15.5	unknown	401	NA	NA	male	401	T3N1M0	UICC:3	TNM6	alive	WGS	NA	NA	FI350874	NA	NA	NA	not applicable	no treatment	BAM	DO50412	NA	NA	NA	NA	NA	unknown	ESAD-UK	ESAD-UK	NA	NA	NA	NA	NA	NA
DO50412	SP110998	Don't know/Not sure	Not Documented	NA	NA	NA	unknown	NA	Aligned Reads	stable	67	NA	68	C15.5	unknown	401	NA	NA	male	401	T3N1M0	UICC:3	TNM6	alive	WGS	NA	NA	FI350872	NA	NA	NA	not applicable	no treatment	BAM	DO50412	NA	NA	NA	NA	NA	unknown	ESAD-UK	ESAD-UK	NA	NA	NA	NA	NA	NA
DO10858	SP23502	Don't know/Not sure	Not Documented	NA	NA	NA	yes	NA	Aligned Reads	stable	63	NA	64	C15.5	yes	442	NA	NA	female	788	T3N0Mx	NA	TNM6	deceased	WGS	NA	NA	FI49815	NA	NA	NA	not applicable	no treatment	BAM	DO10858	NA	NA	NA	NA	NA	unknown	ESAD-UK	ESAD-UK	NA	Cancer type not recorded	NA	unknown	other	Relationship type not collected
DO10858	SP23501	Don't know/Not sure	Not Documented	NA	NA	NA	yes	NA	Aligned Reads	stable	63	NA	64	C15.5	yes	442	NA	NA	female	788	T3N0Mx	NA	TNM6	deceased	WGS	NA	NA	FI49814	NA	NA	NA	not applicable	no treatment	BAM	DO10858	NA	NA	NA	NA	NA	unknown	ESAD-UK	ESAD-UK	NA	Cancer type not recorded	NA	unknown	other	Relationship type not collected
DO50316	SP110996	Don't know/Not sure	Not Documented	NA	NA	NA	unknown	NA	Aligned Reads	NA	56	NA	56	C15.5	unknown	168	NA	NA	male	1269	T3N1M1	UICC:4	TNM6	deceased	WGS	NA	NA	FI350836	NA	NA	NA	not applicable	no treatment	BAM	DO50316	NA	NA	NA	NA	NA	unknown	ESAD-UK	ESAD-UK	NA	NA	NA	NA	NA	NA
DO50326	SP111001	Don't know/Not sure	Not Documented	NA	NA	NA	unknown	NA	Aligned Reads	stable	62	62	64	C15.5	unknown	1087	NA	NA	male	1238	T2N0M0	UICC:2a	TNM6	deceased	WGS	NA	NA	FI349169	NA	NA	NA	not applicable	no treatment	BAM	DO50326	NA	NA	NA	NA	NA	unknown	ESAD-UK	ESAD-UK	NA	NA	NA	NA	NA	NA
DO50327	SP111002	Don't know/Not sure	Not Documented	NA	NA	NA	unknown	NA	Aligned Reads	no evidence of disease	76	76	76	C15.5	unknown	171	NA	NA	male	171	T2N0M0	UICC:2a	TNM6	deceased	WGS	NA	NA	FI39699	NA	NA	NA	not applicable	no treatment	BAM	DO50327	NA	NA	NA	NA	NA	unknown	ESAD-UK	ESAD-UK	NA	NA	NA	NA	NA	NA
DO50332	SP111006	Don't know/Not sure	Not Documented	NA	NA	NA	yes	NA	Aligned Reads	relapse	78	78	80	C15.5	yes	853	555	distant recurrence/metastasis	male	865	T3N1M0	UICC:3	TNM6	deceased	WGS	NA	NA	FI10492	NA	NA	NA	not applicable	no treatment	BAM	DO50332	NA	NA	NA	NA	NA	unknown	ESAD-UK	ESAD-UK	NA	Oesophago-Gastric	NA	unknown	other	Relationship type not collected
DO50329	SP111088	Don't know/Not sure	Not Documented	NA	NA	NA	yes	NA	Aligned Reads	stable	56	56	60	C15.5	yes	1473	NA	NA	male	1473	T1N0M0	UICC:1a	TNM7	alive	WGS	NA	NA	FI13977	NA	NA	NA	not applicable	no treatment	BAM	DO50329	NA	NA	NA	NA	NA	unknown	ESAD-UK	ESAD-UK	NA	Cancer type not recorded	NA	unknown	other	Relationship type not collected
DO50330	SP111061	Don't know/Not sure	Not Documented	NA	NA	NA	unknown	NA	Aligned Reads	NA	67	67	68	C15.5	unknown	708	NA	NA	male	708	T4N1M1	UICC:4	TNM6	deceased	WGS	NA	NA	FI31901	NA	NA	NA	not applicable	no treatment	BAM	DO50330	NA	NA	NA	NA	NA	unknown	ESAD-UK	ESAD-UK	NA	NA	NA	NA	NA	NA
DO50331	SP111004	yes	Weekly Drinker (>=1x a week)	NA	NA	NA	yes	NA	Aligned Reads	stable	75	75	77	C15.5	yes	832	NA	NA	male	890	T3N0M0	UICC:2a	TNM7	deceased	WGS	NA	NA	FI20481	NA	NA	NA	not applicable	no treatment	BAM	DO50331	NA	NA	NA	NA	NA	unknown	ESAD-UK	ESAD-UK	NA	Oesophago-Gastric	NA	unknown	other	Relationship type not collected
DO46787	SP102619	Don't know/Not sure	Not Documented	NA	NA	NA	unknown	NA	Aligned Reads	NA	69	69	NA	C61	unknown	NA	NA	NA	male	NA	T2B	NA	TMN	alive	WGS	NA	NA	FI37737	NA	NA	NA	not applicable	no treatment	BAM	DO46787	NA	NA	NA	NA	NA	unknown	PRAD-CA	PRAD-CA	NA	NA	NA	NA	NA	NA
DO46787	SP102620	Don't know/Not sure	Not Documented	NA	NA	NA	unknown	NA	Aligned Reads	NA	69	69	NA	C61	unknown	NA	NA	NA	male	NA	T2B	NA	TMN	alive	WGS	NA	NA	FI37738	NA	NA	NA	not applicable	no treatment	BAM	DO46787	NA	NA	NA	NA	NA	unknown	PRAD-CA	PRAD-CA	NA	NA	NA	NA	NA	NA
DO46788	SP102621	Don't know/Not sure	Not Documented	NA	NA	NA	unknown	NA	Aligned Reads	NA	72	72	NA	C61	unknown	NA	NA	NA	male	NA	T2A	NA	TMN	alive	WGS	NA	NA	FI10988	NA	NA	NA	not applicable	no treatment	BAM	DO46788	NA	NA	NA	NA	NA	unknown	PRAD-CA	PRAD-CA	NA	NA	NA	NA	NA	NA
DO46788	SP102622	Don't know/Not sure	Not Documented	NA	NA	NA	unknown	NA	Aligned Reads	NA	72	72	NA	C61	unknown	NA	NA	NA	male	NA	T2A	NA	TMN	alive	WGS	NA	NA	FI10989	NA	NA	NA	not applicable	no treatment	BAM	DO46788	NA	NA	NA	NA	NA	unknown	PRAD-CA	PRAD-CA	NA	NA	NA	NA	NA	NA
DO46789	SP102623	Don't know/Not sure	Not Documented	NA	NA	NA	unknown	NA	Aligned Reads	NA	73	73	NA	C61	unknown	NA	NA	NA	male	NA	T2B	NA	TMN	alive	WGS	NA	NA	FI37757	NA	NA	NA	not applicable	no treatment	BAM	DO46789	NA	NA	NA	NA	NA	unknown	PRAD-CA	PRAD-CA	NA	NA	NA	NA	NA	NA
DO46789	SP102624	Don't know/Not sure	Not Documented	NA	NA	NA	unknown	NA	Aligned Reads	NA	73	73	NA	C61	unknown	NA	NA	NA	male	NA	T2B	NA	TMN	alive	WGS	NA	NA	FI37758	NA	NA	NA	not applicable	no treatment	BAM	DO46789	NA	NA	NA	NA	NA	unknown	PRAD-CA	PRAD-CA	NA	NA	NA	NA	NA	NA
DO46790	SP102625	Don't know/Not sure	Not Documented	NA	NA	NA	unknown	NA	Aligned Reads	NA	71	71	NA	C61	unknown	NA	NA	NA	male	NA	T1C	NA	TMN	alive	WGS	NA	NA	FI36768	NA	NA	NA	not applicable	no treatment	BAM	DO46790	NA	NA	NA	NA	NA	unknown	PRAD-CA	PRAD-CA	NA	NA	NA	NA	NA	NA
DO46790	SP102626	Don't know/Not sure	Not Documented	NA	NA	NA	unknown	NA	Aligned Reads	NA	71	71	NA	C61	unknown	NA	NA	NA	male	NA	T1C	NA	TMN	alive	WGS	NA	NA	FI36769	NA	NA	NA	not applicable	no treatment	BAM	DO46790	NA	NA	NA	NA	NA	unknown	PRAD-CA	PRAD-CA	NA	NA	NA	NA	NA	NA
DO51044	SP112774	Don't know/Not sure	Not Documented	NA	NA	NA	unknown	NA	Aligned Reads	NA	71	71	NA	C61	unknown	NA	NA	NA	male	NA	T1C	NA	TMN	alive	WGS	NA	NA	FI30848	NA	NA	NA	not applicable	no treatment	BAM	DO51044	NA	NA	NA	NA	NA	unknown	PRAD-CA	PRAD-CA	NA	NA	NA	NA	NA	NA
DO51044	SP112775	Don't know/Not sure	Not Documented	NA	NA	NA	unknown	NA	Aligned Reads	NA	71	71	NA	C61	unknown	NA	NA	NA	male	NA	T1C	NA	TMN	alive	WGS	NA	NA	FI30849	NA	NA	NA	not applicable	no treatment	BAM	DO51044	NA	NA	NA	NA	NA	unknown	PRAD-CA	PRAD-CA	NA	NA	NA	NA	NA	NA
DO51045	SP112776	Don't know/Not sure	Not Documented	NA	NA	NA	unknown	NA	Aligned Reads	NA	79	79	NA	C61	unknown	NA	NA	NA	male	NA	T1C	NA	TMN	alive	WGS	NA	NA	FI19149	NA	NA	NA	not applicable	no treatment	BAM	DO51045	NA	NA	NA	NA	NA	unknown	PRAD-CA	PRAD-CA	NA	NA	NA	NA	NA	NA
DO51045	SP112777	Don't know/Not sure	Not Documented	NA	NA	NA	unknown	NA	Aligned Reads	NA	79	79	NA	C61	unknown	NA	NA	NA	male	NA	T1C	NA	TMN	alive	WGS	NA	NA	FI19150	NA	NA	NA	not applicable	no treatment	BAM	DO51045	NA	NA	NA	NA	NA	unknown	PRAD-CA	PRAD-CA	NA	NA	NA	NA	NA	NA
DO51046	SP112778	Don't know/Not sure	Not Documented	NA	NA	NA	unknown	NA	Aligned Reads	NA	72	72	NA	C61	unknown	NA	NA	NA	male	NA	T2C	NA	TMN	alive	WGS	NA	NA	FI8930	NA	NA	NA	not applicable	no treatment	BAM	DO51046	NA	NA	NA	NA	NA	unknown	PRAD-CA	PRAD-CA	NA	NA	NA	NA	NA	NA
DO51046	SP112779	Don't know/Not sure	Not Documented	NA	NA	NA	unknown	NA	Aligned Reads	NA	72	72	NA	C61	unknown	NA	NA	NA	male	NA	T2C	NA	TMN	alive	WGS	NA	NA	FI8931	NA	NA	NA	not applicable	no treatment	BAM	DO51046	NA	NA	NA	NA	NA	unknown	PRAD-CA	PRAD-CA	NA	NA	NA	NA	NA	NA
DO51047	SP112780	Don't know/Not sure	Not Documented	NA	NA	NA	unknown	NA	Aligned Reads	NA	74	74	NA	C61	unknown	NA	NA	NA	male	NA	T2B	NA	TMN	alive	WGS	NA	NA	FI51171	NA	NA	NA	not applicable	no treatment	BAM	DO51047	NA	NA	NA	NA	NA	unknown	PRAD-CA	PRAD-CA	NA	NA	NA	NA	NA	NA
DO51047	SP112781	Don't know/Not sure	Not Documented	NA	NA	NA	unknown	NA	Aligned Reads	NA	74	74	NA	C61	unknown	NA	NA	NA	male	NA	T2B	NA	TMN	alive	WGS	NA	NA	FI51172	NA	NA	NA	not applicable	no treatment	BAM	DO51047	NA	NA	NA	NA	NA	unknown	PRAD-CA	PRAD-CA	NA	NA	NA	NA	NA	NA
DO51048	SP112782	Don't know/Not sure	Not Documented	NA	NA	NA	unknown	NA	Aligned Reads	NA	70	70	NA	C61	unknown	NA	NA	NA	male	NA	T2A	NA	TMN	alive	WGS	NA	NA	FI29598	NA	NA	NA	not applicable	no treatment	BAM	DO51048	NA	NA	NA	NA	NA	unknown	PRAD-CA	PRAD-CA	NA	NA	NA	NA	NA	NA
DO51048	SP112783	Don't know/Not sure	Not Documented	NA	NA	NA	unknown	NA	Aligned Reads	NA	70	70	NA	C61	unknown	NA	NA	NA	male	NA	T2A	NA	TMN	alive	WGS	NA	NA	FI29599	NA	NA	NA	not applicable	no treatment	BAM	DO51048	NA	NA	NA	NA	NA	unknown	PRAD-CA	PRAD-CA	NA	NA	NA	NA	NA	NA
DO51049	SP112784	Don't know/Not sure	Not Documented	NA	NA	NA	unknown	NA	Aligned Reads	NA	68	68	NA	C61	unknown	NA	NA	NA	male	NA	T2A	NA	TMN	alive	WGS	NA	NA	FI38845	NA	NA	NA	not applicable	no treatment	BAM	DO51049	NA	NA	NA	NA	NA	unknown	PRAD-CA	PRAD-CA	NA	NA	NA	NA	NA	NA
DO51049	SP112785	Don't know/Not sure	Not Documented	NA	NA	NA	unknown	NA	Aligned Reads	NA	68	68	NA	C61	unknown	NA	NA	NA	male	NA	T2A	NA	TMN	alive	WGS	NA	NA	FI38846	NA	NA	NA	not applicable	no treatment	BAM	DO51049	NA	NA	NA	NA	NA	unknown	PRAD-CA	PRAD-CA	NA	NA	NA	NA	NA	NA
DO51050	SP112786	Don't know/Not sure	Not Documented	NA	NA	NA	unknown	NA	Aligned Reads	NA	71	71	NA	C61	unknown	NA	NA	NA	male	NA	T1C	NA	TMN	alive	WGS	NA	NA	FI7773	NA	NA	NA	not applicable	no treatment	BAM	DO51050	NA	NA	NA	NA	NA	unknown	PRAD-CA	PRAD-CA	NA	NA	NA	NA	NA	NA
DO51050	SP112787	Don't know/Not sure	Not Documented	NA	NA	NA	unknown	NA	Aligned Reads	NA	71	71	NA	C61	unknown	NA	NA	NA	male	NA	T1C	NA	TMN	alive	WGS	NA	NA	FI7774	NA	NA	NA	not applicable	no treatment	BAM	DO51050	NA	NA	NA	NA	NA	unknown	PRAD-CA	PRAD-CA	NA	NA	NA	NA	NA	NA
DO51051	SP112788	Don't know/Not sure	Not Documented	NA	NA	NA	unknown	NA	Aligned Reads	NA	61	61	NA	C61	unknown	NA	NA	NA	male	NA	T2B	NA	TMN	alive	WGS	NA	NA	FI7697	NA	NA	NA	not applicable	no treatment	BAM	DO51051	NA	NA	NA	NA	NA	unknown	PRAD-CA	PRAD-CA	NA	NA	NA	NA	NA	NA
DO51051	SP112789	Don't know/Not sure	Not Documented	NA	NA	NA	unknown	NA	Aligned Reads	NA	61	61	NA	C61	unknown	NA	NA	NA	male	NA	T2B	NA	TMN	alive	WGS	NA	NA	FI7698	NA	NA	NA	not applicable	no treatment	BAM	DO51051	NA	NA	NA	NA	NA	unknown	PRAD-CA	PRAD-CA	NA	NA	NA	NA	NA	NA
DO51052	SP112790	Don't know/Not sure	Not Documented	NA	NA	NA	unknown	NA	Aligned Reads	NA	75	75	NA	C61	unknown	NA	NA	NA	male	NA	T2A	NA	TMN	alive	WGS	NA	NA	FI47087	NA	NA	NA	not applicable	no treatment	BAM	DO51052	NA	NA	NA	NA	NA	unknown	PRAD-CA	PRAD-CA	NA	NA	NA	NA	NA	NA
DO51052	SP112791	Don't know/Not sure	Not Documented	NA	NA	NA	unknown	NA	Aligned Reads	NA	75	75	NA	C61	unknown	NA	NA	NA	male	NA	T2A	NA	TMN	alive	WGS	NA	NA	FI47088	NA	NA	NA	not applicable	no treatment	BAM	DO51052	NA	NA	NA	NA	NA	unknown	PRAD-CA	PRAD-CA	NA	NA	NA	NA	NA	NA
DO51053	SP112792	Don't know/Not sure	Not Documented	NA	NA	NA	unknown	NA	Aligned Reads	NA	61	61	NA	C61	unknown	NA	NA	NA	male	NA	T2B	NA	TMN	alive	WGS	NA	NA	FI28636	NA	NA	NA	not applicable	no treatment	BAM	DO51053	NA	NA	NA	NA	NA	unknown	PRAD-CA	PRAD-CA	NA	NA	NA	NA	NA	NA
DO51053	SP112793	Don't know/Not sure	Not Documented	NA	NA	NA	unknown	NA	Aligned Reads	NA	61	61	NA	C61	unknown	NA	NA	NA	male	NA	T2B	NA	TMN	alive	WGS	NA	NA	FI28637	NA	NA	NA	not applicable	no treatment	BAM	DO51053	NA	NA	NA	NA	NA	unknown	PRAD-CA	PRAD-CA	NA	NA	NA	NA	NA	NA
DO51054	SP112794	Don't know/Not sure	Not Documented	NA	NA	NA	unknown	NA	Aligned Reads	NA	73	73	NA	C61	unknown	NA	NA	NA	male	NA	T1C	NA	TMN	alive	WGS	NA	NA	FI38101	NA	NA	NA	not applicable	no treatment	BAM	DO51054	NA	NA	NA	NA	NA	unknown	PRAD-CA	PRAD-CA	NA	NA	NA	NA	NA	NA
DO51054	SP112795	Don't know/Not sure	Not Documented	NA	NA	NA	unknown	NA	Aligned Reads	NA	73	73	NA	C61	unknown	NA	NA	NA	male	NA	T1C	NA	TMN	alive	WGS	NA	NA	FI38102	NA	NA	NA	not applicable	no treatment	BAM	DO51054	NA	NA	NA	NA	NA	unknown	PRAD-CA	PRAD-CA	NA	NA	NA	NA	NA	NA
DO51055	SP112796	Don't know/Not sure	Not Documented	NA	NA	NA	unknown	NA	Aligned Reads	NA	78	78	NA	C61	unknown	NA	NA	NA	male	NA	T2B	NA	TMN	alive	WGS	NA	NA	FI33107	NA	NA	NA	not applicable	no treatment	BAM	DO51055	NA	NA	NA	NA	NA	unknown	PRAD-CA	PRAD-CA	NA	NA	NA	NA	NA	NA
DO51055	SP112797	Don't know/Not sure	Not Documented	NA	NA	NA	unknown	NA	Aligned Reads	NA	78	78	NA	C61	unknown	NA	NA	NA	male	NA	T2B	NA	TMN	alive	WGS	NA	NA	FI33108	NA	NA	NA	not applicable	no treatment	BAM	DO51055	NA	NA	NA	NA	NA	unknown	PRAD-CA	PRAD-CA	NA	NA	NA	NA	NA	NA
DO51056	SP112798	Don't know/Not sure	Not Documented	NA	NA	NA	unknown	NA	Aligned Reads	NA	68	68	NA	C61	unknown	NA	NA	NA	male	NA	T2A	NA	TMN	alive	WGS	NA	NA	FI21985	NA	NA	NA	not applicable	no treatment	BAM	DO51056	NA	NA	NA	NA	NA	unknown	PRAD-CA	PRAD-CA	NA	NA	NA	NA	NA	NA
DO51056	SP112799	Don't know/Not sure	Not Documented	NA	NA	NA	unknown	NA	Aligned Reads	NA	68	68	NA	C61	unknown	NA	NA	NA	male	NA	T2A	NA	TMN	alive	WGS	NA	NA	FI21986	NA	NA	NA	not applicable	no treatment	BAM	DO51056	NA	NA	NA	NA	NA	unknown	PRAD-CA	PRAD-CA	NA	NA	NA	NA	NA	NA
DO51057	SP112800	Don't know/Not sure	Not Documented	NA	NA	NA	unknown	NA	Aligned Reads	NA	80	80	NA	C61	unknown	NA	NA	NA	male	NA	T1C	NA	TMN	alive	WGS	NA	NA	FI43796	NA	NA	NA	not applicable	no treatment	BAM	DO51057	NA	NA	NA	NA	NA	unknown	PRAD-CA	PRAD-CA	NA	NA	NA	NA	NA	NA
DO51057	SP112801	Don't know/Not sure	Not Documented	NA	NA	NA	unknown	NA	Aligned Reads	NA	80	80	NA	C61	unknown	NA	NA	NA	male	NA	T1C	NA	TMN	alive	WGS	NA	NA	FI43797	NA	NA	NA	not applicable	no treatment	BAM	DO51057	NA	NA	NA	NA	NA	unknown	PRAD-CA	PRAD-CA	NA	NA	NA	NA	NA	NA
DO46792	SP102629	Don't know/Not sure	Not Documented	NA	NA	NA	unknown	NA	Aligned Reads	NA	66	66	NA	C61	unknown	NA	NA	NA	male	NA	T1C	NA	TMN	alive	WGS	NA	NA	FI33089	NA	NA	NA	not applicable	no treatment	BAM	DO46792	NA	NA	NA	NA	NA	unknown	PRAD-CA	PRAD-CA	NA	NA	NA	NA	NA	NA
DO46792	SP102630	Don't know/Not sure	Not Documented	NA	NA	NA	unknown	NA	Aligned Reads	NA	66	66	NA	C61	unknown	NA	NA	NA	male	NA	T1C	NA	TMN	alive	WGS	NA	NA	FI33090	NA	NA	NA	not applicable	no treatment	BAM	DO46792	NA	NA	NA	NA	NA	unknown	PRAD-CA	PRAD-CA	NA	NA	NA	NA	NA	NA
DO46793	SP102632	Don't know/Not sure	Not Documented	NA	NA	NA	unknown	NA	Aligned Reads	NA	58	58	NA	C61	unknown	NA	NA	NA	male	NA	T2B	NA	TMN	alive	WGS	NA	NA	FI40803	NA	NA	NA	not applicable	no treatment	BAM	DO46793	NA	NA	NA	NA	NA	unknown	PRAD-CA	PRAD-CA	NA	NA	NA	NA	NA	NA
DO46793	SP102633	Don't know/Not sure	Not Documented	NA	NA	NA	unknown	NA	Aligned Reads	NA	58	58	NA	C61	unknown	NA	NA	NA	male	NA	T2B	NA	TMN	alive	WGS	NA	NA	FI40804	NA	NA	NA	not applicable	no treatment	BAM	DO46793	NA	NA	NA	NA	NA	unknown	PRAD-CA	PRAD-CA	NA	NA	NA	NA	NA	NA
DO51058	SP112802	Don't know/Not sure	Not Documented	NA	NA	NA	unknown	NA	Aligned Reads	NA	68	68	NA	C61	unknown	NA	NA	NA	male	NA	T2B	NA	TMN	alive	WGS	NA	NA	FI41120	NA	NA	NA	not applicable	no treatment	BAM	DO51058	NA	NA	NA	NA	NA	unknown	PRAD-CA	PRAD-CA	NA	NA	NA	NA	NA	NA
DO51058	SP112803	Don't know/Not sure	Not Documented	NA	NA	NA	unknown	NA	Aligned Reads	NA	68	68	NA	C61	unknown	NA	NA	NA	male	NA	T2B	NA	TMN	alive	WGS	NA	NA	FI41121	NA	NA	NA	not applicable	no treatment	BAM	DO51058	NA	NA	NA	NA	NA	unknown	PRAD-CA	PRAD-CA	NA	NA	NA	NA	NA	NA
DO51059	SP112804	Don't know/Not sure	Not Documented	NA	NA	NA	unknown	NA	Aligned Reads	NA	71	71	NA	C61	unknown	NA	NA	NA	male	NA	T2A	NA	TMN	alive	WGS	NA	NA	FI8052	NA	NA	NA	not applicable	no treatment	BAM	DO51059	NA	NA	NA	NA	NA	unknown	PRAD-CA	PRAD-CA	NA	NA	NA	NA	NA	NA
DO51059	SP112805	Don't know/Not sure	Not Documented	NA	NA	NA	unknown	NA	Aligned Reads	NA	71	71	NA	C61	unknown	NA	NA	NA	male	NA	T2A	NA	TMN	alive	WGS	NA	NA	FI8053	NA	NA	NA	not applicable	no treatment	BAM	DO51059	NA	NA	NA	NA	NA	unknown	PRAD-CA	PRAD-CA	NA	NA	NA	NA	NA	NA
DO51060	SP112806	Don't know/Not sure	Not Documented	NA	NA	NA	unknown	NA	Aligned Reads	NA	63	63	NA	C61	unknown	NA	NA	NA	male	NA	T1C	NA	TMN	alive	WGS	NA	NA	FI39510	NA	NA	NA	not applicable	no treatment	BAM	DO51060	NA	NA	NA	NA	NA	unknown	PRAD-CA	PRAD-CA	NA	NA	NA	NA	NA	NA
DO51060	SP112807	Don't know/Not sure	Not Documented	NA	NA	NA	unknown	NA	Aligned Reads	NA	63	63	NA	C61	unknown	NA	NA	NA	male	NA	T1C	NA	TMN	alive	WGS	NA	NA	FI39511	NA	NA	NA	not applicable	no treatment	BAM	DO51060	NA	NA	NA	NA	NA	unknown	PRAD-CA	PRAD-CA	NA	NA	NA	NA	NA	NA
DO51061	SP112808	Don't know/Not sure	Not Documented	NA	NA	NA	unknown	NA	Aligned Reads	NA	71	71	NA	C61	unknown	NA	NA	NA	male	NA	T2A	NA	TMN	alive	WGS	NA	NA	FI17075	NA	NA	NA	not applicable	no treatment	BAM	DO51061	NA	NA	NA	NA	NA	unknown	PRAD-CA	PRAD-CA	NA	NA	NA	NA	NA	NA
DO51061	SP112809	Don't know/Not sure	Not Documented	NA	NA	NA	unknown	NA	Aligned Reads	NA	71	71	NA	C61	unknown	NA	NA	NA	male	NA	T2A	NA	TMN	alive	WGS	NA	NA	FI17076	NA	NA	NA	not applicable	no treatment	BAM	DO51061	NA	NA	NA	NA	NA	unknown	PRAD-CA	PRAD-CA	NA	NA	NA	NA	NA	NA
DO51062	SP112810	Don't know/Not sure	Not Documented	NA	NA	NA	unknown	NA	Aligned Reads	NA	72	72	NA	C61	unknown	NA	NA	NA	male	NA	T2A	NA	TMN	alive	WGS	NA	NA	FI6445	NA	NA	NA	not applicable	no treatment	BAM	DO51062	NA	NA	NA	NA	NA	unknown	PRAD-CA	PRAD-CA	NA	NA	NA	NA	NA	NA
DO51062	SP112811	Don't know/Not sure	Not Documented	NA	NA	NA	unknown	NA	Aligned Reads	NA	72	72	NA	C61	unknown	NA	NA	NA	male	NA	T2A	NA	TMN	alive	WGS	NA	NA	FI6446	NA	NA	NA	not applicable	no treatment	BAM	DO51062	NA	NA	NA	NA	NA	unknown	PRAD-CA	PRAD-CA	NA	NA	NA	NA	NA	NA
DO51063	SP112812	Don't know/Not sure	Not Documented	NA	NA	NA	unknown	NA	Aligned Reads	NA	54	54	NA	C61	unknown	NA	NA	NA	male	NA	T2A	NA	TMN	alive	WGS	NA	NA	FI30018	NA	NA	NA	not applicable	no treatment	BAM	DO51063	NA	NA	NA	NA	NA	unknown	PRAD-CA	PRAD-CA	NA	NA	NA	NA	NA	NA
DO51063	SP112813	Don't know/Not sure	Not Documented	NA	NA	NA	unknown	NA	Aligned Reads	NA	54	54	NA	C61	unknown	NA	NA	NA	male	NA	T2A	NA	TMN	alive	WGS	NA	NA	FI30019	NA	NA	NA	not applicable	no treatment	BAM	DO51063	NA	NA	NA	NA	NA	unknown	PRAD-CA	PRAD-CA	NA	NA	NA	NA	NA	NA
DO51064	SP112814	Don't know/Not sure	Not Documented	NA	NA	NA	unknown	NA	Aligned Reads	NA	70	70	NA	C61	unknown	NA	NA	NA	male	NA	T1C	NA	TMN	alive	WGS	NA	NA	FI17111	NA	NA	NA	not applicable	no treatment	BAM	DO51064	NA	NA	NA	NA	NA	unknown	PRAD-CA	PRAD-CA	NA	NA	NA	NA	NA	NA
DO51064	SP112815	Don't know/Not sure	Not Documented	NA	NA	NA	unknown	NA	Aligned Reads	NA	70	70	NA	C61	unknown	NA	NA	NA	male	NA	T1C	NA	TMN	alive	WGS	NA	NA	FI17112	NA	NA	NA	not applicable	no treatment	BAM	DO51064	NA	NA	NA	NA	NA	unknown	PRAD-CA	PRAD-CA	NA	NA	NA	NA	NA	NA
DO51065	SP112816	Don't know/Not sure	Not Documented	NA	NA	NA	unknown	NA	Aligned Reads	NA	55	55	NA	C61	unknown	NA	NA	NA	male	NA	T2A	NA	TMN	alive	WGS	NA	NA	FI21139	NA	NA	NA	not applicable	no treatment	BAM	DO51065	NA	NA	NA	NA	NA	unknown	PRAD-CA	PRAD-CA	NA	NA	NA	NA	NA	NA
DO51065	SP112817	Don't know/Not sure	Not Documented	NA	NA	NA	unknown	NA	Aligned Reads	NA	55	55	NA	C61	unknown	NA	NA	NA	male	NA	T2A	NA	TMN	alive	WGS	NA	NA	FI21140	NA	NA	NA	not applicable	no treatment	BAM	DO51065	NA	NA	NA	NA	NA	unknown	PRAD-CA	PRAD-CA	NA	NA	NA	NA	NA	NA
DO51066	SP112818	Don't know/Not sure	Not Documented	NA	NA	NA	unknown	NA	Aligned Reads	NA	70	70	NA	C61	unknown	NA	NA	NA	male	NA	T1C	NA	TMN	alive	WGS	NA	NA	FI32190	NA	NA	NA	not applicable	no treatment	BAM	DO51066	NA	NA	NA	NA	NA	unknown	PRAD-CA	PRAD-CA	NA	NA	NA	NA	NA	NA
DO51066	SP112819	Don't know/Not sure	Not Documented	NA	NA	NA	unknown	NA	Aligned Reads	NA	70	70	NA	C61	unknown	NA	NA	NA	male	NA	T1C	NA	TMN	alive	WGS	NA	NA	FI32191	NA	NA	NA	not applicable	no treatment	BAM	DO51066	NA	NA	NA	NA	NA	unknown	PRAD-CA	PRAD-CA	NA	NA	NA	NA	NA	NA
DO51067	SP112820	Don't know/Not sure	Not Documented	NA	NA	NA	unknown	NA	Aligned Reads	NA	74	74	NA	C61	unknown	NA	NA	NA	male	NA	T2A	NA	TMN	alive	WGS	NA	NA	FI10783	NA	NA	NA	not applicable	no treatment	BAM	DO51067	NA	NA	NA	NA	NA	unknown	PRAD-CA	PRAD-CA	NA	NA	NA	NA	NA	NA
DO51067	SP112821	Don't know/Not sure	Not Documented	NA	NA	NA	unknown	NA	Aligned Reads	NA	74	74	NA	C61	unknown	NA	NA	NA	male	NA	T2A	NA	TMN	alive	WGS	NA	NA	FI10784	NA	NA	NA	not applicable	no treatment	BAM	DO51067	NA	NA	NA	NA	NA	unknown	PRAD-CA	PRAD-CA	NA	NA	NA	NA	NA	NA
DO51068	SP112822	Don't know/Not sure	Not Documented	NA	NA	NA	unknown	NA	Aligned Reads	NA	56	57	NA	C61	unknown	NA	NA	NA	male	NA	T2A	NA	TMN	alive	WGS	NA	NA	FI45057	NA	NA	NA	not applicable	no treatment	BAM	DO51068	NA	NA	NA	NA	NA	unknown	PRAD-CA	PRAD-CA	NA	NA	NA	NA	NA	NA
DO51068	SP112823	Don't know/Not sure	Not Documented	NA	NA	NA	unknown	NA	Aligned Reads	NA	56	57	NA	C61	unknown	NA	NA	NA	male	NA	T2A	NA	TMN	alive	WGS	NA	NA	FI45058	NA	NA	NA	not applicable	no treatment	BAM	DO51068	NA	NA	NA	NA	NA	unknown	PRAD-CA	PRAD-CA	NA	NA	NA	NA	NA	NA
DO46795	SP102646	Don't know/Not sure	Not Documented	NA	NA	NA	unknown	NA	Aligned Reads	NA	65	65	NA	C61	unknown	NA	NA	NA	male	NA	T1C	NA	TMN	alive	WGS	NA	NA	FI34446	NA	NA	NA	not applicable	no treatment	BAM	DO46795	NA	NA	NA	NA	NA	unknown	PRAD-CA	PRAD-CA	NA	NA	NA	NA	NA	NA
DO46795	SP102647	Don't know/Not sure	Not Documented	NA	NA	NA	unknown	NA	Aligned Reads	NA	65	65	NA	C61	unknown	NA	NA	NA	male	NA	T1C	NA	TMN	alive	WGS	NA	NA	FI34447	NA	NA	NA	not applicable	no treatment	BAM	DO46795	NA	NA	NA	NA	NA	unknown	PRAD-CA	PRAD-CA	NA	NA	NA	NA	NA	NA
DO46796	SP102651	Don't know/Not sure	Not Documented	NA	NA	NA	unknown	NA	Aligned Reads	NA	51	51	NA	C61	unknown	NA	NA	NA	male	NA	T2B	NA	TMN	alive	WGS	NA	NA	FI22946	NA	NA	NA	not applicable	no treatment	BAM	DO46796	NA	NA	NA	NA	NA	unknown	PRAD-CA	PRAD-CA	NA	NA	NA	NA	NA	NA
DO46796	SP102652	Don't know/Not sure	Not Documented	NA	NA	NA	unknown	NA	Aligned Reads	NA	51	51	NA	C61	unknown	NA	NA	NA	male	NA	T2B	NA	TMN	alive	WGS	NA	NA	FI22947	NA	NA	NA	not applicable	no treatment	BAM	DO46796	NA	NA	NA	NA	NA	unknown	PRAD-CA	PRAD-CA	NA	NA	NA	NA	NA	NA
DO51069	SP112824	Don't know/Not sure	Not Documented	NA	NA	NA	unknown	NA	Aligned Reads	NA	59	59	NA	C61	unknown	NA	NA	NA	male	NA	T2A	NA	TMN	alive	WGS	NA	NA	FI12843	NA	NA	NA	not applicable	no treatment	BAM	DO51069	NA	NA	NA	NA	NA	unknown	PRAD-CA	PRAD-CA	NA	NA	NA	NA	NA	NA
DO51069	SP112825	Don't know/Not sure	Not Documented	NA	NA	NA	unknown	NA	Aligned Reads	NA	59	59	NA	C61	unknown	NA	NA	NA	male	NA	T2A	NA	TMN	alive	WGS	NA	NA	FI12844	NA	NA	NA	not applicable	no treatment	BAM	DO51069	NA	NA	NA	NA	NA	unknown	PRAD-CA	PRAD-CA	NA	NA	NA	NA	NA	NA
DO51070	SP112826	Don't know/Not sure	Not Documented	NA	NA	NA	unknown	NA	Aligned Reads	NA	57	57	NA	C61	unknown	NA	NA	NA	male	NA	T2A	NA	TMN	alive	WGS	NA	NA	FI22888	NA	NA	NA	not applicable	no treatment	BAM	DO51070	NA	NA	NA	NA	NA	unknown	PRAD-CA	PRAD-CA	NA	NA	NA	NA	NA	NA
DO51070	SP112827	Don't know/Not sure	Not Documented	NA	NA	NA	unknown	NA	Aligned Reads	NA	57	57	NA	C61	unknown	NA	NA	NA	male	NA	T2A	NA	TMN	alive	WGS	NA	NA	FI22889	NA	NA	NA	not applicable	no treatment	BAM	DO51070	NA	NA	NA	NA	NA	unknown	PRAD-CA	PRAD-CA	NA	NA	NA	NA	NA	NA
DO51071	SP112828	Don't know/Not sure	Not Documented	NA	NA	NA	unknown	NA	Aligned Reads	NA	74	74	NA	C61	unknown	NA	NA	NA	male	NA	T2B	NA	TMN	alive	WGS	NA	NA	FI34796	NA	NA	NA	not applicable	no treatment	BAM	DO51071	NA	NA	NA	NA	NA	unknown	PRAD-CA	PRAD-CA	NA	NA	NA	NA	NA	NA
DO51071	SP112829	Don't know/Not sure	Not Documented	NA	NA	NA	unknown	NA	Aligned Reads	NA	74	74	NA	C61	unknown	NA	NA	NA	male	NA	T2B	NA	TMN	alive	WGS	NA	NA	FI34797	NA	NA	NA	not applicable	no treatment	BAM	DO51071	NA	NA	NA	NA	NA	unknown	PRAD-CA	PRAD-CA	NA	NA	NA	NA	NA	NA
DO51072	SP112830	Don't know/Not sure	Not Documented	NA	NA	NA	unknown	NA	Aligned Reads	NA	60	60	NA	C61	unknown	NA	NA	NA	male	NA	T2A	NA	TMN	alive	WGS	NA	NA	FI24032	NA	NA	NA	not applicable	no treatment	BAM	DO51072	NA	NA	NA	NA	NA	unknown	PRAD-CA	PRAD-CA	NA	NA	NA	NA	NA	NA
DO51072	SP112831	Don't know/Not sure	Not Documented	NA	NA	NA	unknown	NA	Aligned Reads	NA	60	60	NA	C61	unknown	NA	NA	NA	male	NA	T2A	NA	TMN	alive	WGS	NA	NA	FI374159	NA	NA	NA	not applicable	no treatment	BAM	DO51072	NA	NA	NA	NA	NA	unknown	PRAD-CA	PRAD-CA	NA	NA	NA	NA	NA	NA
DO51073	SP112832	Don't know/Not sure	Not Documented	NA	NA	NA	unknown	NA	Aligned Reads	NA	52	52	NA	C61	unknown	NA	NA	NA	male	NA	T2B	NA	TMN	alive	WGS	NA	NA	FI24033	NA	NA	NA	not applicable	no treatment	BAM	DO51073	NA	NA	NA	NA	NA	unknown	PRAD-CA	PRAD-CA	NA	NA	NA	NA	NA	NA
DO51073	SP112833	Don't know/Not sure	Not Documented	NA	NA	NA	unknown	NA	Aligned Reads	NA	52	52	NA	C61	unknown	NA	NA	NA	male	NA	T2B	NA	TMN	alive	WGS	NA	NA	FI24034	NA	NA	NA	not applicable	no treatment	BAM	DO51073	NA	NA	NA	NA	NA	unknown	PRAD-CA	PRAD-CA	NA	NA	NA	NA	NA	NA
DO51074	SP112834	Don't know/Not sure	Not Documented	NA	NA	NA	unknown	NA	Aligned Reads	NA	74	74	NA	C61	unknown	NA	NA	NA	male	NA	T2A	NA	TMN	alive	WGS	NA	NA	FI45245	NA	NA	NA	not applicable	no treatment	BAM	DO51074	NA	NA	NA	NA	NA	unknown	PRAD-CA	PRAD-CA	NA	NA	NA	NA	NA	NA
DO51074	SP112835	Don't know/Not sure	Not Documented	NA	NA	NA	unknown	NA	Aligned Reads	NA	74	74	NA	C61	unknown	NA	NA	NA	male	NA	T2A	NA	TMN	alive	WGS	NA	NA	FI45246	NA	NA	NA	not applicable	no treatment	BAM	DO51074	NA	NA	NA	NA	NA	unknown	PRAD-CA	PRAD-CA	NA	NA	NA	NA	NA	NA
DO51075	SP112836	Don't know/Not sure	Not Documented	NA	NA	NA	unknown	NA	Aligned Reads	NA	63	63	NA	C61	unknown	NA	NA	NA	male	NA	T1C	NA	TMN	alive	WGS	NA	NA	FI3610	NA	NA	NA	not applicable	no treatment	BAM	DO51075	NA	NA	NA	NA	NA	unknown	PRAD-CA	PRAD-CA	NA	NA	NA	NA	NA	NA
DO51075	SP112837	Don't know/Not sure	Not Documented	NA	NA	NA	unknown	NA	Aligned Reads	NA	63	63	NA	C61	unknown	NA	NA	NA	male	NA	T1C	NA	TMN	alive	WGS	NA	NA	FI3611	NA	NA	NA	not applicable	no treatment	BAM	DO51075	NA	NA	NA	NA	NA	unknown	PRAD-CA	PRAD-CA	NA	NA	NA	NA	NA	NA
DO51076	SP112838	Don't know/Not sure	Not Documented	NA	NA	NA	unknown	NA	Aligned Reads	NA	62	62	NA	C61	unknown	NA	NA	NA	male	NA	T2A	NA	TMN	alive	WGS	NA	NA	FI37088	NA	NA	NA	not applicable	no treatment	BAM	DO51076	NA	NA	NA	NA	NA	unknown	PRAD-CA	PRAD-CA	NA	NA	NA	NA	NA	NA
DO51076	SP112839	Don't know/Not sure	Not Documented	NA	NA	NA	unknown	NA	Aligned Reads	NA	62	62	NA	C61	unknown	NA	NA	NA	male	NA	T2A	NA	TMN	alive	WGS	NA	NA	FI37089	NA	NA	NA	not applicable	no treatment	BAM	DO51076	NA	NA	NA	NA	NA	unknown	PRAD-CA	PRAD-CA	NA	NA	NA	NA	NA	NA
DO51077	SP112840	Don't know/Not sure	Not Documented	NA	NA	NA	unknown	NA	Aligned Reads	NA	65	65	NA	C61	unknown	NA	NA	NA	male	NA	T2A	NA	TMN	alive	WGS	NA	NA	FI14240	NA	NA	NA	not applicable	no treatment	BAM	DO51077	NA	NA	NA	NA	NA	unknown	PRAD-CA	PRAD-CA	NA	NA	NA	NA	NA	NA
DO51077	SP112841	Don't know/Not sure	Not Documented	NA	NA	NA	unknown	NA	Aligned Reads	NA	65	65	NA	C61	unknown	NA	NA	NA	male	NA	T2A	NA	TMN	alive	WGS	NA	NA	FI14241	NA	NA	NA	not applicable	no treatment	BAM	DO51077	NA	NA	NA	NA	NA	unknown	PRAD-CA	PRAD-CA	NA	NA	NA	NA	NA	NA
DO51078	SP112842	Don't know/Not sure	Not Documented	NA	NA	NA	unknown	NA	Aligned Reads	NA	66	66	NA	C61	unknown	NA	NA	NA	male	NA	T1C	NA	TMN	alive	WGS	NA	NA	FI3628	NA	NA	NA	not applicable	no treatment	BAM	DO51078	NA	NA	NA	NA	NA	unknown	PRAD-CA	PRAD-CA	NA	NA	NA	NA	NA	NA
DO51078	SP112843	Don't know/Not sure	Not Documented	NA	NA	NA	unknown	NA	Aligned Reads	NA	66	66	NA	C61	unknown	NA	NA	NA	male	NA	T1C	NA	TMN	alive	WGS	NA	NA	FI3629	NA	NA	NA	not applicable	no treatment	BAM	DO51078	NA	NA	NA	NA	NA	unknown	PRAD-CA	PRAD-CA	NA	NA	NA	NA	NA	NA
DO51079	SP112844	Don't know/Not sure	Not Documented	NA	NA	NA	unknown	NA	Aligned Reads	NA	60	60	NA	C61	unknown	NA	NA	NA	male	NA	T2A	NA	TMN	alive	WGS	NA	NA	FI37070	NA	NA	NA	not applicable	no treatment	BAM	DO51079	NA	NA	NA	NA	NA	unknown	PRAD-CA	PRAD-CA	NA	NA	NA	NA	NA	NA
DO51079	SP112845	Don't know/Not sure	Not Documented	NA	NA	NA	unknown	NA	Aligned Reads	NA	60	60	NA	C61	unknown	NA	NA	NA	male	NA	T2A	NA	TMN	alive	WGS	NA	NA	FI37071	NA	NA	NA	not applicable	no treatment	BAM	DO51079	NA	NA	NA	NA	NA	unknown	PRAD-CA	PRAD-CA	NA	NA	NA	NA	NA	NA
DO51080	SP112846	Don't know/Not sure	Not Documented	NA	NA	NA	unknown	NA	Aligned Reads	NA	51	51	NA	C61	unknown	NA	NA	NA	male	NA	T1C	NA	TMN	alive	WGS	NA	NA	FI35979	NA	NA	NA	not applicable	no treatment	BAM	DO51080	NA	NA	NA	NA	NA	unknown	PRAD-CA	PRAD-CA	NA	NA	NA	NA	NA	NA
DO51080	SP112847	Don't know/Not sure	Not Documented	NA	NA	NA	unknown	NA	Aligned Reads	NA	51	51	NA	C61	unknown	NA	NA	NA	male	NA	T1C	NA	TMN	alive	WGS	NA	NA	FI35980	NA	NA	NA	not applicable	no treatment	BAM	DO51080	NA	NA	NA	NA	NA	unknown	PRAD-CA	PRAD-CA	NA	NA	NA	NA	NA	NA
DO51081	SP112848	Don't know/Not sure	Not Documented	NA	NA	NA	unknown	NA	Aligned Reads	NA	75	75	NA	C61	unknown	NA	NA	NA	male	NA	T2A	NA	TMN	alive	WGS	NA	NA	FI24949	NA	NA	NA	not applicable	no treatment	BAM	DO51081	NA	NA	NA	NA	NA	unknown	PRAD-CA	PRAD-CA	NA	NA	NA	NA	NA	NA
DO51081	SP112849	Don't know/Not sure	Not Documented	NA	NA	NA	unknown	NA	Aligned Reads	NA	75	75	NA	C61	unknown	NA	NA	NA	male	NA	T2A	NA	TMN	alive	WGS	NA	NA	FI24950	NA	NA	NA	not applicable	no treatment	BAM	DO51081	NA	NA	NA	NA	NA	unknown	PRAD-CA	PRAD-CA	NA	NA	NA	NA	NA	NA
DO51082	SP112850	Don't know/Not sure	Not Documented	NA	NA	NA	unknown	NA	Aligned Reads	NA	71	71	NA	C61	unknown	NA	NA	NA	male	NA	T1C	NA	TMN	alive	WGS	NA	NA	FI13636	NA	NA	NA	not applicable	no treatment	BAM	DO51082	NA	NA	NA	NA	NA	unknown	PRAD-CA	PRAD-CA	NA	NA	NA	NA	NA	NA
DO51082	SP112851	Don't know/Not sure	Not Documented	NA	NA	NA	unknown	NA	Aligned Reads	NA	71	71	NA	C61	unknown	NA	NA	NA	male	NA	T1C	NA	TMN	alive	WGS	NA	NA	FI13637	NA	NA	NA	not applicable	no treatment	BAM	DO51082	NA	NA	NA	NA	NA	unknown	PRAD-CA	PRAD-CA	NA	NA	NA	NA	NA	NA
DO51083	SP112852	Don't know/Not sure	Not Documented	NA	NA	NA	unknown	NA	Aligned Reads	NA	67	67	NA	C61	unknown	NA	NA	NA	male	NA	T2A	NA	TMN	alive	WGS	NA	NA	FI2577	NA	NA	NA	not applicable	no treatment	BAM	DO51083	NA	NA	NA	NA	NA	unknown	PRAD-CA	PRAD-CA	NA	NA	NA	NA	NA	NA
DO51083	SP112853	Don't know/Not sure	Not Documented	NA	NA	NA	unknown	NA	Aligned Reads	NA	67	67	NA	C61	unknown	NA	NA	NA	male	NA	T2A	NA	TMN	alive	WGS	NA	NA	FI2578	NA	NA	NA	not applicable	no treatment	BAM	DO51083	NA	NA	NA	NA	NA	unknown	PRAD-CA	PRAD-CA	NA	NA	NA	NA	NA	NA
DO51084	SP112854	Don't know/Not sure	Not Documented	NA	NA	NA	unknown	NA	Aligned Reads	NA	61	61	NA	C61	unknown	NA	NA	NA	male	NA	T2A	NA	TMN	alive	WGS	NA	NA	FI13638	NA	NA	NA	not applicable	no treatment	BAM	DO51084	NA	NA	NA	NA	NA	unknown	PRAD-CA	PRAD-CA	NA	NA	NA	NA	NA	NA
DO51084	SP112855	Don't know/Not sure	Not Documented	NA	NA	NA	unknown	NA	Aligned Reads	NA	61	61	NA	C61	unknown	NA	NA	NA	male	NA	T2A	NA	TMN	alive	WGS	NA	NA	FI13639	NA	NA	NA	not applicable	no treatment	BAM	DO51084	NA	NA	NA	NA	NA	unknown	PRAD-CA	PRAD-CA	NA	NA	NA	NA	NA	NA
DO51085	SP112856	Don't know/Not sure	Not Documented	NA	NA	NA	unknown	NA	Aligned Reads	NA	71	71	NA	C61	unknown	NA	NA	NA	male	NA	T1C	NA	TMN	alive	WGS	NA	NA	FI4828	NA	NA	NA	not applicable	no treatment	BAM	DO51085	NA	NA	NA	NA	NA	unknown	PRAD-CA	PRAD-CA	NA	NA	NA	NA	NA	NA
DO51085	SP112857	Don't know/Not sure	Not Documented	NA	NA	NA	unknown	NA	Aligned Reads	NA	71	71	NA	C61	unknown	NA	NA	NA	male	NA	T1C	NA	TMN	alive	WGS	NA	NA	FI4829	NA	NA	NA	not applicable	no treatment	BAM	DO51085	NA	NA	NA	NA	NA	unknown	PRAD-CA	PRAD-CA	NA	NA	NA	NA	NA	NA
DO51086	SP112858	Don't know/Not sure	Not Documented	NA	NA	NA	unknown	NA	Aligned Reads	NA	70	70	NA	C61	unknown	NA	NA	NA	male	NA	T1C	NA	TMN	alive	WGS	NA	NA	FI47922	NA	NA	NA	not applicable	no treatment	BAM	DO51086	NA	NA	NA	NA	NA	unknown	PRAD-CA	PRAD-CA	NA	NA	NA	NA	NA	NA
DO51086	SP112859	Don't know/Not sure	Not Documented	NA	NA	NA	unknown	NA	Aligned Reads	NA	70	70	NA	C61	unknown	NA	NA	NA	male	NA	T1C	NA	TMN	alive	WGS	NA	NA	FI47923	NA	NA	NA	not applicable	no treatment	BAM	DO51086	NA	NA	NA	NA	NA	unknown	PRAD-CA	PRAD-CA	NA	NA	NA	NA	NA	NA
DO51087	SP112860	Don't know/Not sure	Not Documented	NA	NA	NA	unknown	NA	Aligned Reads	NA	70	70	NA	C61	unknown	NA	NA	NA	male	NA	T1C	NA	TMN	alive	WGS	NA	NA	FI37277	NA	NA	NA	not applicable	no treatment	BAM	DO51087	NA	NA	NA	NA	NA	unknown	PRAD-CA	PRAD-CA	NA	NA	NA	NA	NA	NA
DO51087	SP112861	Don't know/Not sure	Not Documented	NA	NA	NA	unknown	NA	Aligned Reads	NA	70	70	NA	C61	unknown	NA	NA	NA	male	NA	T1C	NA	TMN	alive	WGS	NA	NA	FI37278	NA	NA	NA	not applicable	no treatment	BAM	DO51087	NA	NA	NA	NA	NA	unknown	PRAD-CA	PRAD-CA	NA	NA	NA	NA	NA	NA
DO51088	SP112862	Don't know/Not sure	Not Documented	NA	NA	NA	unknown	NA	Aligned Reads	NA	59	59	NA	C61	unknown	NA	NA	NA	male	NA	T2A	NA	TMN	alive	WGS	NA	NA	FI13824	NA	NA	NA	not applicable	no treatment	BAM	DO51088	NA	NA	NA	NA	NA	unknown	PRAD-CA	PRAD-CA	NA	NA	NA	NA	NA	NA
DO51088	SP112863	Don't know/Not sure	Not Documented	NA	NA	NA	unknown	NA	Aligned Reads	NA	59	59	NA	C61	unknown	NA	NA	NA	male	NA	T2A	NA	TMN	alive	WGS	NA	NA	FI13825	NA	NA	NA	not applicable	no treatment	BAM	DO51088	NA	NA	NA	NA	NA	unknown	PRAD-CA	PRAD-CA	NA	NA	NA	NA	NA	NA
DO51089	SP112864	Don't know/Not sure	Not Documented	NA	NA	NA	unknown	NA	Aligned Reads	NA	55	55	NA	C61	unknown	NA	NA	NA	male	NA	T2B	NA	TMN	alive	WGS	NA	NA	FI47501	NA	NA	NA	not applicable	no treatment	BAM	DO51089	NA	NA	NA	NA	NA	unknown	PRAD-CA	PRAD-CA	NA	NA	NA	NA	NA	NA
DO51089	SP112865	Don't know/Not sure	Not Documented	NA	NA	NA	unknown	NA	Aligned Reads	NA	55	55	NA	C61	unknown	NA	NA	NA	male	NA	T2B	NA	TMN	alive	WGS	NA	NA	FI47502	NA	NA	NA	not applicable	no treatment	BAM	DO51089	NA	NA	NA	NA	NA	unknown	PRAD-CA	PRAD-CA	NA	NA	NA	NA	NA	NA
DO51090	SP112866	Don't know/Not sure	Not Documented	NA	NA	NA	unknown	NA	Aligned Reads	NA	66	66	NA	C61	unknown	NA	NA	NA	male	NA	T1C	NA	TMN	alive	WGS	NA	NA	FI40251	NA	NA	NA	not applicable	no treatment	BAM	DO51090	NA	NA	NA	NA	NA	unknown	PRAD-CA	PRAD-CA	NA	NA	NA	NA	NA	NA
DO51090	SP112867	Don't know/Not sure	Not Documented	NA	NA	NA	unknown	NA	Aligned Reads	NA	66	66	NA	C61	unknown	NA	NA	NA	male	NA	T1C	NA	TMN	alive	WGS	NA	NA	FI40252	NA	NA	NA	not applicable	no treatment	BAM	DO51090	NA	NA	NA	NA	NA	unknown	PRAD-CA	PRAD-CA	NA	NA	NA	NA	NA	NA
DO51091	SP112868	Don't know/Not sure	Not Documented	NA	NA	NA	unknown	NA	Aligned Reads	NA	56	56	NA	C61	unknown	NA	NA	NA	male	NA	T2A	NA	TMN	alive	WGS	NA	NA	FI31497	NA	NA	NA	not applicable	no treatment	BAM	DO51091	NA	NA	NA	NA	NA	unknown	PRAD-CA	PRAD-CA	NA	NA	NA	NA	NA	NA
DO51091	SP112869	Don't know/Not sure	Not Documented	NA	NA	NA	unknown	NA	Aligned Reads	NA	56	56	NA	C61	unknown	NA	NA	NA	male	NA	T2A	NA	TMN	alive	WGS	NA	NA	FI31498	NA	NA	NA	not applicable	no treatment	BAM	DO51091	NA	NA	NA	NA	NA	unknown	PRAD-CA	PRAD-CA	NA	NA	NA	NA	NA	NA
DO51092	SP112870	Don't know/Not sure	Not Documented	NA	NA	NA	unknown	NA	Aligned Reads	NA	60	60	NA	C61	unknown	NA	NA	NA	male	NA	T1C	NA	TMN	alive	WGS	NA	NA	FI38571	NA	NA	NA	not applicable	no treatment	BAM	DO51092	NA	NA	NA	NA	NA	unknown	PRAD-CA	PRAD-CA	NA	NA	NA	NA	NA	NA
DO51092	SP112871	Don't know/Not sure	Not Documented	NA	NA	NA	unknown	NA	Aligned Reads	NA	60	60	NA	C61	unknown	NA	NA	NA	male	NA	T1C	NA	TMN	alive	WGS	NA	NA	FI38572	NA	NA	NA	not applicable	no treatment	BAM	DO51092	NA	NA	NA	NA	NA	unknown	PRAD-CA	PRAD-CA	NA	NA	NA	NA	NA	NA
DO51093	SP112872	Don't know/Not sure	Not Documented	NA	NA	NA	unknown	NA	Aligned Reads	NA	54	54	NA	C61	unknown	NA	NA	NA	male	NA	T2A	NA	TMN	alive	WGS	NA	NA	FI18298	NA	NA	NA	not applicable	no treatment	BAM	DO51093	NA	NA	NA	NA	NA	unknown	PRAD-CA	PRAD-CA	NA	NA	NA	NA	NA	NA
DO51093	SP112873	Don't know/Not sure	Not Documented	NA	NA	NA	unknown	NA	Aligned Reads	NA	54	54	NA	C61	unknown	NA	NA	NA	male	NA	T2A	NA	TMN	alive	WGS	NA	NA	FI18299	NA	NA	NA	not applicable	no treatment	BAM	DO51093	NA	NA	NA	NA	NA	unknown	PRAD-CA	PRAD-CA	NA	NA	NA	NA	NA	NA
DO51094	SP112874	Don't know/Not sure	Not Documented	NA	NA	NA	unknown	NA	Aligned Reads	NA	66	66	NA	C61	unknown	NA	NA	NA	male	NA	T1C	NA	TMN	alive	WGS	NA	NA	FI9458	NA	NA	NA	not applicable	no treatment	BAM	DO51094	NA	NA	NA	NA	NA	unknown	PRAD-CA	PRAD-CA	NA	NA	NA	NA	NA	NA
DO51094	SP112875	Don't know/Not sure	Not Documented	NA	NA	NA	unknown	NA	Aligned Reads	NA	66	66	NA	C61	unknown	NA	NA	NA	male	NA	T1C	NA	TMN	alive	WGS	NA	NA	FI9459	NA	NA	NA	not applicable	no treatment	BAM	DO51094	NA	NA	NA	NA	NA	unknown	PRAD-CA	PRAD-CA	NA	NA	NA	NA	NA	NA
DO51095	SP112876	Don't know/Not sure	Not Documented	NA	NA	NA	unknown	NA	Aligned Reads	NA	61	62	NA	C61	unknown	NA	NA	NA	male	NA	T2B	NA	TMN	alive	WGS	NA	NA	FI15560	NA	NA	NA	not applicable	no treatment	BAM	DO51095	NA	NA	NA	NA	NA	unknown	PRAD-CA	PRAD-CA	NA	NA	NA	NA	NA	NA
DO51095	SP112877	Don't know/Not sure	Not Documented	NA	NA	NA	unknown	NA	Aligned Reads	NA	61	62	NA	C61	unknown	NA	NA	NA	male	NA	T2B	NA	TMN	alive	WGS	NA	NA	FI15561	NA	NA	NA	not applicable	no treatment	BAM	DO51095	NA	NA	NA	NA	NA	unknown	PRAD-CA	PRAD-CA	NA	NA	NA	NA	NA	NA
DO51096	SP112878	Don't know/Not sure	Not Documented	NA	NA	NA	unknown	NA	Aligned Reads	NA	52	52	NA	C61	unknown	NA	NA	NA	male	NA	T2A	NA	TMN	alive	WGS	NA	NA	FI7639	NA	NA	NA	not applicable	no treatment	BAM	DO51096	NA	NA	NA	NA	NA	unknown	PRAD-CA	PRAD-CA	NA	NA	NA	NA	NA	NA
DO51096	SP112879	Don't know/Not sure	Not Documented	NA	NA	NA	unknown	NA	Aligned Reads	NA	52	52	NA	C61	unknown	NA	NA	NA	male	NA	T2A	NA	TMN	alive	WGS	NA	NA	FI7640	NA	NA	NA	not applicable	no treatment	BAM	DO51096	NA	NA	NA	NA	NA	unknown	PRAD-CA	PRAD-CA	NA	NA	NA	NA	NA	NA
DO51097	SP112880	Don't know/Not sure	Not Documented	NA	NA	NA	unknown	NA	Aligned Reads	NA	71	72	NA	C61	unknown	NA	NA	NA	male	NA	T1C	NA	TMN	alive	WGS	NA	NA	FI16946	NA	NA	NA	not applicable	no treatment	BAM	DO51097	NA	NA	NA	NA	NA	unknown	PRAD-CA	PRAD-CA	NA	NA	NA	NA	NA	NA
DO51097	SP112881	Don't know/Not sure	Not Documented	NA	NA	NA	unknown	NA	Aligned Reads	NA	71	72	NA	C61	unknown	NA	NA	NA	male	NA	T1C	NA	TMN	alive	WGS	NA	NA	FI16947	NA	NA	NA	not applicable	no treatment	BAM	DO51097	NA	NA	NA	NA	NA	unknown	PRAD-CA	PRAD-CA	NA	NA	NA	NA	NA	NA
DO51098	SP112882	Don't know/Not sure	Not Documented	NA	NA	NA	unknown	NA	Aligned Reads	NA	63	63	NA	C61	unknown	NA	NA	NA	male	NA	T1C	NA	TMN	alive	WGS	NA	NA	FI7621	NA	NA	NA	not applicable	no treatment	BAM	DO51098	NA	NA	NA	NA	NA	unknown	PRAD-CA	PRAD-CA	NA	NA	NA	NA	NA	NA
DO51098	SP112883	Don't know/Not sure	Not Documented	NA	NA	NA	unknown	NA	Aligned Reads	NA	63	63	NA	C61	unknown	NA	NA	NA	male	NA	T1C	NA	TMN	alive	WGS	NA	NA	FI7622	NA	NA	NA	not applicable	no treatment	BAM	DO51098	NA	NA	NA	NA	NA	unknown	PRAD-CA	PRAD-CA	NA	NA	NA	NA	NA	NA
DO51099	SP112884	Don't know/Not sure	Not Documented	NA	NA	NA	unknown	NA	Aligned Reads	NA	49	49	NA	C61	unknown	NA	NA	NA	male	NA	T1C	NA	TMN	alive	WGS	NA	NA	FI40861	NA	NA	NA	not applicable	no treatment	BAM	DO51099	NA	NA	NA	NA	NA	unknown	PRAD-CA	PRAD-CA	NA	NA	NA	NA	NA	NA
DO51099	SP112885	Don't know/Not sure	Not Documented	NA	NA	NA	unknown	NA	Aligned Reads	NA	49	49	NA	C61	unknown	NA	NA	NA	male	NA	T1C	NA	TMN	alive	WGS	NA	NA	FI40862	NA	NA	NA	not applicable	no treatment	BAM	DO51099	NA	NA	NA	NA	NA	unknown	PRAD-CA	PRAD-CA	NA	NA	NA	NA	NA	NA
DO51100	SP112886	Don't know/Not sure	Not Documented	NA	NA	NA	unknown	NA	Aligned Reads	NA	55	55	NA	C61	unknown	NA	NA	NA	male	NA	T1C	NA	TMN	alive	WGS	NA	NA	FI29091	NA	NA	NA	not applicable	no treatment	BAM	DO51100	NA	NA	NA	NA	NA	unknown	PRAD-CA	PRAD-CA	NA	NA	NA	NA	NA	NA
DO51100	SP112887	Don't know/Not sure	Not Documented	NA	NA	NA	unknown	NA	Aligned Reads	NA	55	55	NA	C61	unknown	NA	NA	NA	male	NA	T1C	NA	TMN	alive	WGS	NA	NA	FI29092	NA	NA	NA	not applicable	no treatment	BAM	DO51100	NA	NA	NA	NA	NA	unknown	PRAD-CA	PRAD-CA	NA	NA	NA	NA	NA	NA
DO51101	SP112888	Don't know/Not sure	Not Documented	NA	NA	NA	unknown	NA	Aligned Reads	NA	65	65	NA	C61	unknown	NA	NA	NA	male	NA	T2A	NA	TMN	alive	WGS	NA	NA	FI41745	NA	NA	NA	not applicable	no treatment	BAM	DO51101	NA	NA	NA	NA	NA	unknown	PRAD-CA	PRAD-CA	NA	NA	NA	NA	NA	NA
DO51101	SP112889	Don't know/Not sure	Not Documented	NA	NA	NA	unknown	NA	Aligned Reads	NA	65	65	NA	C61	unknown	NA	NA	NA	male	NA	T2A	NA	TMN	alive	WGS	NA	NA	FI41746	NA	NA	NA	not applicable	no treatment	BAM	DO51101	NA	NA	NA	NA	NA	unknown	PRAD-CA	PRAD-CA	NA	NA	NA	NA	NA	NA
DO51102	SP112890	Don't know/Not sure	Not Documented	NA	NA	NA	unknown	NA	Aligned Reads	NA	62	62	NA	C61	unknown	NA	NA	NA	male	NA	T2A	NA	TMN	alive	WGS	NA	NA	FI19113	NA	NA	NA	not applicable	no treatment	BAM	DO51102	NA	NA	NA	NA	NA	unknown	PRAD-CA	PRAD-CA	NA	NA	NA	NA	NA	NA
DO51102	SP112891	Don't know/Not sure	Not Documented	NA	NA	NA	unknown	NA	Aligned Reads	NA	62	62	NA	C61	unknown	NA	NA	NA	male	NA	T2A	NA	TMN	alive	WGS	NA	NA	FI19114	NA	NA	NA	not applicable	no treatment	BAM	DO51102	NA	NA	NA	NA	NA	unknown	PRAD-CA	PRAD-CA	NA	NA	NA	NA	NA	NA
DO51103	SP112892	Don't know/Not sure	Not Documented	NA	NA	NA	unknown	NA	Aligned Reads	NA	66	66	NA	C61	unknown	NA	NA	NA	male	NA	T2A	NA	TMN	alive	WGS	NA	NA	FI8874	NA	NA	NA	not applicable	no treatment	BAM	DO51103	NA	NA	NA	NA	NA	unknown	PRAD-CA	PRAD-CA	NA	NA	NA	NA	NA	NA
DO51103	SP112893	Don't know/Not sure	Not Documented	NA	NA	NA	unknown	NA	Aligned Reads	NA	66	66	NA	C61	unknown	NA	NA	NA	male	NA	T2A	NA	TMN	alive	WGS	NA	NA	FI8875	NA	NA	NA	not applicable	no treatment	BAM	DO51103	NA	NA	NA	NA	NA	unknown	PRAD-CA	PRAD-CA	NA	NA	NA	NA	NA	NA
DO51104	SP112894	Don't know/Not sure	Not Documented	NA	NA	NA	unknown	NA	Aligned Reads	NA	63	63	NA	C61	unknown	NA	NA	NA	male	NA	T1C	NA	TMN	alive	WGS	NA	NA	FI41727	NA	NA	NA	not applicable	no treatment	BAM	DO51104	NA	NA	NA	NA	NA	unknown	PRAD-CA	PRAD-CA	NA	NA	NA	NA	NA	NA
DO51104	SP112895	Don't know/Not sure	Not Documented	NA	NA	NA	unknown	NA	Aligned Reads	NA	63	63	NA	C61	unknown	NA	NA	NA	male	NA	T1C	NA	TMN	alive	WGS	NA	NA	FI41728	NA	NA	NA	not applicable	no treatment	BAM	DO51104	NA	NA	NA	NA	NA	unknown	PRAD-CA	PRAD-CA	NA	NA	NA	NA	NA	NA
DO51105	SP112896	Don't know/Not sure	Not Documented	NA	NA	NA	unknown	NA	Aligned Reads	NA	66	66	NA	C61	unknown	NA	NA	NA	male	NA	T2A	NA	TMN	alive	WGS	NA	NA	FI31305	NA	NA	NA	not applicable	no treatment	BAM	DO51105	NA	NA	NA	NA	NA	unknown	PRAD-CA	PRAD-CA	NA	NA	NA	NA	NA	NA
DO51105	SP112897	Don't know/Not sure	Not Documented	NA	NA	NA	unknown	NA	Aligned Reads	NA	66	66	NA	C61	unknown	NA	NA	NA	male	NA	T2A	NA	TMN	alive	WGS	NA	NA	FI31306	NA	NA	NA	not applicable	no treatment	BAM	DO51105	NA	NA	NA	NA	NA	unknown	PRAD-CA	PRAD-CA	NA	NA	NA	NA	NA	NA
DO51106	SP112898	Don't know/Not sure	Not Documented	NA	NA	NA	unknown	NA	Aligned Reads	NA	44	44	NA	C61	unknown	NA	NA	NA	male	NA	T2A	NA	TMN	alive	WGS	NA	NA	FI19095	NA	NA	NA	not applicable	no treatment	BAM	DO51106	NA	NA	NA	NA	NA	unknown	PRAD-CA	PRAD-CA	NA	NA	NA	NA	NA	NA
DO51106	SP112899	Don't know/Not sure	Not Documented	NA	NA	NA	unknown	NA	Aligned Reads	NA	44	44	NA	C61	unknown	NA	NA	NA	male	NA	T2A	NA	TMN	alive	WGS	NA	NA	FI19096	NA	NA	NA	not applicable	no treatment	BAM	DO51106	NA	NA	NA	NA	NA	unknown	PRAD-CA	PRAD-CA	NA	NA	NA	NA	NA	NA
DO51107	SP112900	Don't know/Not sure	Not Documented	NA	NA	NA	unknown	NA	Aligned Reads	NA	59	59	NA	C61	unknown	NA	NA	NA	male	NA	T2B	NA	TMN	alive	WGS	NA	NA	FI9270	NA	NA	NA	not applicable	no treatment	BAM	DO51107	NA	NA	NA	NA	NA	unknown	PRAD-CA	PRAD-CA	NA	NA	NA	NA	NA	NA
DO51107	SP112901	Don't know/Not sure	Not Documented	NA	NA	NA	unknown	NA	Aligned Reads	NA	59	59	NA	C61	unknown	NA	NA	NA	male	NA	T2B	NA	TMN	alive	WGS	NA	NA	FI9271	NA	NA	NA	not applicable	no treatment	BAM	DO51107	NA	NA	NA	NA	NA	unknown	PRAD-CA	PRAD-CA	NA	NA	NA	NA	NA	NA
DO51108	SP112902	Don't know/Not sure	Not Documented	NA	NA	NA	unknown	NA	Aligned Reads	NA	68	68	NA	C61	unknown	NA	NA	NA	male	NA	T1C	NA	TMN	alive	WGS	NA	NA	FI51243	NA	NA	NA	not applicable	no treatment	BAM	DO51108	NA	NA	NA	NA	NA	unknown	PRAD-CA	PRAD-CA	NA	NA	NA	NA	NA	NA
DO51108	SP112903	Don't know/Not sure	Not Documented	NA	NA	NA	unknown	NA	Aligned Reads	NA	68	68	NA	C61	unknown	NA	NA	NA	male	NA	T1C	NA	TMN	alive	WGS	NA	NA	FI51244	NA	NA	NA	not applicable	no treatment	BAM	DO51108	NA	NA	NA	NA	NA	unknown	PRAD-CA	PRAD-CA	NA	NA	NA	NA	NA	NA
DO51109	SP112904	Don't know/Not sure	Not Documented	NA	NA	NA	unknown	NA	Aligned Reads	NA	64	64	NA	C61	unknown	NA	NA	NA	male	NA	T2A	NA	TMN	alive	WGS	NA	NA	FI25626	NA	NA	NA	not applicable	no treatment	BAM	DO51109	NA	NA	NA	NA	NA	unknown	PRAD-CA	PRAD-CA	NA	NA	NA	NA	NA	NA
DO51109	SP112905	Don't know/Not sure	Not Documented	NA	NA	NA	unknown	NA	Aligned Reads	NA	64	64	NA	C61	unknown	NA	NA	NA	male	NA	T2A	NA	TMN	alive	WGS	NA	NA	FI25627	NA	NA	NA	not applicable	no treatment	BAM	DO51109	NA	NA	NA	NA	NA	unknown	PRAD-CA	PRAD-CA	NA	NA	NA	NA	NA	NA
DO51110	SP112906	Don't know/Not sure	Not Documented	NA	NA	NA	unknown	NA	Aligned Reads	NA	69	69	NA	C61	unknown	NA	NA	NA	male	NA	T2A	NA	TMN	alive	WGS	NA	NA	FI25945	NA	NA	NA	not applicable	no treatment	BAM	DO51110	NA	NA	NA	NA	NA	unknown	PRAD-CA	PRAD-CA	NA	NA	NA	NA	NA	NA
DO51110	SP112907	Don't know/Not sure	Not Documented	NA	NA	NA	unknown	NA	Aligned Reads	NA	69	69	NA	C61	unknown	NA	NA	NA	male	NA	T2A	NA	TMN	alive	WGS	NA	NA	FI25946	NA	NA	NA	not applicable	no treatment	BAM	DO51110	NA	NA	NA	NA	NA	unknown	PRAD-CA	PRAD-CA	NA	NA	NA	NA	NA	NA
DO51111	SP112908	Don't know/Not sure	Not Documented	NA	NA	NA	unknown	NA	Aligned Reads	NA	53	53	NA	C61	unknown	NA	NA	NA	male	NA	T2A	NA	TMN	alive	WGS	NA	NA	FI46646	NA	NA	NA	not applicable	no treatment	BAM	DO51111	NA	NA	NA	NA	NA	unknown	PRAD-CA	PRAD-CA	NA	NA	NA	NA	NA	NA
DO51111	SP112909	Don't know/Not sure	Not Documented	NA	NA	NA	unknown	NA	Aligned Reads	NA	53	53	NA	C61	unknown	NA	NA	NA	male	NA	T2A	NA	TMN	alive	WGS	NA	NA	FI46647	NA	NA	NA	not applicable	no treatment	BAM	DO51111	NA	NA	NA	NA	NA	unknown	PRAD-CA	PRAD-CA	NA	NA	NA	NA	NA	NA
DO51112	SP112910	Don't know/Not sure	Not Documented	NA	NA	NA	unknown	NA	Aligned Reads	NA	60	60	NA	C61	unknown	NA	NA	NA	male	NA	T1C	NA	TMN	alive	WGS	NA	NA	FI25907	NA	NA	NA	not applicable	no treatment	BAM	DO51112	NA	NA	NA	NA	NA	unknown	PRAD-CA	PRAD-CA	NA	NA	NA	NA	NA	NA
DO51112	SP112911	Don't know/Not sure	Not Documented	NA	NA	NA	unknown	NA	Aligned Reads	NA	60	60	NA	C61	unknown	NA	NA	NA	male	NA	T1C	NA	TMN	alive	WGS	NA	NA	FI25908	NA	NA	NA	not applicable	no treatment	BAM	DO51112	NA	NA	NA	NA	NA	unknown	PRAD-CA	PRAD-CA	NA	NA	NA	NA	NA	NA
DO51113	SP112912	Don't know/Not sure	Not Documented	NA	NA	NA	unknown	NA	Aligned Reads	NA	57	57	NA	C61	unknown	NA	NA	NA	male	NA	T1C	NA	TMN	alive	WGS	NA	NA	FI46628	NA	NA	NA	not applicable	no treatment	BAM	DO51113	NA	NA	NA	NA	NA	unknown	PRAD-CA	PRAD-CA	NA	NA	NA	NA	NA	NA
DO51113	SP112913	Don't know/Not sure	Not Documented	NA	NA	NA	unknown	NA	Aligned Reads	NA	57	57	NA	C61	unknown	NA	NA	NA	male	NA	T1C	NA	TMN	alive	WGS	NA	NA	FI46629	NA	NA	NA	not applicable	no treatment	BAM	DO51113	NA	NA	NA	NA	NA	unknown	PRAD-CA	PRAD-CA	NA	NA	NA	NA	NA	NA
DO51114	SP112914	Don't know/Not sure	Not Documented	NA	NA	NA	unknown	NA	Aligned Reads	NA	61	61	NA	C61	unknown	NA	NA	NA	male	NA	T1C	NA	TMN	alive	WGS	NA	NA	FI9644	NA	NA	NA	not applicable	no treatment	BAM	DO51114	NA	NA	NA	NA	NA	unknown	PRAD-CA	PRAD-CA	NA	NA	NA	NA	NA	NA
DO51114	SP112915	Don't know/Not sure	Not Documented	NA	NA	NA	unknown	NA	Aligned Reads	NA	61	61	NA	C61	unknown	NA	NA	NA	male	NA	T1C	NA	TMN	alive	WGS	NA	NA	FI9645	NA	NA	NA	not applicable	no treatment	BAM	DO51114	NA	NA	NA	NA	NA	unknown	PRAD-CA	PRAD-CA	NA	NA	NA	NA	NA	NA
DO51115	SP112916	Don't know/Not sure	Not Documented	NA	NA	NA	unknown	NA	Aligned Reads	NA	56	56	NA	C61	unknown	NA	NA	NA	male	NA	T1C	NA	TMN	alive	WGS	NA	NA	FI45039	NA	NA	NA	not applicable	no treatment	BAM	DO51115	NA	NA	NA	NA	NA	unknown	PRAD-CA	PRAD-CA	NA	NA	NA	NA	NA	NA
DO51115	SP112917	Don't know/Not sure	Not Documented	NA	NA	NA	unknown	NA	Aligned Reads	NA	56	56	NA	C61	unknown	NA	NA	NA	male	NA	T1C	NA	TMN	alive	WGS	NA	NA	FI45040	NA	NA	NA	not applicable	no treatment	BAM	DO51115	NA	NA	NA	NA	NA	unknown	PRAD-CA	PRAD-CA	NA	NA	NA	NA	NA	NA
DO51116	SP112918	Don't know/Not sure	Not Documented	NA	NA	NA	unknown	NA	Aligned Reads	NA	52	52	NA	C61	unknown	NA	NA	NA	male	NA	T2A	NA	TMN	alive	WGS	NA	NA	FI34410	NA	NA	NA	not applicable	no treatment	BAM	DO51116	NA	NA	NA	NA	NA	unknown	PRAD-CA	PRAD-CA	NA	NA	NA	NA	NA	NA
DO51116	SP112919	Don't know/Not sure	Not Documented	NA	NA	NA	unknown	NA	Aligned Reads	NA	52	52	NA	C61	unknown	NA	NA	NA	male	NA	T2A	NA	TMN	alive	WGS	NA	NA	FI34411	NA	NA	NA	not applicable	no treatment	BAM	DO51116	NA	NA	NA	NA	NA	unknown	PRAD-CA	PRAD-CA	NA	NA	NA	NA	NA	NA
DO51117	SP112920	Don't know/Not sure	Not Documented	NA	NA	NA	unknown	NA	Aligned Reads	NA	60	60	NA	C61	unknown	NA	NA	NA	male	NA	T1C	NA	TMN	alive	WGS	NA	NA	FI20424	NA	NA	NA	not applicable	no treatment	BAM	DO51117	NA	NA	NA	NA	NA	unknown	PRAD-CA	PRAD-CA	NA	NA	NA	NA	NA	NA
DO51117	SP112921	Don't know/Not sure	Not Documented	NA	NA	NA	unknown	NA	Aligned Reads	NA	60	60	NA	C61	unknown	NA	NA	NA	male	NA	T1C	NA	TMN	alive	WGS	NA	NA	FI20425	NA	NA	NA	not applicable	no treatment	BAM	DO51117	NA	NA	NA	NA	NA	unknown	PRAD-CA	PRAD-CA	NA	NA	NA	NA	NA	NA
DO51118	SP112922	Don't know/Not sure	Not Documented	NA	NA	NA	unknown	NA	Aligned Reads	NA	60	60	NA	C61	unknown	NA	NA	NA	male	NA	T2A	NA	TMN	alive	WGS	NA	NA	FI9741	NA	NA	NA	not applicable	no treatment	BAM	DO51118	NA	NA	NA	NA	NA	unknown	PRAD-CA	PRAD-CA	NA	NA	NA	NA	NA	NA
DO51118	SP112923	Don't know/Not sure	Not Documented	NA	NA	NA	unknown	NA	Aligned Reads	NA	60	60	NA	C61	unknown	NA	NA	NA	male	NA	T2A	NA	TMN	alive	WGS	NA	NA	FI9742	NA	NA	NA	not applicable	no treatment	BAM	DO51118	NA	NA	NA	NA	NA	unknown	PRAD-CA	PRAD-CA	NA	NA	NA	NA	NA	NA
DO51119	SP112924	Don't know/Not sure	Not Documented	NA	NA	NA	unknown	NA	Aligned Reads	NA	59	59	NA	C61	unknown	NA	NA	NA	male	NA	T1C	NA	TMN	alive	WGS	NA	NA	FI52036	NA	NA	NA	not applicable	no treatment	BAM	DO51119	NA	NA	NA	NA	NA	unknown	PRAD-CA	PRAD-CA	NA	NA	NA	NA	NA	NA
DO51119	SP112925	Don't know/Not sure	Not Documented	NA	NA	NA	unknown	NA	Aligned Reads	NA	59	59	NA	C61	unknown	NA	NA	NA	male	NA	T1C	NA	TMN	alive	WGS	NA	NA	FI52037	NA	NA	NA	not applicable	no treatment	BAM	DO51119	NA	NA	NA	NA	NA	unknown	PRAD-CA	PRAD-CA	NA	NA	NA	NA	NA	NA
DO51120	SP112926	Don't know/Not sure	Not Documented	NA	NA	NA	unknown	NA	Aligned Reads	NA	57	57	NA	C61	unknown	NA	NA	NA	male	NA	T1C	NA	TMN	alive	WGS	NA	NA	FI22870	NA	NA	NA	not applicable	no treatment	BAM	DO51120	NA	NA	NA	NA	NA	unknown	PRAD-CA	PRAD-CA	NA	NA	NA	NA	NA	NA
DO51120	SP112927	Don't know/Not sure	Not Documented	NA	NA	NA	unknown	NA	Aligned Reads	NA	57	57	NA	C61	unknown	NA	NA	NA	male	NA	T1C	NA	TMN	alive	WGS	NA	NA	FI22871	NA	NA	NA	not applicable	no treatment	BAM	DO51120	NA	NA	NA	NA	NA	unknown	PRAD-CA	PRAD-CA	NA	NA	NA	NA	NA	NA
DO51121	SP112928	Don't know/Not sure	Not Documented	NA	NA	NA	unknown	NA	Aligned Reads	NA	52	53	NA	C61	unknown	NA	NA	NA	male	NA	T1C	NA	TMN	alive	WGS	NA	NA	FI23941	NA	NA	NA	not applicable	no treatment	BAM	DO51121	NA	NA	NA	NA	NA	unknown	PRAD-CA	PRAD-CA	NA	NA	NA	NA	NA	NA
DO51121	SP112929	Don't know/Not sure	Not Documented	NA	NA	NA	unknown	NA	Aligned Reads	NA	52	53	NA	C61	unknown	NA	NA	NA	male	NA	T1C	NA	TMN	alive	WGS	NA	NA	FI23942	NA	NA	NA	not applicable	no treatment	BAM	DO51121	NA	NA	NA	NA	NA	unknown	PRAD-CA	PRAD-CA	NA	NA	NA	NA	NA	NA
DO51122	SP112930	Don't know/Not sure	Not Documented	NA	NA	NA	unknown	NA	Aligned Reads	NA	55	55	NA	C61	unknown	NA	NA	NA	male	NA	T1C	NA	TMN	alive	WGS	NA	NA	FI2020	NA	NA	NA	not applicable	no treatment	BAM	DO51122	NA	NA	NA	NA	NA	unknown	PRAD-CA	PRAD-CA	NA	NA	NA	NA	NA	NA
DO51122	SP112931	Don't know/Not sure	Not Documented	NA	NA	NA	unknown	NA	Aligned Reads	NA	55	55	NA	C61	unknown	NA	NA	NA	male	NA	T1C	NA	TMN	alive	WGS	NA	NA	FI2021	NA	NA	NA	not applicable	no treatment	BAM	DO51122	NA	NA	NA	NA	NA	unknown	PRAD-CA	PRAD-CA	NA	NA	NA	NA	NA	NA
DO51123	SP112932	Don't know/Not sure	Not Documented	NA	NA	NA	unknown	NA	Aligned Reads	NA	65	65	NA	C61	unknown	NA	NA	NA	male	NA	T1C	NA	TMN	alive	WGS	NA	NA	FI45517	NA	NA	NA	not applicable	no treatment	BAM	DO51123	NA	NA	NA	NA	NA	unknown	PRAD-CA	PRAD-CA	NA	NA	NA	NA	NA	NA
DO51123	SP112933	Don't know/Not sure	Not Documented	NA	NA	NA	unknown	NA	Aligned Reads	NA	65	65	NA	C61	unknown	NA	NA	NA	male	NA	T1C	NA	TMN	alive	WGS	NA	NA	FI45518	NA	NA	NA	not applicable	no treatment	BAM	DO51123	NA	NA	NA	NA	NA	unknown	PRAD-CA	PRAD-CA	NA	NA	NA	NA	NA	NA
DO51124	SP112934	Don't know/Not sure	Not Documented	NA	NA	NA	unknown	NA	Aligned Reads	NA	60	61	NA	C61	unknown	NA	NA	NA	male	NA	T1C	NA	TMN	alive	WGS	NA	NA	FI34742	NA	NA	NA	not applicable	no treatment	BAM	DO51124	NA	NA	NA	NA	NA	unknown	PRAD-CA	PRAD-CA	NA	NA	NA	NA	NA	NA
DO51124	SP112935	Don't know/Not sure	Not Documented	NA	NA	NA	unknown	NA	Aligned Reads	NA	60	61	NA	C61	unknown	NA	NA	NA	male	NA	T1C	NA	TMN	alive	WGS	NA	NA	FI34743	NA	NA	NA	not applicable	no treatment	BAM	DO51124	NA	NA	NA	NA	NA	unknown	PRAD-CA	PRAD-CA	NA	NA	NA	NA	NA	NA
DO51125	SP112936	Don't know/Not sure	Not Documented	NA	NA	NA	unknown	NA	Aligned Reads	NA	55	55	NA	C61	unknown	NA	NA	NA	male	NA	T1C	NA	TMN	alive	WGS	NA	NA	FI23959	NA	NA	NA	not applicable	no treatment	BAM	DO51125	NA	NA	NA	NA	NA	unknown	PRAD-CA	PRAD-CA	NA	NA	NA	NA	NA	NA
DO51125	SP112937	Don't know/Not sure	Not Documented	NA	NA	NA	unknown	NA	Aligned Reads	NA	55	55	NA	C61	unknown	NA	NA	NA	male	NA	T1C	NA	TMN	alive	WGS	NA	NA	FI23960	NA	NA	NA	not applicable	no treatment	BAM	DO51125	NA	NA	NA	NA	NA	unknown	PRAD-CA	PRAD-CA	NA	NA	NA	NA	NA	NA
DO51126	SP112938	Don't know/Not sure	Not Documented	NA	NA	NA	unknown	NA	Aligned Reads	NA	51	51	NA	C61	unknown	NA	NA	NA	male	NA	T2B	NA	TMN	alive	WGS	NA	NA	FI13503	NA	NA	NA	not applicable	no treatment	BAM	DO51126	NA	NA	NA	NA	NA	unknown	PRAD-CA	PRAD-CA	NA	NA	NA	NA	NA	NA
DO51126	SP112939	Don't know/Not sure	Not Documented	NA	NA	NA	unknown	NA	Aligned Reads	NA	51	51	NA	C61	unknown	NA	NA	NA	male	NA	T2B	NA	TMN	alive	WGS	NA	NA	FI13504	NA	NA	NA	not applicable	no treatment	BAM	DO51126	NA	NA	NA	NA	NA	unknown	PRAD-CA	PRAD-CA	NA	NA	NA	NA	NA	NA
DO51127	SP112940	Don't know/Not sure	Not Documented	NA	NA	NA	unknown	NA	Aligned Reads	NA	58	59	NA	C61	unknown	NA	NA	NA	male	NA	T2B	NA	TMN	alive	WGS	NA	NA	FI2038	NA	NA	NA	not applicable	no treatment	BAM	DO51127	NA	NA	NA	NA	NA	unknown	PRAD-CA	PRAD-CA	NA	NA	NA	NA	NA	NA
DO51127	SP112941	Don't know/Not sure	Not Documented	NA	NA	NA	unknown	NA	Aligned Reads	NA	58	59	NA	C61	unknown	NA	NA	NA	male	NA	T2B	NA	TMN	alive	WGS	NA	NA	FI2039	NA	NA	NA	not applicable	no treatment	BAM	DO51127	NA	NA	NA	NA	NA	unknown	PRAD-CA	PRAD-CA	NA	NA	NA	NA	NA	NA
DO51128	SP112942	Don't know/Not sure	Not Documented	NA	NA	NA	unknown	NA	Aligned Reads	NA	66	68	NA	C61	unknown	NA	NA	NA	male	NA	T1C	NA	TMN	alive	WGS	NA	NA	FI46852	NA	NA	NA	not applicable	no treatment	BAM	DO51128	NA	NA	NA	NA	NA	unknown	PRAD-CA	PRAD-CA	NA	NA	NA	NA	NA	NA
DO51128	SP112943	Don't know/Not sure	Not Documented	NA	NA	NA	unknown	NA	Aligned Reads	NA	66	68	NA	C61	unknown	NA	NA	NA	male	NA	T1C	NA	TMN	alive	WGS	NA	NA	FI46853	NA	NA	NA	not applicable	no treatment	BAM	DO51128	NA	NA	NA	NA	NA	unknown	PRAD-CA	PRAD-CA	NA	NA	NA	NA	NA	NA
[truncated: 1,498 more rows]
[truncated: 248 more columns]

## Sheet: raw hit count
donor_id	Specimen.ID	alcohol_history	alcohol_history_intensity	biomarker_name	biomarker_positive	biomarker_threshold	cancer_history_first_degree_relative	cancer_type_prior_malignancy	Data.Type	disease_status_last_followup	donor_age_at_diagnosis	donor_age_at_enrollment	donor_age_at_last_followup	donor_diagnosis_icd10	donor_has_relative_with_cancer_history	donor_interval_of_last_followup	donor_relapse_interval	donor_relapse_type	donor_sex	donor_survival_time	donor_tumour_stage_at_diagnosis	donor_tumour_stage_at_diagnosis_supplemental	donor_tumour_staging_system_at_diagnosis	donor_vital_status	Experimental.Strategy	exposure_intensity	exposure_type	File.ID	first_therapy_duration	first_therapy_response	first_therapy_start_interval	first_therapy_therapeutic_intent	first_therapy_type	Format	ICGC.Donor	icgc_specimen_id	level_of_cellularity	other_therapy	other_therapy_response	percentage_cellularity	prior_malignancy	Project	project_code.x	relationship_age	relationship_disease	relationship_disease_icd10	relationship_sex	relationship_type	relationship_type_other
[truncated: 3,025 more rows]
[truncated: 248 more columns]
