# Supplementary material for: An atlas of the tissue and blood metagenome in cancer reveals novel links between bacteria, viruses and cancer
Source: Microbiome. 2021 Apr 22;9:94. doi: 10.1186/s40168-021-01039-4 (PMC8063312; doi:10.1186/s40168-021-01039-4)
Supplement: Supplementary file 3 — Additional file 2: Supplement_1-3. control and validation. Supplement_4. rppb and read counts raw data_revised. Supplement_5. downsampling vs full dataset. Supplement_6. number of species detected in each sample. Supplement_7-9. filtering and grouping. Supplement_10. final taxa hit list. Supplement_11. cancer study groupings. Supplement_12-14. integration analysis. Supplement_15. differential gene expression analysis overview. Supplement_16-22. differential gene expression and pathway analysis. Supplement_23. most commonly mutated genes in dataset. [file 40168_2021_1039_MOESM3_ESM.zip › Supplement_5 - Downsampling vs full dataset.xlsx]

## Sheet: Supplement 5
					Supplement_5 - Downsampling vs full dataset
Sample ID	Full dataset				10% downsampled dataset				Ratio of full dataset to 10% downsampled dataset
	Human mastadenovirus C	Pseudomonas poae	Ralstonia pickettii	Propionibacterium acnes	Human mastadenovirus C	Pseudomonas poae	Ralstonia pickettii	Propionibacterium acnes	Human mastadenovirus C	Pseudomonas poae	Ralstonia pickettii	Propionibacterium acnes
0095dee3b343c04564a762b9ff2dd316	0	0	4	556	0	0	0	68				8.17647
00a59b7ad7858c7b1300b21536b9e222	1	0	1	10192	0	0	0	1076				9.47212
016cdbc60530e8f49e371785c6cd4ae4	0	0	11	1154	0	0	0	134				8.61194
0271cf05ba44ca40efdbd37e477e4bc2	1	5	0	189	0	1	0	17				11.1176
032cdcdb935aa5d0a3de10ea86a6f48c	0	0	0	1496	0	0	0	159				9.40881
0342b1aef7b38306c9a1d7e29d317301	34	0	30	6057	3	0	5	601				10.0782
0788815fef6fd515909cf041eb435645	0	0	15	849	0	0	2	79				10.7468
08e0e137249c5ff8de518b4788eff356	0	3786	0	7	0	398	0	4		9.51256
0a845eb2f9ce1d42703dcf05aa19b4e5	0	0	0	15707	0	0	0	1584				9.91604
0b90e9965e12c7d0fd2a141de4185818	0	0	4861	475	0	0	465	42			10.4538	11.3095
0be7965f7adeea69e090c9e67f499756	0	0	5	172	0	0	1	15				11.4667
0ded34e662030cb0375c63e692ed5f7e	0	0	5	27459	0	0	2	2712				10.125
0e73bedad00a23897125787e5385f250	0	1	6	2639	0	0	0	250				10.556
0eeb9f88bab46eee4e63871e60a1b5c2	0	0	4	812	0	0	1	80				10.15
1083cfa7e06197c3140e503944ecaf17	0	0	2	27	0	0	0	2
111b28fa42f85c5413ab0ce76cc382ec	0	0	23401	114	0	0	2280	19			10.2636	6
121a58e9b8cfbdf897434a1134f7fb6c	13142	3	20	799	1276	1	3	80	10.2994			9.9875
175218d2ad4c33eafd245acc8cb6c648	0	72	81	2248	0	3	11	233			7.36364	9.64807
188bd13a9e1fb90091f1bab5b134c554	0	0	10669	565	0	0	1058	77			10.0841	7.33766
1c699aa07bf9ef539467388264b4a749	2	438	736	49854	0	42	84	4989		10.4286	8.7619	9.99278
20bf6f98d0b6372a719d9adca4cb4071	0	0	0	373	0	0	0	45				8.28889
212c34bd65434db34e6dbed057956545	0	0	0	65	0	0	0	9
2238ab07083b519abceb375f12d7f5f9	16	0	2550	4877	3	0	255	490			10	9.95306
24b5690e4e0913b372f4b706ec64c4c2	0	0	3	28	0	0	0	2
250a030aa92d1554a61373ce2ca219e4	0	0	16	1127	0	0	2	115				9.8
270acd95eaac0c89e4529529dd465313	0	0	3	848	0	0	0	85				9.97647
276ec1a8bf0d0dcef9eea9db711177bf	3	7	4	2047	0	1	0	199				10.2864
29134155e5304b5b8b016dd6abee976f	0	0	1	1745	0	0	0	194				8.99485
29e0fd3630eccad9e7004667b7ac71e9	4	0	4221	3618	1	0	408	357			10.3456	10.1345
2a1a998c3472dddd28ba60718d5d1791	0	0	3948	356	0	0	404	30			9.77228	11.8667
2b9baf71b2c4ab5b2872bd24e16a06ab	0	6924	0	7	0	751	0	0		9.21971
2cabc628775bbaa90f40c1a608f936eb	1	0	32	2572	1	0	3	258				9.96899
2dfb6559e7f72bed806f406253eff487	0	0	0	3	0	0	0	1
2fbf2f834447c736048728a009bb78f0	0	0	0	1395	0	0	0	162				8.61111
32981effa9d331ff9d054d26e2e888d0	0	2025	0	4	0	175	0	1		11.5714
32a54aaa3cf4111290731700595f527c	0	0	8751	198	0	0	893	23			9.79955	8.6087
33d4bc3925dfcaa8cc80d81dbed8cf64	0	0	0	5	0	0	0	2
3592a3dfd8f87f0d03a17a2e2758e4ed	0	10827	4	41	0	1086	0	6		9.96961
38ebccf7ed7de68465f4a523a3617d81	0	0	0	507	0	0	0	45				11.2667
390a419235a83b1d332ef2f72de28793	0	0	22	1742	0	0	1	174				10.0115
39190027b45d51f6b0ec9168d134cbdc	0	0	0	23	0	0	0	3
39a573887f5a0aa50602fa39fa38fa2d	0	7	4	4069	0	0	1	356				11.4298
39e7d999c454bb4c6a07c06ad3d87240	5	0	7141	2021	0	0	754	207			9.47082	9.76329
3a39c858ec4ca71bc3baafe5b3a9831d	0	0	1188181	1665	0	0	119097	176			9.97658	9.46023
3a9b565c2fddd33edab07e6aacef604f	11	0	0	354	0	0	0	40				8.85
3ad788ad955aa00ec46767bb8a8478ec	0	0	0	1721	0	0	0	153				11.2484
3af809864aceb41b5fc027cc828d1b3e	0	0	16	90	0	0	2	9
3b5374f10b49f1e771f1b33283509d9c	0	7504	3	7	0	814	0	0		9.21867
3cd898848e6bccd676972d536ce4159e	0	1938	5	11	0	205	1	1		9.45366
3e208d5466847d11f043981815a70790	3	0	4420	4576	0	0	451	440			9.80044	10.4
3e5773c03da375e4f95d944aa440a94f	1	297	320	4370	0	24	32	405		12.375	10	10.7901
3fe4474318799a81936b244a694a4c1c	0	0	6	434	0	0	3	48				9.04167
4269d7330fb30e0a8a831207d83eac1e	0	0	5131	330	0	0	469	29			10.9403	11.3793
43a790572e99bff499df4417405562e7	1	0	6816	1886	0	0	681	190			10.0088	9.92632
43c6d87f8be2197903114d966c65a4dd	0	0	0	3	0	0	0	0
478c109b1b92d1540e0acb6e46927a9e	1	0	2	808	0	0	0	83				9.73494
47e0c917aecce2affd8bf4c696a8eb5e	0	0	5	600	0	0	0	46				13.0435
4aa11a11436b34fee62ac56e815db5e1	0	14859	2	33	0	1545	1	3		9.61748
4c0739f1872894280d9b75347ea52c61	0	0	9197	1798	0	0	944	189			9.74258	9.51323
4cd98b75278d61b8908772fee5c692e3	0	0	7847	530	0	0	752	67			10.4348	7.91045
4e2a90096443c03100f9f26633636332	0	5323	0	12	0	548	0	2		9.7135
4ec65eb85b93fe1e7aaaec76908c4e2b	0	0	0	23	0	0	0	1
4f2629679dc3ce4f27a5ad423de5f514	1	0	0	1349	0	0	0	126				10.7063
4fbd557376c78b1a0c881de9104c338f	0	0	3	690	0	0	0	77				8.96104
501552aae01a386209f78e62f2a291b0	0	6284	0	8	0	581	0	1		10.8158
506e611fccaf640073f491341632de1f	0	0	0	24	0	0	0	1
513bbeece195b52f92097da6e8b83439	0	0	0	7	0	0	0	0
5148824ac59b35709b8cebc01b9db893	3	0	21359	132	1	0	2104	12			10.1516	11
5627ce325a84fcf5109affd2e5d9a36c	0	0	7955	383	0	0	790	34			10.0696	11.2647
56f763fcf08584ad43e9a5a5d0381628	0	0	4	516	0	0	0	47				10.9787
57a2b95a65fee2bae2d3efd4cc35b5bb	0	0	10180	550	0	0	1045	55			9.74163	10
58b2c1649b2eda1c7f53684da1c050d2	5	0	194876	2580	1	0	19359	277			10.0664	9.31408
5993a8cf4dfa73bd8ec1a346dc8b7178	295	0	2575	3842	38	0	251	366	7.76316		10.259	10.4973
59e8f1094d5a42383be300b1027ff74b	0	0	0	25	0	0	0	3
5b94fd618a2f11dd37e36c171701207c	0	0	310	111	0	0	39	11			7.94872	10.0909
5d003d442dbaf291b70d2d8a85db9670	0	0	1	3	0	0	0	0
5e2f2386cc571c0182953f9fee5f5ede	0	18318	13	25	0	1792	1	1		10.2221
5e4664e038ae05c928ed65ff1728063e	0	10	5	1458	0	2	1	168				8.67857
5f13a28d8a3a0b24cfd3bcfcbbd03556	0	0	9761	299	0	0	984	18			9.91972	16.6111
604e82439c4011a5fd0fbfb745bdb136	0	0	10911	1759	0	0	1104	161			9.88315	10.9255
60b38fa2d9ac9d8e614e82ea68f1d86d	5	0	34871	93187	0	0	3591	9378			9.71067	9.93677
65f51c0929458bfc0a88c39a4fc14106	0	3966	2	39	0	396	0	1		10.0152
663f47b32ec2485f698c5cd2110c4ca1	2	0	9606	2054	0	0	939	194			10.23	10.5876
69877d2815424646165b28ae71d264e6	0	0	1	294	0	0	0	35				8.4
6becf07f2d05fcaa974dea2302411117	0	23361	0	41	0	2318	0	2		10.0781
6dd1121463a31c3af37ec7c716f12f70	0	0	3	21	0	0	0	2
6e197a5eab9e22b92b600099c540981d	0	0	8021	743	0	0	782	74			10.257	10.0405
6ffbd26e76e25e98ff7e173c55c367c3	0	0	0	1440	0	0	0	132				10.9091
7167f0e3e4ae49d781d7204718e164e2	0	0	29	1232	0	0	3	105				11.7333
7310c8bc561e2655033297a71ff14a8b	0	5037	2	10	0	475	0	4		10.6042
74475d452e5ca9eaee00671529f1d22a	0	0	0	8	0	0	0	1
7720b27d8aac5b2f083485037a35527f	0	0	4	603	0	0	0	68				8.86765
779603633759ccd6c4e0324e928a5561	2	0	11719	45	1	0	1156	3			10.1375
7c2156017cc2c847013c4b87cfca8a8b	0	0	0	6	0	0	0	1
7d79f6a10be5ed10e38168f6f29ab9a9	0	0	1	711	0	0	0	80				8.8875
7efe8d2adb1ce189181bb130a9fca79d	0	0	0	283	0	0	0	41				6.90244
8061130645cdc049378454e9b3c1b3df	3	0	1332615	2328	0	0	133791	204			9.96042	11.4118
80e21890a0568b16e88b24f84810d74a	4	0	48651	2437	0	0	4753	273			10.2359	8.92674
814ff346a96781b8ec030ff63cf2e1d5	0	0	10771	638	0	0	1070	62			10.0664	10.2903
81b02f66883d5502793983c48a3ab79d	0	4594	0	15	0	446	0	1		10.3004
831cbf986a109e59bf76dfcb202222b1	1	0	602765	1261	0	0	60422	122			9.97592	10.3361
83ab7ac530b2ee0a6cb195df8d884492	0	20189	1	13	0	2060	0	0		9.80049
84ad18a95d5440205fad64415ecb36b7	0	0	1	47	0	0	0	5
897bd9bbdbc9562b2cd29c87f7dbc782	1	0	19727	565	0	0	1963	55			10.0494	10.2727
8af8bce39ec001fb05aea97959671ac3	1	0	1046	3204	0	0	107	299			9.7757	10.7157
8c183090cafd11d82e820959477c3418	0	0	8258	513	0	0	830	52			9.9494	9.86538
8c7f8f25dc4fd74123baa9a099742047	0	13892	1	10	0	1427	0	0		9.73511
8fa15ee32cf3bd6aa032b33726b06941	0	3757	0	15	0	358	0	1		10.4944
902916bdf3467ba69b91a37fb2dd8653	0	1	44	1890	0	0	3	190				9.94737
91cced0175d74f301f076b8dcce39577	0	0	11490	484	0	0	1179	46			9.74555	10.5217
92421549e29a08ff6b0e71ae01f0da86	0	0	0	1050	0	0	0	113				9.29204
92cb9996b5fe8bf8ec9dedf134fb64a0	0	0	0	25	0	0	0	3
94aa81e41d275a9c05dcac38adce2809	0	97	268	3237	0	11	27	329		8.81818	9.92593	9.83891
96329eacd1e363c914e7d351bae31ac2	0	0	0	1722	0	0	0	188				9.15957
98bfb9e24bb999147c364268fb726b67	0	0	4787	226	0	0	455	24			10.5209	9.41667
99bb37d159645c47dd271e75b66f7d92	0	31	66	9615	0	4	6	986				9.75152
9a5a53e214268ebe2d0b62cba0ebc16d	0	5197	1	8	0	525	0	0		9.89905
9b71f2fdd0e7780015801142eda64178	0	0	14990	202	0	0	1526	16			9.82307	12.625
9c029ed9f80299f383f47af330c04e3d	0	0	5894	35	0	0	537	4			10.9758
9d2286c9031b2df1778bccc9039153c0	0	1	77	2749	0	0	6	296				9.28716
9e1f7da61211bd121ac61b132c992adb	0	2	56	50	0	0	7	10				5
9e6fb1638afca9377137c433b598809d	0	0	14	738	0	0	3	67				11.0149
a37a2a4f31372c4a94bd9709cc5dbf89	0	0	0	821	0	0	0	82				10.0122
a539dd7d8277fdc875427473edc12e7c	1	0	1	31302	1	0	0	3239				9.66409
a6f7cecafbdc648d6b40ee117d4f7075	0	0	0	9216	0	0	0	942				9.78344
a819de09d4b7bee5948c3e1cdb581b64	2498	0	1	539	171	0	0	64	14.6082			8.42188
aa27f44344429e09f6d67c6610d01eef	5	0	4	1647	0	0	1	188				8.76064
ab3c9eaa6ef608830aa124808176460f	0	0	0	11	0	0	0	2
ac79da3504d76dc5853645741f280047	0	0	149	633	0	0	15	66			9.93333	9.59091
aca28580efa612b9464734b9e6ab22fe	0	0	0	31	0	0	0	3
adb67999ca1fe33525afde4b1a7258a0	0	42127	6	57	0	4185	2	9		10.0662
b044456d67437941d077d4c1c360a192	0	0	0	726	0	0	0	72				10.0833
b10676570e484ad737329345146b6906	0	0	0	3	0	0	0	0
b10e5204e1d750bb103a06135e4275d5	0	0	183430	555	0	0	18244	59			10.0543	9.40678
b190b67551026649a960db01437cf78e	0	0	14773	831	0	0	1435	75			10.2948	11.08
b7f4643b6c5cc4dcf08d8d1eba0edb20	0	0	4582	55	0	0	428	6			10.7056
b7ffe492ead648a61523baa0e3bf5769	0	0	0	425	0	0	0	50				8.5
b8d0b779962f8ebbf1f4e332a71affae	0	0	10159	251	0	0	1015	19			10.0089	13.2105
bb110e302cb9e8a70e295951c4aadd63	0	0	53	67	0	0	10	2			5.3
bb8c287d58840a3ba28fd02948fd74f5	0	0	5	535	0	0	1	78				6.85897
bca8d1ab23494662499d09e67a57e69b	1	0	5	712	0	0	0	63				11.3016
c1638abbea2c0212e1d453b5ba664a09	0	1	14	622	0	0	0	67				9.28358
c1bda9230e13d53e537d0318d8397406	0	0	6661	470	0	0	680	49			9.79559	9.59184
c4a77d523c76d2f0a568732ea0067c52	0	0	1	441	0	0	0	49				9
c610fe1c94e64add28eb6ac325f0509e	0	0	13926	370	0	0	1389	37			10.0259	10
c625f219cb36fdc7adc1444152ef881e	0	0	8	2988	0	0	1	298				10.0268
c6f965a77d3c8db421326de6d47b93a0	0	0	1112	1753	0	0	105	162			10.5905	10.821
c8215a8cfb1b20863f6fdf1431d24766	0	0	6	518	0	0	0	61				8.4918
c835411f331de9a9b505aab86bbc945a	5	0	1924	11014	0	0	198	1074			9.71717	10.2551
cb36b35626939237ec61c9acfd77222c	0	4281	4	17	0	439	0	3		9.75171
cb6c9b1c1187dc32be48387b3c28ab28	2	0	11	6048	0	0	0	591				10.2335
ce0c73828af22b540f7f567b31ee184f	0	0	0	320	0	0	0	43				7.44186
ce4afaafd87c53846d56bf3148d730c1	0	23032	0	20	0	2329	0	3		9.88922
cffe671b18220455a81b791d96d22cbf	0	1	11	1552	0	0	1	143				10.8531
d3144af679371d68e11f4e6d671e67b2	0	0	7205	867	0	0	650	88			11.0846	9.85227
d4af425ac037a3282bea02e4d84a561d	1	0	18199	865	0	0	1859	79			9.78967	10.9494
d5837b860acba17bc0927cc5b2a2d801	1	0	0	734	0	0	0	60				12.2333
d804bdc361ebb35ccd2be469c0bbb348	0	10456	0	20	0	1058	0	4		9.8828
da3d6b7fefff42837603e641cd42ca46	0	0	54	539	0	0	8	68				7.92647
daeaabe3ad65b6b6b494caf2e280a79e	0	0	3	252	0	0	0	27				9.33333
dc3981ddbefcd49d31b3b0070cd178d6	0	0	67	1531	0	0	6	156				9.8141
dfc38bcdf70ab1ac56f0f785bcbba506	1	84	80	1454	0	7	6	147				9.89116
e29bee49be2a361d0414b3d226f3e30f	1	0	22017	92	0	0	2154	9			10.2214
e2d8c91de4566db465c92c8c960b4153	0	0	0	7	0	0	0	0
e35ffbe685865cb5f4825aebad9dfb1f	0	0	6	1350	0	0	2	122				11.0656
e3feb4a67c6a75f3b8acb9af61ddefcc	0	12483	0	48	0	1170	0	10		10.6692		4.8
e5da03ef8601857652af9676ccc580a7	0	0	5811	650	0	0	572	61			10.1591	10.6557
e65736a84d00e752ab300c3c081b398d	0	0	9895	825	0	0	988	76			10.0152	10.8553
e73cb89a3b8d914315ffc02887f7d5ab	0	0	1857	211	0	0	170	18			10.9235	11.7222
e826dfbd6080835afd1077a3a8f5ab71	4	0	6	55	0	0	1	2
e89a5d9e6480b8669201abde74cfbbaf	3	0	1686	21196	0	0	142	2155			11.8732	9.83573
e8a5e55c6bcbd44cf56d7e2a385c9a34	1	1	16	706	0	0	1	65				10.8615
e9b2cbc302dbb6ff2c7f1383b84df9f5	0	1	3	40	0	0	0	1
eb633138157a29a01e1c2577b3263a0d	0	8198	0	29	0	815	0	4		10.0589
ed32257f10fbe4c36303efe969a389b1	0	0	0	65	0	0	0	8
eda656b4269dc73db140453c0fa350dc	0	0	6022	401	0	0	637	41			9.45369	9.78049
ef3344347e59a94378b7f67dd7d398dc	0	1989	2	34	0	175	0	4		11.3657
f08f54e7c9c2463b7be0caa99349dd20	0	0	6665	186	0	0	624	17			10.6811	10.9412
f28662d5d3374bcc14157c24dc59d322	1	0	2	823	0	0	0	75				10.9733
f469bb9f3a242728c55e2af2653d30e2	0	0	2	2242	0	0	1	244				9.18852
f864bb019b628b14b123cb15f8ef69ec	2	0	0	665	1	0	0	72				9.23611
fbb344ba84cd84d90ee544900f0ffe3b	2	0	1935	108	0	0	204	10			9.48529	10.8
ff2fe875ac8867d27b8f2b06fa4c394b	0	0	6299	455	0	0	639	43			9.85759	10.5814
ff6e89e8995ca36f5309f5d4be0a63c7	1	0	12	979	0	0	3	0				8.17647
