# Supplementary material for: An atlas of the tissue and blood metagenome in cancer reveals novel links between bacteria, viruses and cancer
Source: Microbiome. 2021 Apr 22;9:94. doi: 10.1186/s40168-021-01039-4 (PMC8063312; doi:10.1186/s40168-021-01039-4)
Supplement: Supplementary file 3 — Additional file 2: Supplement_1-3. control and validation. Supplement_4. rppb and read counts raw data_revised. Supplement_5. downsampling vs full dataset. Supplement_6. number of species detected in each sample. Supplement_7-9. filtering and grouping. Supplement_10. final taxa hit list. Supplement_11. cancer study groupings. Supplement_12-14. integration analysis. Supplement_15. differential gene expression analysis overview. Supplement_16-22. differential gene expression and pathway analysis. Supplement_23. most commonly mutated genes in dataset. [file 40168_2021_1039_MOESM3_ESM.zip › Supplement_6 - Number of species detected in each sample.xlsx]

## Sheet: Supplement 6
Supplement_6 - Number of species detected in each sample
Donor ID	Specimen ID	Specimen type	Project	Tumor vs. Matched normal vs. Healthy control	No. Of species detected (>100 rppb)
DO48577	SP106830	Normal - blood derived	PRAD-UK	normal	5
DO48577	SP106825	Primary tumour - solid tissue	PRAD-UK	tumour	3
DO36221	SP106838	Normal - blood derived	PRAD-UK	normal	2
DO36221	SP106834	Primary tumour - solid tissue	PRAD-UK	tumour	3
DO36223	SP106842	Normal - blood derived	PRAD-UK	normal	2
DO36223	SP106839	Primary tumour - solid tissue	PRAD-UK	tumour	2
DO6353	SP13281	Primary tumour - blood derived (peripheral blood)	CLLE-ES	tumour	3
DO6353	SP96831	Normal - blood derived	CLLE-ES	normal	3
DO6354	SP13283	Primary tumour - blood derived (peripheral blood)	CLLE-ES	tumour	4
DO6354	SP96833	Normal - blood derived	CLLE-ES	normal	4
DO221503	SP125580	Normal - blood derived	PRAD-UK	normal	2
DO221503	SP125579	Primary tumour - solid tissue	PRAD-UK	tumour	2
DO6898	SP96834	Primary tumour - blood derived (peripheral blood)	CLLE-ES	tumour	4
DO6898	SP96835	Normal - blood derived	CLLE-ES	normal	2
DO50416	SP111134	Normal - blood derived	PRAD-UK	normal	1
DO50416	SP111123	Primary tumour - solid tissue	PRAD-UK	tumour	2
DO50422	SP111138	Normal - blood derived	PRAD-UK	normal	1
DO50422	SP111129	Primary tumour - solid tissue	PRAD-UK	tumour	1
DO50421	SP111139	Normal - blood derived	PRAD-UK	normal	1
DO50421	SP111128	Primary tumour - solid tissue	PRAD-UK	tumour	1
DO50423	SP111140	Normal - blood derived	PRAD-UK	normal	1
DO50423	SP111130	Primary tumour - solid tissue	PRAD-UK	tumour	1
DO50424	SP111141	Normal - blood derived	PRAD-UK	normal	1
DO50424	SP111131	Primary tumour - solid tissue	PRAD-UK	tumour	2
DO50420	SP111142	Normal - blood derived	PRAD-UK	normal	1
DO50420	SP111127	Primary tumour - solid tissue	PRAD-UK	tumour	1
DO50415	SP111133	Normal - blood derived	PRAD-UK	normal	1
DO50415	SP111122	Primary tumour - solid tissue	PRAD-UK	tumour	1
DO50417	SP111135	Normal - blood derived	PRAD-UK	normal	1
DO50417	SP111124	Primary tumour - solid tissue	PRAD-UK	tumour	1
DO50418	SP111136	Normal - blood derived	PRAD-UK	normal	2
DO50418	SP111125	Primary tumour - solid tissue	PRAD-UK	tumour	1
DO50419	SP111137	Normal - blood derived	PRAD-UK	normal	1
DO50419	SP111126	Primary tumour - solid tissue	PRAD-UK	tumour	1
DO50414	SP111132	Normal - blood derived	PRAD-UK	normal	1
DO50414	SP111121	Primary tumour - solid tissue	PRAD-UK	tumour	1
DO50430	SP111161	Normal - blood derived	PRAD-UK	normal	1
DO50430	SP111152	Primary tumour - solid tissue	PRAD-UK	tumour	1
DO50427	SP111148	Normal - blood derived	PRAD-UK	normal	3
DO50427	SP111145	Primary tumour - solid tissue	PRAD-UK	tumour	1
DO221504	SP125585	Normal - blood derived	PRAD-UK	normal	1
DO221504	SP125584	Primary tumour - solid tissue	PRAD-UK	tumour	1
DO50428	SP111150	Normal - blood derived	PRAD-UK	normal	1
DO50428	SP111146	Primary tumour - solid tissue	PRAD-UK	tumour	1
DO6360	SP13289	Primary tumour - blood derived (peripheral blood)	CLLE-ES	tumour	2
DO6360	SP96838	Normal - blood derived	CLLE-ES	normal	2
DO50432	SP111158	Normal - blood derived	PRAD-UK	normal	1
DO50432	SP111156	Primary tumour - solid tissue	PRAD-UK	tumour	1
DO50431	SP111159	Normal - blood derived	PRAD-UK	normal	1
DO50431	SP111154	Primary tumour - solid tissue	PRAD-UK	tumour	1
DO50425	SP111151	Normal - blood derived	PRAD-UK	normal	1
DO50425	SP111143	Primary tumour - solid tissue	PRAD-UK	tumour	1
DO50426	SP111147	Normal - blood derived	PRAD-UK	normal	1
DO50426	SP111144	Primary tumour - solid tissue	PRAD-UK	tumour	1
DO6362	SP13291	Primary tumour - blood derived (peripheral blood)	CLLE-ES	tumour	3
DO6362	SP115051	Normal - blood derived	CLLE-ES	normal	3
DO6364	SP96832	Normal - blood derived	CLLE-ES	normal	1
DO6364	SP13293	Primary tumour - blood derived (peripheral blood)	CLLE-ES	tumour	1
DO6368	SP13297	Primary tumour - blood derived (peripheral blood)	CLLE-ES	tumour	9
DO6368	SP115052	Normal - blood derived	CLLE-ES	normal	2
DO6370	SP13299	Primary tumour - blood derived (peripheral blood)	CLLE-ES	tumour	1
DO6370	SP96841	Normal - blood derived	CLLE-ES	normal	1
DO6378	SP13307	Primary tumour - blood derived (peripheral blood)	CLLE-ES	tumour	5
DO6378	SP96844	Normal - blood derived	CLLE-ES	normal	3
DO6382	SP13311	Primary tumour - blood derived (peripheral blood)	CLLE-ES	tumour	3
DO6382	SP96846	Normal - blood derived	CLLE-ES	normal	4
DO6386	SP13315	Primary tumour - blood derived (peripheral blood)	CLLE-ES	tumour	5
DO6386	SP115054	Normal - blood derived	CLLE-ES	normal	2
DO6388	SP13317	Primary tumour - blood derived (peripheral blood)	CLLE-ES	tumour	1
DO6388	SP115055	Normal - blood derived	CLLE-ES	normal	3
DO6390	SP13319	Primary tumour - blood derived (peripheral blood)	CLLE-ES	tumour	2
DO6390	SP96847	Normal - blood derived	CLLE-ES	normal	3
DO6394	SP13323	Primary tumour - blood derived (peripheral blood)	CLLE-ES	tumour	2
DO6394	SP96849	Normal - blood derived	CLLE-ES	normal	5
DO6396	SP13325	Primary tumour - blood derived (peripheral blood)	CLLE-ES	tumour	1
DO6396	SP96850	Normal - blood derived	CLLE-ES	normal	1
DO6398	SP13327	Primary tumour - blood derived (peripheral blood)	CLLE-ES	tumour	5
DO6398	SP96851	Normal - blood derived	CLLE-ES	normal	5
DO6402	SP13331	Primary tumour - blood derived (peripheral blood)	CLLE-ES	tumour	2
DO6402	SP96854	Normal - blood derived	CLLE-ES	normal	3
DO6410	SP96860	Normal - blood derived	CLLE-ES	normal	3
DO6410	SP13339	Primary tumour - blood derived (peripheral blood)	CLLE-ES	tumour	3
DO6418	SP96862	Normal - blood derived	CLLE-ES	normal	1
DO6418	SP13347	Primary tumour - blood derived (peripheral blood)	CLLE-ES	tumour	2
DO6428	SP115057	Primary tumour - blood derived (peripheral blood)	CLLE-ES	tumour	3
DO6428	SP115059	Normal - blood derived	CLLE-ES	normal	2
DO52698	SP116728	Primary tumour - blood derived (peripheral blood)	CLLE-ES	tumour	7
DO52698	SP116729	Normal - blood derived	CLLE-ES	normal	7
DO6430	SP96869	Normal - blood derived	CLLE-ES	normal	2
DO6430	SP13359	Primary tumour - blood derived (peripheral blood)	CLLE-ES	tumour	2
DO6432	SP13361	Primary tumour - blood derived (peripheral blood)	CLLE-ES	tumour	2
DO6432	SP96870	Normal - blood derived	CLLE-ES	normal	4
DO6434	SP96871	Normal - blood derived	CLLE-ES	normal	3
DO6434	SP13363	Primary tumour - blood derived (peripheral blood)	CLLE-ES	tumour	2
DO6436	SP13365	Primary tumour - blood derived (peripheral blood)	CLLE-ES	tumour	8
DO6436	SP96872	Normal - blood derived	CLLE-ES	normal	4
DO52699	SP116730	Primary tumour - blood derived (peripheral blood)	CLLE-ES	tumour	13
DO52699	SP116731	Normal - blood derived	CLLE-ES	normal	1
DO6438	SP96873	Normal - blood derived	CLLE-ES	normal	4
DO6438	SP13367	Primary tumour - blood derived (peripheral blood)	CLLE-ES	tumour	3
DO52156	SP135476	Normal - tissue adjacent to primary	PAEN-IT	normal	2
DO52156	SP135478	Primary tumour - solid tissue	PAEN-IT	tumour	1
DO52158	SP135479	Normal - tissue adjacent to primary	PAEN-IT	normal	1
DO52158	SP135480	Primary tumour - solid tissue	PAEN-IT	tumour	1
DO52159	SP135482	Normal - tissue adjacent to primary	PAEN-IT	normal	2
DO52159	SP135484	Primary tumour - solid tissue	PAEN-IT	tumour	0
DO52161	SP135486	Normal - solid tissue	PAEN-IT	normal	1
DO52161	SP135488	Primary tumour - solid tissue	PAEN-IT	tumour	0
DO52162	SP135490	Normal - solid tissue	PAEN-IT	normal	2
DO52162	SP135492	Primary tumour - solid tissue	PAEN-IT	tumour	1
DO52164	SP135494	Normal - tissue adjacent to primary	PAEN-IT	normal	1
DO52164	SP135496	Primary tumour - solid tissue	PAEN-IT	tumour	1
DO51169	SP118421	Normal - tissue adjacent to primary	PAEN-AU	normal	1
DO51169	SP117294	Primary tumour - solid tissue	PAEN-AU	tumour	1
DO52700	SP116733	Normal - blood derived	CLLE-ES	normal	4
DO52700	SP116732	Primary tumour - blood derived (peripheral blood)	CLLE-ES	tumour	2
DO52701	SP116734	Primary tumour - blood derived (peripheral blood)	CLLE-ES	tumour	11
DO52701	SP116735	Normal - blood derived	CLLE-ES	normal	6
DO7018	SP115060	Primary tumour - blood derived (peripheral blood)	CLLE-ES	tumour	3
DO7018	SP115061	Normal - blood derived	CLLE-ES	normal	5
DO51170	SP118355	Normal - tissue adjacent to primary	PAEN-AU	normal	1
DO51170	SP117223	Primary tumour - solid tissue	PAEN-AU	tumour	1
DO51171	SP118201	Normal - solid tissue	PAEN-AU	normal	1
DO51171	SP117043	Primary tumour - solid tissue	PAEN-AU	tumour	1
DO51172	SP119095	Normal - solid tissue	PAEN-AU	normal	2
DO51172	SP117984	Primary tumour - solid tissue	PAEN-AU	tumour	1
DO51173	SP118619	Normal - tissue adjacent to primary	PAEN-AU	normal	0
DO51173	SP117493	Primary tumour - solid tissue	PAEN-AU	tumour	1
DO51174	SP119073	Normal - solid tissue	PAEN-AU	normal	1
DO51174	SP117951	Primary tumour - solid tissue	PAEN-AU	tumour	1
DO6450	SP115062	Normal - blood derived	CLLE-ES	normal	1
DO6450	SP13379	Primary tumour - blood derived (peripheral blood)	CLLE-ES	tumour	1
DO51175	SP118819	Normal - tissue adjacent to primary	PAEN-AU	normal	1
DO51175	SP117700	Primary tumour - solid tissue	PAEN-AU	tumour	1
DO51176	SP118368	Normal - solid tissue	PAEN-AU	normal	1
DO51176	SP117228	Primary tumour - solid tissue	PAEN-AU	tumour	1
DO51177	SP118777	Normal - solid tissue	PAEN-AU	normal	1
DO51177	SP117667	Primary tumour - solid tissue	PAEN-AU	tumour	2
DO51178	SP118901	Normal - solid tissue	PAEN-AU	normal	0
DO51178	SP117796	Primary tumour - solid tissue	PAEN-AU	tumour	0
DO51179	SP118231	Normal - tissue adjacent to primary	PAEN-AU	normal	2
DO51179	SP117085	Primary tumour - solid tissue	PAEN-AU	tumour	1
DO51180	SP118468	Normal - solid tissue	PAEN-AU	normal	0
DO51180	SP117331	Primary tumour - solid tissue	PAEN-AU	tumour	0
DO51181	SP118232	Normal - solid tissue	PAEN-AU	normal	1
DO51181	SP117086	Primary tumour - solid tissue	PAEN-AU	tumour	0
DO51182	SP119137	Normal - solid tissue	PAEN-AU	normal	1
DO51182	SP118043	Primary tumour - solid tissue	PAEN-AU	tumour	0
DO51184	SP118712	Normal - solid tissue	PAEN-AU	normal	0
DO51184	SP117595	Primary tumour - solid tissue	PAEN-AU	tumour	1
DO51185	SP119138	Normal - solid tissue	PAEN-AU	normal	1
DO51185	SP118044	Primary tumour - solid tissue	PAEN-AU	tumour	0
DO51187	SP118867	Normal - tissue adjacent to primary	PAEN-AU	normal	0
DO51187	SP117758	Primary tumour - solid tissue	PAEN-AU	tumour	0
DO52702	SP116737	Normal - blood derived	CLLE-ES	normal	3
DO52702	SP116736	Primary tumour - blood derived (peripheral blood)	CLLE-ES	tumour	2
DO7024	SP115064	Primary tumour - blood derived (peripheral blood)	CLLE-ES	tumour	3
DO7024	SP115066	Normal - blood derived	CLLE-ES	normal	2
DO6456	SP115068	Normal - blood derived	CLLE-ES	normal	4
DO6456	SP13385	Primary tumour - blood derived (peripheral blood)	CLLE-ES	tumour	3
DO52703	SP116739	Normal - blood derived	CLLE-ES	normal	10
DO52703	SP116738	Primary tumour - blood derived (peripheral blood)	CLLE-ES	tumour	8
DO6934	SP96881	Normal - blood derived	CLLE-ES	normal	4
DO6934	SP96882	Primary tumour - blood derived (peripheral blood)	CLLE-ES	tumour	1
DO6940	SP96884	Primary tumour - blood derived (peripheral blood)	CLLE-ES	tumour	1
DO6940	SP96885	Normal - blood derived	CLLE-ES	normal	3
DO6946	SP96887	Normal - blood derived	CLLE-ES	normal	4
DO6946	SP96888	Primary tumour - blood derived (peripheral blood)	CLLE-ES	tumour	3
DO52704	SP116741	Normal - blood derived	CLLE-ES	normal	4
DO52704	SP116740	Primary tumour - blood derived (peripheral blood)	CLLE-ES	tumour	5
DO6470	SP13399	Primary tumour - blood derived (peripheral blood)	CLLE-ES	tumour	5
DO6470	SP96892	Normal - blood derived	CLLE-ES	normal	4
DO6474	SP96896	Normal - blood derived	CLLE-ES	normal	3
DO6474	SP115070	Primary tumour - blood derived (peripheral blood)	CLLE-ES	tumour	6
DO52705	SP116743	Normal - blood derived	CLLE-ES	normal	12
DO52705	SP116742	Primary tumour - blood derived (peripheral blood)	CLLE-ES	tumour	4
DO52706	SP116745	Normal - blood derived	CLLE-ES	normal	3
DO52706	SP116744	Primary tumour - blood derived (peripheral blood)	CLLE-ES	tumour	3
DO52707	SP116747	Normal - blood derived	CLLE-ES	normal	9
DO52707	SP116746	Primary tumour - blood derived (peripheral blood)	CLLE-ES	tumour	7
DO6492	SP96906	Normal - blood derived	CLLE-ES	normal	1
DO6492	SP13421	Primary tumour - blood derived (peripheral blood)	CLLE-ES	tumour	1
DO6504	SP13433	Primary tumour - blood derived (peripheral blood)	CLLE-ES	tumour	3
DO6504	SP96911	Normal - blood derived	CLLE-ES	normal	3
DO6513	SP96914	Normal - blood derived	CLLE-ES	normal	2
DO6513	SP13442	Primary tumour - blood derived (peripheral blood)	CLLE-ES	tumour	2
DO52708	SP116749	Normal - blood derived	CLLE-ES	normal	2
DO52708	SP116748	Primary tumour - blood derived (peripheral blood)	CLLE-ES	tumour	4
DO52709	SP116750	Primary tumour - blood derived (peripheral blood)	CLLE-ES	tumour	0
DO52709	SP116751	Normal - blood derived	CLLE-ES	normal	0
DO6549	SP13478	Primary tumour - blood derived (peripheral blood)	CLLE-ES	tumour	2
DO6549	SP115071	Normal - blood derived	CLLE-ES	normal	3
DO6552	SP96930	Normal - blood derived	CLLE-ES	normal	2
DO6552	SP13481	Primary tumour - blood derived (peripheral blood)	CLLE-ES	tumour	1
DO6558	SP13487	Primary tumour - blood derived (peripheral blood)	CLLE-ES	tumour	1
DO6558	SP96934	Normal - blood derived	CLLE-ES	normal	1
DO51967	SP115075	Normal - blood derived	CLLE-ES	normal	6
DO51967	SP115073	Primary tumour - blood derived (peripheral blood)	CLLE-ES	tumour	5
DO6561	SP96935	Normal - blood derived	CLLE-ES	normal	1
DO6561	SP13490	Primary tumour - blood derived (peripheral blood)	CLLE-ES	tumour	2
DO6565	SP115077	Normal - blood derived	CLLE-ES	normal	3
DO6565	SP13493	Primary tumour - blood derived (peripheral blood)	CLLE-ES	tumour	2
DO52710	SP116753	Normal - blood derived	CLLE-ES	normal	3
DO52710	SP116752	Primary tumour - blood derived (peripheral blood)	CLLE-ES	tumour	4
DO6580	SP13509	Primary tumour - blood derived (peripheral blood)	CLLE-ES	tumour	2
DO6580	SP115078	Normal - blood derived	CLLE-ES	normal	3
DO6585	SP115080	Normal - blood derived	CLLE-ES	normal	1
DO6585	SP13514	Primary tumour - blood derived (peripheral blood)	CLLE-ES	tumour	1
DO6610	SP13539	Primary tumour - blood derived (peripheral blood)	CLLE-ES	tumour	1
DO6610	SP115082	Normal - blood derived	CLLE-ES	normal	2
DO6665	SP13594	Primary tumour - blood derived (peripheral blood)	CLLE-ES	tumour	1
DO6665	SP115083	Normal - blood derived	CLLE-ES	normal	1
DO52711	SP116755	Normal - blood derived	CLLE-ES	normal	7
DO52711	SP116754	Primary tumour - blood derived (peripheral blood)	CLLE-ES	tumour	5
DO7084	SP115085	Primary tumour - blood derived (peripheral blood)	CLLE-ES	tumour	1
DO7084	SP115086	Normal - blood derived	CLLE-ES	normal	1
DO6690	SP115088	Normal - blood derived	CLLE-ES	normal	2
DO6690	SP13619	Primary tumour - blood derived (peripheral blood)	CLLE-ES	tumour	4
DO7108	SP115090	Normal - blood derived	CLLE-ES	normal	2
DO7108	SP115089	Primary tumour - blood derived (peripheral blood)	CLLE-ES	tumour	1
DO6695	SP115092	Normal - blood derived	CLLE-ES	normal	2
DO6695	SP13624	Primary tumour - blood derived (peripheral blood)	CLLE-ES	tumour	2
DO7112	SP115095	Normal - blood derived	CLLE-ES	normal	2
DO7112	SP115093	Primary tumour - blood derived (peripheral blood)	CLLE-ES	tumour	1
DO7124	SP115098	Normal - blood derived	CLLE-ES	normal	3
DO7124	SP115097	Primary tumour - blood derived (peripheral blood)	CLLE-ES	tumour	1
DO7136	SP115101	Normal - blood derived	CLLE-ES	normal	1
DO7136	SP115099	Primary tumour - blood derived (peripheral blood)	CLLE-ES	tumour	1
DO7166	SP115104	Normal - blood derived	CLLE-ES	normal	4
DO7166	SP115102	Primary tumour - blood derived (peripheral blood)	CLLE-ES	tumour	5
DO7172	SP115105	Primary tumour - blood derived (peripheral blood)	CLLE-ES	tumour	2
DO7172	SP115106	Normal - blood derived	CLLE-ES	normal	3
DO52712	SP116756	Primary tumour - blood derived (peripheral blood)	CLLE-ES	tumour	6
DO52712	SP116757	Normal - blood derived	CLLE-ES	normal	6
DO52713	SP116758	Primary tumour - blood derived (peripheral blood)	CLLE-ES	tumour	3
DO52713	SP116759	Normal - blood derived	CLLE-ES	normal	4
DO7196	SP115109	Normal - blood derived	CLLE-ES	normal	3
DO7196	SP115108	Primary tumour - blood derived (peripheral blood)	CLLE-ES	tumour	3
DO52714	SP116761	Normal - blood derived	CLLE-ES	normal	3
DO52714	SP116760	Primary tumour - blood derived (peripheral blood)	CLLE-ES	tumour	5
DO7214	SP115113	Normal - blood derived	CLLE-ES	normal	4
DO7214	SP115111	Primary tumour - blood derived (peripheral blood)	CLLE-ES	tumour	4
DO52715	SP116762	Primary tumour - blood derived (peripheral blood)	CLLE-ES	tumour	2
DO52715	SP116763	Normal - blood derived	CLLE-ES	normal	5
DO52716	SP116765	Normal - blood derived	CLLE-ES	normal	5
DO52716	SP116764	Primary tumour - blood derived (peripheral blood)	CLLE-ES	tumour	3
DO52717	SP116766	Primary tumour - blood derived (peripheral blood)	CLLE-ES	tumour	5
DO52717	SP116767	Normal - blood derived	CLLE-ES	normal	8
DO6730	SP96947	Normal - blood derived	CLLE-ES	normal	2
DO6730	SP13659	Primary tumour - blood derived (peripheral blood)	CLLE-ES	tumour	1
DO52718	SP116769	Normal - blood derived	CLLE-ES	normal	5
DO52718	SP116768	Primary tumour - blood derived (peripheral blood)	CLLE-ES	tumour	5
DO7280	SP115115	Normal - blood derived	CLLE-ES	normal	6
DO7280	SP115114	Primary tumour - blood derived (peripheral blood)	CLLE-ES	tumour	3
DO52719	SP116770	Primary tumour - blood derived (peripheral blood)	CLLE-ES	tumour	2
DO52719	SP116771	Normal - blood derived	CLLE-ES	normal	3
DO52139	SP135378	Normal - solid tissue	PAEN-IT	normal	1
DO52139	SP135389	Primary tumour - solid tissue	PAEN-IT	tumour	1
DO52720	SP116773	Normal - blood derived	CLLE-ES	normal	6
DO52720	SP116772	Primary tumour - blood derived (peripheral blood)	CLLE-ES	tumour	2
DO52140	SP135397	Normal - solid tissue	PAEN-IT	normal	1
DO52140	SP135403	Primary tumour - solid tissue	PAEN-IT	tumour	1
DO7304	SP115117	Primary tumour - blood derived (peripheral blood)	CLLE-ES	tumour	4
DO7304	SP115118	Normal - blood derived	CLLE-ES	normal	8
DO52141	SP135407	Normal - solid tissue	PAEN-IT	normal	1
DO52141	SP135410	Primary tumour - solid tissue	PAEN-IT	tumour	1
DO52142	SP135412	Normal - solid tissue	PAEN-IT	normal	1
DO52142	SP135416	Primary tumour - solid tissue	PAEN-IT	tumour	1
DO6742	SP13671	Primary tumour - blood derived (peripheral blood)	CLLE-ES	tumour	2
DO6742	SP115120	Normal - blood derived	CLLE-ES	normal	3
DO7322	SP115123	Normal - blood derived	CLLE-ES	normal	5
DO7322	SP115122	Primary tumour - blood derived (peripheral blood)	CLLE-ES	tumour	2
DO7328	SP115125	Primary tumour - blood derived (peripheral blood)	CLLE-ES	tumour	2
DO7328	SP115127	Normal - blood derived	CLLE-ES	normal	2
DO6748	SP13677	Primary tumour - blood derived (peripheral blood)	CLLE-ES	tumour	5
DO6748	SP96953	Normal - blood derived	CLLE-ES	normal	8
DO51989	SP115130	Normal - blood derived	CLLE-ES	normal	5
DO51989	SP115128	Primary tumour - blood derived (peripheral blood)	CLLE-ES	tumour	4
DO51992	SP115131	Primary tumour - blood derived (peripheral blood)	CLLE-ES	tumour	2
DO51992	SP115132	Normal - blood derived	CLLE-ES	normal	4
DO52143	SP135419	Normal - solid tissue	PAEN-IT	normal	1
DO52143	SP135422	Primary tumour - solid tissue	PAEN-IT	tumour	1
DO6754	SP13683	Primary tumour - blood derived (peripheral blood)	CLLE-ES	tumour	1
DO6754	SP96954	Normal - blood derived	CLLE-ES	normal	3
DO52721	SP116775	Normal - blood derived	CLLE-ES	normal	6
DO52721	SP116774	Primary tumour - blood derived (peripheral blood)	CLLE-ES	tumour	7
DO52144	SP135424	Normal - solid tissue	PAEN-IT	normal	2
DO52144	SP135427	Primary tumour - solid tissue	PAEN-IT	tumour	1
DO32833	SP69573	Primary tumour - solid tissue	PACA-AU	tumour	1
DO32833	SP69575	Normal - solid tissue	PACA-AU	normal	1
DO32875	SP72262	Primary tumour - solid tissue	PACA-AU	tumour	1
DO32875	SP69756	Normal - solid tissue	PACA-AU	normal	1
DO32837	SP69587	Primary tumour - solid tissue	PACA-AU	tumour	1
DO32837	SP69595	Normal - solid tissue	PACA-AU	normal	1
DO32860	SP69702	Normal - solid tissue	PACA-AU	normal	1
DO33077	SP70465	Primary tumour - solid tissue	PACA-AU	tumour	1
DO33077	SP70479	Normal - solid tissue	PACA-AU	normal	1
DO32960	SP70046	Primary tumour - solid tissue	PACA-AU	tumour	1
DO32960	SP70054	Normal - solid tissue	PACA-AU	normal	2
DO32893	SP69809	Normal - solid tissue	PACA-AU	normal	1
DO32893	SP69812	Primary tumour - solid tissue	PACA-AU	tumour	1
DO32878	SP69762	Primary tumour - solid tissue	PACA-AU	tumour	1
DO32878	SP69768	Normal - solid tissue	PACA-AU	normal	5
DO32863	SP69705	Primary tumour - solid tissue	PACA-AU	tumour	1
DO32863	SP69711	Normal - solid tissue	PACA-AU	normal	2
DO32900	SP69830	Normal - solid tissue	PACA-AU	normal	1
DO32916	SP69894	Normal - solid tissue	PACA-AU	normal	1
DO32916	SP69898	Primary tumour - solid tissue	PACA-AU	tumour	1
DO32976	SP70094	Normal - solid tissue	PACA-AU	normal	1
DO32972	SP70082	Primary tumour - solid tissue	PACA-AU	tumour	2
DO32972	SP70090	Normal - solid tissue	PACA-AU	normal	7
DO33042	SP70313	Primary tumour - solid tissue	PACA-AU	tumour	2
DO33042	SP70318	Normal - solid tissue	PACA-AU	normal	1
DO32980	SP70106	Primary tumour - solid tissue	PACA-AU	tumour	1
DO32980	SP70118	Normal - solid tissue	PACA-AU	normal	2
DO32984	SP70122	Primary tumour - solid tissue	PACA-AU	tumour	1
DO32984	SP70134	Normal - solid tissue	PACA-AU	normal	1
DO52722	SP116776	Primary tumour - blood derived (peripheral blood)	CLLE-ES	tumour	3
DO52722	SP116777	Normal - blood derived	CLLE-ES	normal	4
DO33128	SP70677	Primary tumour - solid tissue	PACA-AU	tumour	2
DO33128	SP70685	Normal - solid tissue	PACA-AU	normal	1
DO7358	SP115136	Normal - blood derived	CLLE-ES	normal	4
DO7358	SP115134	Primary tumour - blood derived (peripheral blood)	CLLE-ES	tumour	3
DO33008	SP70202	Primary tumour - solid tissue	PACA-AU	tumour	1
DO33008	SP70210	Normal - solid tissue	PACA-AU	normal	1
DO33000	SP70178	Primary tumour - solid tissue	PACA-AU	tumour	2
DO33000	SP70186	Normal - solid tissue	PACA-AU	normal	4
DO33016	SP70226	Primary tumour - solid tissue	PACA-AU	tumour	2
DO33016	SP70234	Normal - solid tissue	PACA-AU	normal	2
DO33152	SP70748	Normal - solid tissue	PACA-AU	normal	1
DO33160	SP70756	Primary tumour - solid tissue	PACA-AU	tumour	1
DO33160	SP70772	Normal - solid tissue	PACA-AU	normal	2
DO33152	SP70780	Primary tumour - solid tissue	PACA-AU	tumour	0
DO33168	SP70796	Normal - solid tissue	PACA-AU	normal	1
DO32831	SP69563	Normal - solid tissue	PACA-AU	normal	1
DO32831	SP69565	Primary tumour - solid tissue	PACA-AU	tumour	1
DO33184	SP70852	Normal - solid tissue	PACA-AU	normal	2
DO33184	SP70860	Primary tumour - solid tissue	PACA-AU	tumour	1
DO46759	SP102533	Normal - solid tissue	PAEN-AU	normal	0
DO46759	SP102537	Primary tumour - solid tissue	PAEN-AU	tumour	1
DO33200	SP70932	Primary tumour - solid tissue	PACA-AU	tumour	2
DO33200	SP70948	Normal - solid tissue	PACA-AU	normal	4
DO33208	SP70956	Primary tumour - solid tissue	PACA-AU	tumour	1
DO33208	SP70972	Normal - solid tissue	PACA-AU	normal	4
DO33248	SP71084	Primary tumour - solid tissue	PACA-AU	tumour	1
DO33248	SP71100	Normal - solid tissue	PACA-AU	normal	2
DO33028	SP70266	Primary tumour - solid tissue	PACA-AU	tumour	1
DO33028	SP70274	Normal - solid tissue	PACA-AU	normal	1
DO33264	SP71132	Primary tumour - solid tissue	PACA-AU	tumour	1
DO33264	SP71148	Normal - solid tissue	PACA-AU	normal	3
DO33288	SP71228	Primary tumour - solid tissue	PACA-AU	tumour	1
DO33288	SP71260	Normal - solid tissue	PACA-AU	normal	1
DO33344	SP71404	Primary tumour - solid tissue	PACA-AU	tumour	2
DO33344	SP71412	Normal - solid tissue	PACA-AU	normal	3
DO33032	SP70278	Normal - solid tissue	PACA-AU	normal	0
DO33032	SP70288	Primary tumour - solid tissue	PACA-AU	tumour	0
DO33368	SP71456	Primary tumour - solid tissue	PACA-AU	tumour	1
DO33368	SP71472	Normal - solid tissue	PACA-AU	normal	1
DO33376	SP71480	Primary tumour - solid tissue	PACA-AU	tumour	2
DO33376	SP71488	Normal - solid tissue	PACA-AU	normal	2
DO33392	SP71536	Primary tumour - solid tissue	PACA-AU	tumour	2
DO33392	SP71544	Normal - solid tissue	PACA-AU	normal	1
DO33400	SP71552	Primary tumour - solid tissue	PACA-AU	tumour	1
DO33400	SP71568	Normal - solid tissue	PACA-AU	normal	1
DO33408	SP71576	Primary tumour - solid tissue	PACA-AU	tumour	2
DO33408	SP71592	Normal - solid tissue	PACA-AU	normal	1
DO33960	SP73263	Primary tumour - solid tissue	PACA-AU	tumour	1
DO33960	SP73271	Normal - solid tissue	PACA-AU	normal	2
DO33984	SP73319	Primary tumour - solid tissue	PACA-AU	tumour	1
DO33984	SP73327	Normal - solid tissue	PACA-AU	normal	1
DO52723	SP116779	Normal - blood derived	CLLE-ES	normal	5
DO52723	SP116778	Primary tumour - blood derived (peripheral blood)	CLLE-ES	tumour	6
DO33472	SP71734	Primary tumour - solid tissue	PACA-AU	tumour	2
DO33472	SP71750	Normal - solid tissue	PACA-AU	normal	1
DO33480	SP71758	Primary tumour - solid tissue	PACA-AU	tumour	2
DO33480	SP71774	Normal - solid tissue	PACA-AU	normal	1
DO33488	SP71798	Normal - solid tissue	PACA-AU	normal	1
DO33512	SP71846	Primary tumour - solid tissue	PACA-AU	tumour	1
DO33512	SP71862	Normal - solid tissue	PACA-AU	normal	2
DO33544	SP71950	Primary tumour - solid tissue	PACA-AU	tumour	1
DO33544	SP71966	Normal - solid tissue	PACA-AU	normal	1
DO33552	SP71974	Primary tumour - solid tissue	PACA-AU	tumour	2
DO33552	SP71990	Normal - solid tissue	PACA-AU	normal	1
DO33600	SP72118	Primary tumour - solid tissue	PACA-AU	tumour	2
DO33600	SP72134	Normal - solid tissue	PACA-AU	normal	2
DO34240	SP73993	Primary tumour - solid tissue	PACA-AU	tumour	1
DO34264	SP74113	Normal - blood derived	PACA-AU	normal	1
DO34288	SP74865	Normal - solid tissue	PACA-AU	normal	1
DO34312	SP74896	Primary tumour - solid tissue	PACA-AU	tumour	2
DO46765	SP102557	Primary tumour - solid tissue	PAEN-AU	tumour	1
DO34368	SP75040	Primary tumour - solid tissue	PACA-AU	tumour	2
DO46744	SP102482	Normal - blood derived	PAEN-AU	normal	1
DO46745	SP102491	Normal - blood derived	PAEN-AU	normal	1
DO46761	SP102539	Normal - blood derived	PAEN-AU	normal	2
DO46747	SP102497	Normal - tissue adjacent to primary	PAEN-AU	normal	1
DO46751	SP102509	Normal - solid tissue	PAEN-AU	normal	1
DO46753	SP102515	Normal - solid tissue	PAEN-AU	normal	0
DO46755	SP102521	Normal - solid tissue	PAEN-AU	normal	1
DO46757	SP102527	Normal - solid tissue	PAEN-AU	normal	3
DO46763	SP102545	Normal - solid tissue	PAEN-AU	normal	0
DO46765	SP102551	Normal - solid tissue	PAEN-AU	normal	1
DO46767	SP102559	Normal - solid tissue	PAEN-AU	normal	0
DO46769	SP102565	Normal - solid tissue	PAEN-AU	normal	1
DO48520	SP106667	Normal - solid tissue	PAEN-AU	normal	0
DO46771	SP102571	Normal - solid tissue	PAEN-AU	normal	1
DO46773	SP102577	Normal - solid tissue	PAEN-AU	normal	1
DO46777	SP102589	Normal - solid tissue	PAEN-AU	normal	0
DO46779	SP102595	Normal - solid tissue	PAEN-AU	normal	0
DO46744	SP102485	Primary tumour - solid tissue	PAEN-AU	tumour	1
DO46745	SP102489	Primary tumour - solid tissue	PAEN-AU	tumour	1
DO46747	SP102499	Primary tumour - solid tissue	PAEN-AU	tumour	1
DO46751	SP102511	Primary tumour - solid tissue	PAEN-AU	tumour	1
DO46753	SP102517	Primary tumour - solid tissue	PAEN-AU	tumour	0
DO46755	SP102523	Primary tumour - solid tissue	PAEN-AU	tumour	1
DO46757	SP102529	Primary tumour - solid tissue	PAEN-AU	tumour	1
DO46761	SP102541	Primary tumour - solid tissue	PAEN-AU	tumour	2
DO46763	SP102547	Primary tumour - solid tissue	PAEN-AU	tumour	1
DO46767	SP102561	Primary tumour - solid tissue	PAEN-AU	tumour	1
DO46769	SP102567	Primary tumour - solid tissue	PAEN-AU	tumour	1
DO48520	SP106669	Primary tumour - solid tissue	PAEN-AU	tumour	0
DO46771	SP102573	Primary tumour - solid tissue	PAEN-AU	tumour	1
DO46773	SP102581	Primary tumour - solid tissue	PAEN-AU	tumour	1
DO46777	SP102591	Primary tumour - solid tissue	PAEN-AU	tumour	0
DO46779	SP102597	Primary tumour - solid tissue	PAEN-AU	tumour	1
DO34432	SP75202	Primary tumour - solid tissue	PACA-AU	tumour	2
DO34432	SP75210	Normal - solid tissue	PACA-AU	normal	1
DO34336	SP75298	Normal - solid tissue	PACA-AU	normal	1
DO34448	SP75322	Primary tumour - solid tissue	PACA-AU	tumour	1
DO34448	SP75402	Normal - solid tissue	PACA-AU	normal	0
DO34504	SP75609	Normal - solid tissue	PACA-AU	normal	1
DO34264	SP75681	Primary tumour - solid tissue	PACA-AU	tumour	1
DO34240	SP75713	Normal - solid tissue	PACA-AU	normal	1
DO34368	SP75777	Normal - solid tissue	PACA-AU	normal	1
DO46749	SP102503	Normal - blood derived	PAEN-AU	normal	1
DO34600	SP75969	Normal - solid tissue	PACA-AU	normal	1
DO34600	SP75977	Primary tumour - solid tissue	PACA-AU	tumour	1
DO34608	SP75993	Normal - solid tissue	PACA-AU	normal	0
DO34608	SP76001	Primary tumour - solid tissue	PACA-AU	tumour	0
DO34288	SP76017	Primary tumour - solid tissue	PACA-AU	tumour	1
DO34616	SP76033	Normal - solid tissue	PACA-AU	normal	1
DO34616	SP76057	Primary tumour - solid tissue	PACA-AU	tumour	0
DO32900	SP76136	Cell line - derived from tumour	PACA-AU	tumour	1
DO34640	SP76225	Normal - solid tissue	PACA-AU	normal	1
DO46781	SP102601	Normal - solid tissue	PAEN-AU	normal	1
DO46781	SP102605	Primary tumour - solid tissue	PAEN-AU	tumour	1
DO46783	SP102607	Normal - solid tissue	PAEN-AU	normal	1
DO46783	SP102611	Primary tumour - solid tissue	PAEN-AU	tumour	2
DO46785	SP102613	Normal - solid tissue	PAEN-AU	normal	1
DO46785	SP102617	Primary tumour - solid tissue	PAEN-AU	tumour	1
DO34656	SP76353	Primary tumour - solid tissue	PACA-AU	tumour	1
DO34656	SP76361	Normal - solid tissue	PACA-AU	normal	2
DO34680	SP76443	Normal - solid tissue	PACA-AU	normal	1
DO34312	SP76491	Normal - solid tissue	PACA-AU	normal	1
DO34696	SP76515	Primary tumour - solid tissue	PACA-AU	tumour	1
DO34696	SP76531	Normal - solid tissue	PACA-AU	normal	1
DO34720	SP76643	Normal - solid tissue	PACA-AU	normal	1
DO34728	SP76667	Normal - solid tissue	PACA-AU	normal	1
DO34736	SP76675	Primary tumour - solid tissue	PACA-AU	tumour	2
DO34736	SP76691	Normal - solid tissue	PACA-AU	normal	2
DO34785	SP76843	Primary tumour - solid tissue	PACA-AU	tumour	2
DO34785	SP76859	Normal - solid tissue	PACA-AU	normal	1
DO34793	SP76867	Primary tumour - solid tissue	PACA-AU	tumour	1
DO34793	SP76883	Normal - solid tissue	PACA-AU	normal	1
DO34801	SP76891	Primary tumour - solid tissue	PACA-AU	tumour	1
DO34801	SP76907	Normal - tissue adjacent to primary	PACA-AU	normal	1
DO34809	SP76915	Primary tumour - solid tissue	PACA-AU	tumour	1
DO34809	SP76931	Normal - solid tissue	PACA-AU	normal	1
DO34817	SP76955	Primary tumour - solid tissue	PACA-AU	tumour	1
DO34817	SP76971	Normal - solid tissue	PACA-AU	normal	3
DO34849	SP77131	Primary tumour - solid tissue	PACA-AU	tumour	1
DO34905	SP77203	Primary tumour - solid tissue	PACA-AU	tumour	1
DO34905	SP77219	Normal - solid tissue	PACA-AU	normal	1
DO34849	SP77275	Normal - solid tissue	PACA-AU	normal	1
DO32976	SP77339	Primary tumour - solid tissue	PACA-AU	tumour	0
DO34961	SP77443	Primary tumour - solid tissue	PACA-AU	tumour	1
DO34961	SP77451	Normal - solid tissue	PACA-AU	normal	1
DO34336	SP110798	Primary tumour - solid tissue	PACA-AU	tumour	0
DO46749	SP102507	Primary tumour - solid tissue	PAEN-AU	tumour	1
DO33488	SP110779	Primary tumour - solid tissue	PACA-AU	tumour	0
DO49074	SP107769	Normal - blood derived	PACA-AU	normal	1
DO49074	SP107770	Primary tumour - solid tissue	PACA-AU	tumour	1
DO49129	SP107920	Primary tumour - solid tissue	PACA-AU	tumour	1
DO49129	SP107923	Normal - solid tissue	PACA-AU	normal	8
DO49087	SP107805	Primary tumour - solid tissue	PACA-AU	tumour	3
DO49135	SP107945	Primary tumour - solid tissue	PACA-AU	tumour	2
DO49076	SP107774	Primary tumour - solid tissue	PACA-AU	tumour	1
DO49076	SP107775	Normal - solid tissue	PACA-AU	normal	1
DO49079	SP107783	Normal - solid tissue	PACA-AU	normal	1
DO49079	SP107784	Primary tumour - solid tissue	PACA-AU	tumour	1
DO49080	SP107786	Primary tumour - solid tissue	PACA-AU	tumour	1
DO49080	SP107787	Normal - solid tissue	PACA-AU	normal	1
DO49087	SP107808	Normal - solid tissue	PACA-AU	normal	2
DO49113	SP107874	Primary tumour - solid tissue	PACA-AU	tumour	1
DO49113	SP107876	Normal - solid tissue	PACA-AU	normal	1
DO49127	SP107915	Primary tumour - solid tissue	PACA-AU	tumour	1
DO49127	SP107916	Normal - solid tissue	PACA-AU	normal	1
DO49133	SP107938	Primary tumour - solid tissue	PACA-AU	tumour	1
DO49133	SP107939	Normal - solid tissue	PACA-AU	normal	3
DO49135	SP107946	Normal - solid tissue	PACA-AU	normal	1
DO49137	SP107952	Primary tumour - solid tissue	PACA-AU	tumour	1
DO49137	SP107953	Normal - solid tissue	PACA-AU	normal	1
DO49138	SP107955	Normal - solid tissue	PACA-AU	normal	1
DO49138	SP107956	Primary tumour - solid tissue	PACA-AU	tumour	1
DO33168	SP110770	Primary tumour - solid tissue	PACA-AU	tumour	1
DO48539	SP106718	Primary tumour - solid tissue	PAEN-AU	tumour	1
DO48539	SP106720	Normal - solid tissue	PAEN-AU	normal	1
DO48545	SP106734	Primary tumour - solid tissue	PAEN-AU	tumour	1
DO48545	SP106738	Normal - solid tissue	PAEN-AU	normal	1
DO32860	SP110736	Primary tumour - solid tissue	PACA-AU	tumour	1
DO34728	SP110824	Primary tumour - solid tissue	PACA-AU	tumour	1
DO49078	SP107781	Primary tumour - solid tissue	PACA-AU	tumour	2
DO49078	SP107782	Normal - solid tissue	PACA-AU	normal	1
DO34680	SP110789	Primary tumour - solid tissue	PACA-AU	tumour	1
DO34504	SP110803	Primary tumour - solid tissue	PACA-AU	tumour	1
DO49090	SP107813	Primary tumour - solid tissue	PACA-AU	tumour	1
DO49090	SP107815	Normal - solid tissue	PACA-AU	normal	2
DO34720	SP110816	Primary tumour - solid tissue	PACA-AU	tumour	1
DO48541	SP106722	Primary tumour - solid tissue	PAEN-AU	tumour	1
DO48541	SP106723	Normal - solid tissue	PAEN-AU	normal	1
DO34640	SP110822	Primary tumour - solid tissue	PACA-AU	tumour	1
DO48553	SP106750	Primary tumour - solid tissue	PAEN-AU	tumour	1
DO48553	SP106751	Normal - solid tissue	PAEN-AU	normal	1
DO48554	SP106753	Primary tumour - solid tissue	PAEN-AU	tumour	1
DO48554	SP106755	Normal - solid tissue	PAEN-AU	normal	1
DO48573	SP106797	Primary tumour - solid tissue	PAEN-AU	tumour	1
DO48573	SP106800	Normal - solid tissue	PAEN-AU	normal	1
DO48578	SP106808	Primary tumour - solid tissue	PAEN-AU	tumour	1
DO48578	SP106810	Normal - solid tissue	PAEN-AU	normal	1
DO49172	SP108033	Primary tumour - solid tissue	PACA-AU	tumour	1
DO49181	SP108059	Primary tumour - solid tissue	PACA-AU	tumour	1
DO49178	SP108049	Primary tumour - solid tissue	PACA-AU	tumour	1
DO48581	SP106815	Primary tumour - solid tissue	PAEN-AU	tumour	1
DO48581	SP106819	Normal - solid tissue	PAEN-AU	normal	1
DO49172	SP108034	Normal - solid tissue	PACA-AU	normal	1
DO49181	SP108061	Normal - solid tissue	PACA-AU	normal	1
DO48574	SP106801	Primary tumour - solid tissue	PAEN-AU	tumour	1
DO48574	SP106805	Normal - solid tissue	PAEN-AU	normal	1
DO49178	SP108052	Normal - solid tissue	PACA-AU	normal	1
DO49183	SP108065	Primary tumour - solid tissue	PACA-AU	tumour	1
DO49183	SP108067	Normal - tissue adjacent to primary	PACA-AU	normal	1
DO49184	SP108068	Primary tumour - solid tissue	PACA-AU	tumour	1
DO49184	SP108069	Normal - solid tissue	PACA-AU	normal	1
DO49193	SP108088	Primary tumour - solid tissue	PACA-AU	tumour	1
DO49193	SP108090	Normal - solid tissue	PACA-AU	normal	1
DO48557	SP106758	Primary tumour - solid tissue	PAEN-AU	tumour	0
DO49204	SP108123	Primary tumour - solid tissue	PACA-AU	tumour	1
DO49204	SP108126	Normal - solid tissue	PACA-AU	normal	0
DO49168	SP108020	Primary tumour - solid tissue	PACA-AU	tumour	0
DO49166	SP108017	Primary tumour - solid tissue	PACA-AU	tumour	1
DO49166	SP108019	Normal - solid tissue	PACA-AU	normal	1
DO48557	SP106764	Normal - blood derived	PAEN-AU	normal	1
DO49168	SP108022	Normal - blood derived	PACA-AU	normal	1
DO52146	SP135429	Normal - solid tissue	PAEN-IT	normal	1
DO52146	SP135434	Primary tumour - solid tissue	PAEN-IT	tumour	2
DO52724	SP116780	Primary tumour - blood derived (peripheral blood)	CLLE-ES	tumour	7
DO52724	SP116781	Normal - blood derived	CLLE-ES	normal	8
DO52725	SP116783	Normal - blood derived	CLLE-ES	normal	5
DO52725	SP116782	Primary tumour - blood derived (peripheral blood)	CLLE-ES	tumour	6
DO52147	SP135439	Normal - solid tissue	PAEN-IT	normal	0
DO52147	SP135440	Primary tumour - solid tissue	PAEN-IT	tumour	1
DO52148	SP135442	Normal - tissue adjacent to primary	PAEN-IT	normal	0
DO52148	SP135444	Primary tumour - solid tissue	PAEN-IT	tumour	1
DO52149	SP135446	Normal - solid tissue	PAEN-IT	normal	1
DO52149	SP135448	Primary tumour - solid tissue	PAEN-IT	tumour	1
DO52150	SP135450	Normal - solid tissue	PAEN-IT	normal	1
DO52150	SP135451	Primary tumour - solid tissue	PAEN-IT	tumour	1
DO52151	SP135453	Normal - solid tissue	PAEN-IT	normal	1
DO52151	SP135455	Primary tumour - solid tissue	PAEN-IT	tumour	1
DO52152	SP135457	Normal - solid tissue	PAEN-IT	normal	1
DO52152	SP135460	Primary tumour - solid tissue	PAEN-IT	tumour	1
DO52153	SP135462	Normal - tissue adjacent to primary	PAEN-IT	normal	1
DO52153	SP135463	Primary tumour - solid tissue	PAEN-IT	tumour	1
DO52154	SP135466	Normal - solid tissue	PAEN-IT	normal	1
DO52154	SP135468	Primary tumour - solid tissue	PAEN-IT	tumour	1
DO52155	SP135470	Normal - tissue adjacent to primary	PAEN-IT	normal	1
DO52155	SP135475	Primary tumour - solid tissue	PAEN-IT	tumour	0
DO51953	SP114899	Normal - lymph node	PRAD-UK	normal	2
DO51953	SP114903	Primary tumour - solid tissue	PRAD-UK	tumour	8
DO51959	SP114947	Normal - lymph node	PRAD-UK	normal	7
DO51959	SP114951	Metastatic tumour - lymph node	PRAD-UK	tumour	3
DO51965	SP114989	Normal - lymph node	PRAD-UK	normal	1
DO51965	SP114991	Metastatic tumour - lymph node	PRAD-UK	tumour	1
DO51964	SP114972	Normal - lymph node	PRAD-UK	normal	0
DO51964	SP114984	Metastatic tumour - lymph node	PRAD-UK	tumour	1
DO51954	SP114905	Normal - lymph node	PRAD-UK	normal	2
DO51954	SP114906	Primary tumour - solid tissue	PRAD-UK	tumour	1
DO51960	SP114953	Metastatic tumour - lymph node	PRAD-UK	tumour	1
DO51960	SP114955	Normal - lymph node	PRAD-UK	normal	2
DO51955	SP114922	Normal - lymph node	PRAD-UK	normal	2
DO51955	SP114924	Primary tumour - solid tissue	PRAD-UK	tumour	5
DO51956	SP114928	Normal - lymph node	PRAD-UK	normal	2
DO51956	SP114930	Primary tumour - solid tissue	PRAD-UK	tumour	1
DO51958	SP114939	Normal - lymph node	PRAD-UK	normal	3
DO51958	SP114941	Primary tumour - solid tissue	PRAD-UK	tumour	1
DO51962	SP114964	Normal - lymph node	PRAD-UK	normal	1
DO51962	SP114968	Metastatic tumour - metastasis to distant location	PRAD-UK	tumour	1
DO46325	SP101515	Primary tumour - solid tissue	OV-AU	tumour	1
DO46325	SP101516	Normal - blood derived	OV-AU	normal	1
DO46327	SP101519	Primary tumour - solid tissue	OV-AU	tumour	1
DO46327	SP101520	Normal - blood derived	OV-AU	normal	1
DO46328	SP101521	Primary tumour - solid tissue	OV-AU	tumour	1
DO46328	SP101522	Normal - blood derived	OV-AU	normal	2
DO46329	SP101523	Primary tumour - solid tissue	OV-AU	tumour	2
DO46329	SP101525	Normal - blood derived	OV-AU	normal	4
DO46330	SP101526	Primary tumour - solid tissue	OV-AU	tumour	1
DO46330	SP101527	Normal - EBV immortalized	OV-AU	normal	1
DO46331	SP101528	Primary tumour - solid tissue	OV-AU	tumour	1
DO46331	SP101529	Normal - blood derived	OV-AU	normal	1
DO46332	SP101530	Primary tumour - solid tissue	OV-AU	tumour	1
DO46332	SP101531	Normal - blood derived	OV-AU	normal	1
DO46333	SP101532	Primary tumour - solid tissue	OV-AU	tumour	1
DO46333	SP101534	Normal - blood derived	OV-AU	normal	1
DO46334	SP101536	Primary tumour - solid tissue	OV-AU	tumour	1
DO46334	SP101538	Normal - blood derived	OV-AU	normal	2
DO46336	SP101540	Primary tumour - solid tissue	OV-AU	tumour	1
DO46336	SP101542	Normal - blood derived	OV-AU	normal	1
DO46338	SP101544	Primary tumour - solid tissue	OV-AU	tumour	1
DO46338	SP101546	Normal - blood derived	OV-AU	normal	1
DO46340	SP101548	Primary tumour - solid tissue	OV-AU	tumour	1
DO46340	SP101550	Normal - EBV immortalized	OV-AU	normal	2
DO46342	SP101552	Primary tumour - solid tissue	OV-AU	tumour	2
DO46342	SP101556	Normal - blood derived	OV-AU	normal	2
DO46344	SP101558	Primary tumour - solid tissue	OV-AU	tumour	1
DO46344	SP101562	Normal - blood derived	OV-AU	normal	1
DO46346	SP101564	Primary tumour - solid tissue	OV-AU	tumour	1
DO46346	SP101566	Normal - blood derived	OV-AU	normal	1
DO46348	SP101568	Primary tumour - solid tissue	OV-AU	tumour	1
DO46348	SP101570	Normal - blood derived	OV-AU	normal	2
DO46350	SP101572	Primary tumour - solid tissue	OV-AU	tumour	1
DO46350	SP101574	Normal - EBV immortalized	OV-AU	normal	1
DO46352	SP101576	Primary tumour - solid tissue	OV-AU	tumour	1
DO46352	SP101578	Normal - blood derived	OV-AU	normal	1
DO46354	SP101580	Primary tumour - solid tissue	OV-AU	tumour	2
DO46354	SP101582	Normal - blood derived	OV-AU	normal	1
DO46356	SP101584	Primary tumour - solid tissue	OV-AU	tumour	1
DO46356	SP101586	Normal - blood derived	OV-AU	normal	1
DO46358	SP101588	Primary tumour - solid tissue	OV-AU	tumour	1
DO46358	SP101590	Normal - EBV immortalized	OV-AU	normal	1
DO46360	SP101592	Primary tumour - solid tissue	OV-AU	tumour	1
DO46360	SP101594	Normal - blood derived	OV-AU	normal	1
DO46362	SP101596	Primary tumour - solid tissue	OV-AU	tumour	2
DO46362	SP101598	Normal - blood derived	OV-AU	normal	1
DO46364	SP101600	Primary tumour - solid tissue	OV-AU	tumour	1
DO46364	SP101602	Normal - blood derived	OV-AU	normal	1
DO46366	SP101604	Primary tumour - solid tissue	OV-AU	tumour	1
DO46366	SP101608	Normal - blood derived	OV-AU	normal	1
DO46368	SP101610	Primary tumour - solid tissue	OV-AU	tumour	1
DO46368	SP101614	Normal - blood derived	OV-AU	normal	1
DO46370	SP101616	Primary tumour - solid tissue	OV-AU	tumour	1
DO46370	SP101620	Normal - EBV immortalized	OV-AU	normal	1
DO46372	SP101622	Primary tumour - solid tissue	OV-AU	tumour	1
DO46372	SP101626	Normal - EBV immortalized	OV-AU	normal	1
DO46374	SP101628	Primary tumour - solid tissue	OV-AU	tumour	1
DO46374	SP101632	Normal - blood derived	OV-AU	normal	3
DO46376	SP101634	Primary tumour - solid tissue	OV-AU	tumour	2
DO46376	SP101640	Normal - blood derived	OV-AU	normal	3
DO46378	SP101642	Primary tumour - solid tissue	OV-AU	tumour	1
DO46378	SP101646	Normal - blood derived	OV-AU	normal	2
DO46380	SP101648	Primary tumour - solid tissue	OV-AU	tumour	2
DO46380	SP101652	Normal - blood derived	OV-AU	normal	1
DO46382	SP101654	Primary tumour - solid tissue	OV-AU	tumour	1
DO46382	SP101656	Normal - EBV immortalized	OV-AU	normal	1
DO46384	SP101658	Primary tumour - solid tissue	OV-AU	tumour	1
DO46384	SP101660	Normal - blood derived	OV-AU	normal	1
DO46386	SP101662	Primary tumour - solid tissue	OV-AU	tumour	1
DO46386	SP101664	Normal - blood derived	OV-AU	normal	1
DO46388	SP101666	Primary tumour - solid tissue	OV-AU	tumour	1
DO46388	SP101668	Normal - EBV immortalized	OV-AU	normal	1
DO46390	SP101670	Primary tumour - solid tissue	OV-AU	tumour	2
DO46390	SP101672	Normal - EBV immortalized	OV-AU	normal	1
DO46392	SP101674	Primary tumour - solid tissue	OV-AU	tumour	2
DO46392	SP101676	Normal - EBV immortalized	OV-AU	normal	1
DO46394	SP101678	Primary tumour - solid tissue	OV-AU	tumour	2
DO46394	SP101680	Normal - blood derived	OV-AU	normal	1
DO46396	SP101682	Primary tumour - solid tissue	OV-AU	tumour	1
DO46396	SP101684	Normal - EBV immortalized	OV-AU	normal	1
DO46398	SP101686	Primary tumour - solid tissue	OV-AU	tumour	1
DO46398	SP101688	Normal - blood derived	OV-AU	normal	5
DO46400	SP101690	Primary tumour - solid tissue	OV-AU	tumour	1
DO46400	SP101692	Normal - blood derived	OV-AU	normal	0
DO46402	SP101694	Primary tumour - solid tissue	OV-AU	tumour	1
DO46402	SP101697	Normal - EBV immortalized	OV-AU	normal	1
DO46404	SP101700	Primary tumour - solid tissue	OV-AU	tumour	1
DO46404	SP101704	Normal - blood derived	OV-AU	normal	1
DO46408	SP101708	Primary tumour - solid tissue	OV-AU	tumour	1
DO46408	SP101712	Normal - blood derived	OV-AU	normal	1
DO46412	SP101716	Primary tumour - solid tissue	OV-AU	tumour	2
DO46412	SP101720	Normal - blood derived	OV-AU	normal	2
DO46416	SP101724	Recurrent tumour - other	OV-AU	tumour	1
DO46416	SP101728	Normal - blood derived	OV-AU	normal	3
DO46420	SP101732	Recurrent tumour - other	OV-AU	tumour	1
DO46420	SP101736	Normal - EBV immortalized	OV-AU	normal	1
DO46424	SP101740	Recurrent tumour - other	OV-AU	tumour	2
DO46424	SP101744	Normal - blood derived	OV-AU	normal	1
DO46448	SP101795	Primary tumour - solid tissue	OV-AU	tumour	1
DO46448	SP101800	Normal - blood derived	OV-AU	normal	3
DO46473	SP101845	Recurrent tumour - other	OV-AU	tumour	0
DO46473	SP101850	Normal - blood derived	OV-AU	normal	1
DO46488	SP101881	Recurrent tumour - other	OV-AU	tumour	1
DO46488	SP101886	Normal - blood derived	OV-AU	normal	1
DO46493	SP101891	Primary tumour - solid tissue	OV-AU	tumour	1
DO46493	SP101911	Normal - blood derived	OV-AU	normal	1
DO46498	SP101921	Recurrent tumour - other	OV-AU	tumour	1
DO46498	SP101926	Normal - blood derived	OV-AU	normal	0
DO46503	SP101931	Recurrent tumour - other	OV-AU	tumour	5
DO46503	SP101936	Normal - blood derived	OV-AU	normal	2
DO46542	SP102015	Recurrent tumour - other	OV-AU	tumour	2
DO46542	SP102020	Normal - blood derived	OV-AU	normal	4
DO46551	SP102035	Primary tumour - solid tissue	OV-AU	tumour	1
DO46551	SP102040	Normal - EBV immortalized	OV-AU	normal	1
DO46556	SP102045	Recurrent tumour - other	OV-AU	tumour	1
DO46556	SP102050	Normal - blood derived	OV-AU	normal	1
DO46560	SP102055	Primary tumour - solid tissue	OV-AU	tumour	2
DO46560	SP102060	Normal - blood derived	OV-AU	normal	2
DO46561	SP102064	Primary tumour - solid tissue	OV-AU	tumour	2
DO46561	SP102069	Normal - blood derived	OV-AU	normal	1
DO46566	SP102074	Primary tumour - solid tissue	OV-AU	tumour	1
DO46566	SP102079	Normal - blood derived	OV-AU	normal	2
DO46568	SP102084	Primary tumour - solid tissue	OV-AU	tumour	1
DO46568	SP102089	Normal - blood derived	OV-AU	normal	1
DO46571	SP102090	Primary tumour - solid tissue	OV-AU	tumour	1
DO46571	SP102091	Normal - blood derived	OV-AU	normal	4
DO46576	SP102096	Primary tumour - solid tissue	OV-AU	tumour	1
DO46576	SP102101	Normal - blood derived	OV-AU	normal	1
DO46581	SP102103	Primary tumour - solid tissue	OV-AU	tumour	2
DO46581	SP102108	Normal - blood derived	OV-AU	normal	1
DO46586	SP102113	Primary tumour - solid tissue	OV-AU	tumour	1
DO46586	SP102118	Normal - blood derived	OV-AU	normal	1
DO46588	SP102123	Primary tumour - solid tissue	OV-AU	tumour	1
DO46588	SP102128	Normal - blood derived	OV-AU	normal	0
DO46591	SP102133	Primary tumour - solid tissue	OV-AU	tumour	1
DO46591	SP102138	Normal - blood derived	OV-AU	normal	1
DO46593	SP102143	Recurrent tumour - other	OV-AU	tumour	1
DO46593	SP102156	Normal - blood derived	OV-AU	normal	1
DO46597	SP102161	Primary tumour - solid tissue	OV-AU	tumour	1
DO46597	SP102164	Normal - blood derived	OV-AU	normal	1
DO46602	SP102168	Primary tumour - solid tissue	OV-AU	tumour	1
DO46602	SP102173	Normal - blood derived	OV-AU	normal	1
DO46606	SP102174	Primary tumour - solid tissue	OV-AU	tumour	2
DO46606	SP102182	Normal - blood derived	OV-AU	normal	1
DO46611	SP102187	Primary tumour - solid tissue	OV-AU	tumour	1
DO46611	SP102194	Normal - blood derived	OV-AU	normal	1
DO49445	SP117040	Primary tumour - other	PACA-CA	tumour	2
DO49445	SP108759	Normal - other	PACA-CA	normal	2
DO49442	SP117981	Primary tumour - other	PACA-CA	tumour	5
DO49442	SP108750	Normal - other	PACA-CA	normal	2
DO49424	SP117201	Primary tumour - other	PACA-CA	tumour	2
DO49424	SP108714	Normal - other	PACA-CA	normal	2
DO49448	SP125805	Primary tumour - other	PACA-CA	tumour	4
DO49448	SP108765	Normal - other	PACA-CA	normal	2
DO49451	SP117291	Primary tumour - other	PACA-CA	tumour	1
DO49451	SP108771	Normal - other	PACA-CA	normal	1
DO49454	SP117522	Primary tumour - other	PACA-CA	tumour	2
DO49454	SP108777	Normal - other	PACA-CA	normal	1
DO49457	SP117745	Primary tumour - other	PACA-CA	tumour	2
DO49457	SP108783	Normal - other	PACA-CA	normal	1
DO51496	SP117974	Primary tumour - other	PACA-CA	tumour	7
DO51496	SP119066	Normal - other	PACA-CA	normal	2
DO49460	SP116950	Primary tumour - other	PACA-CA	tumour	2
DO49460	SP108789	Normal - other	PACA-CA	normal	5
DO49466	SP117309	Primary tumour - other	PACA-CA	tumour	1
DO49466	SP108801	Normal - other	PACA-CA	normal	2
DO49475	SP117191	Primary tumour - other	PACA-CA	tumour	4
DO49475	SP108819	Normal - other	PACA-CA	normal	1
DO49478	SP117441	Primary tumour - other	PACA-CA	tumour	2
DO49478	SP108825	Normal - other	PACA-CA	normal	3
DO49481	SP117653	Primary tumour - other	PACA-CA	tumour	3
DO49481	SP108831	Normal - other	PACA-CA	normal	2
DO51506	SP116968	Recurrent tumour - other	PACA-CA	tumour	2
DO51506	SP118115	Normal - other	PACA-CA	normal	2
DO51498	SP125791	Primary tumour - other	PACA-CA	tumour	3
DO51498	SP125789	Normal - other	PACA-CA	normal	1
DO51537	SP125726	Primary tumour - other	PACA-CA	tumour	1
DO51537	SP125728	Normal - other	PACA-CA	normal	1
DO51511	SP117412	Primary tumour - other	PACA-CA	tumour	0
DO51511	SP118529	Normal - other	PACA-CA	normal	1
DO51542	SP125705	Primary tumour - other	PACA-CA	tumour	2
DO51542	SP125708	Normal - other	PACA-CA	normal	1
DO51518	SP118046	Primary tumour - other	PACA-CA	tumour	2
DO51518	SP119144	Normal - other	PACA-CA	normal	2
DO51513	SP117158	Primary tumour - other	PACA-CA	tumour	1
DO51513	SP118311	Normal - other	PACA-CA	normal	2
DO49484	SP117001	Primary tumour - other	PACA-CA	tumour	3
DO49484	SP108837	Normal - other	PACA-CA	normal	1
DO51546	SP117648	Primary tumour - other	PACA-CA	tumour	2
DO51546	SP118757	Normal - other	PACA-CA	normal	4
DO51491	SP125691	Primary tumour - other	PACA-CA	tumour	3
DO51491	SP125692	Normal - other	PACA-CA	normal	2
DO51545	SP125754	Primary tumour - other	PACA-CA	tumour	2
DO51545	SP125751	Normal - other	PACA-CA	normal	3
DO218139	SP118462	Normal - solid tissue	BTCA-SG	normal	1
DO218351	SP118688	Normal - solid tissue	BTCA-SG	normal	0
DO218440	SP118772	Normal - solid tissue	BTCA-SG	normal	1
DO218695	SP119032	Normal - solid tissue	BTCA-SG	normal	0
DO218550	SP118893	Normal - solid tissue	BTCA-SG	normal	0
DO218417	SP118706	Normal - solid tissue	BTCA-SG	normal	0
DO218535	SP118868	Normal - solid tissue	BTCA-SG	normal	1
DO218227	SP118565	Normal - solid tissue	BTCA-SG	normal	0
DO217850	SP118165	Normal - solid tissue	BTCA-SG	normal	1
DO217864	SP118183	Normal - solid tissue	BTCA-SG	normal	0
DO218411	SP118745	Normal - solid tissue	BTCA-SG	normal	2
DO218491	SP118828	Normal - solid tissue	BTCA-SG	normal	1
DO218139	SP117332	Primary tumour - solid tissue	BTCA-SG	tumour	1
DO218351	SP117556	Primary tumour - solid tissue	BTCA-SG	tumour	0
DO218440	SP117655	Primary tumour - solid tissue	BTCA-SG	tumour	0
DO218695	SP117930	Primary tumour - solid tissue	BTCA-SG	tumour	0
DO218550	SP117775	Primary tumour - solid tissue	BTCA-SG	tumour	0
DO218417	SP117627	Primary tumour - solid tissue	BTCA-SG	tumour	0
DO218535	SP117759	Primary tumour - solid tissue	BTCA-SG	tumour	1
DO218227	SP117425	Primary tumour - solid tissue	BTCA-SG	tumour	0
DO217850	SP117017	Primary tumour - solid tissue	BTCA-SG	tumour	6
DO217864	SP117031	Primary tumour - solid tissue	BTCA-SG	tumour	0
DO218411	SP117621	Primary tumour - solid tissue	BTCA-SG	tumour	1
DO218491	SP117712	Primary tumour - solid tissue	BTCA-SG	tumour	1
DO46827	SP102723	Normal - blood derived	RECA-EU	normal	1
DO46827	SP102718	Primary tumour - solid tissue	RECA-EU	tumour	1
DO46828	SP102731	Normal - blood derived	RECA-EU	normal	2
DO46828	SP102725	Primary tumour - solid tissue	RECA-EU	tumour	2
DO46830	SP102739	Normal - blood derived	RECA-EU	normal	1
DO46830	SP102733	Primary tumour - solid tissue	RECA-EU	tumour	3
DO46832	SP102745	Normal - blood derived	RECA-EU	normal	2
DO46832	SP102741	Primary tumour - solid tissue	RECA-EU	tumour	2
DO46834	SP102753	Normal - blood derived	RECA-EU	normal	2
DO46834	SP102747	Primary tumour - solid tissue	RECA-EU	tumour	1
DO46836	SP102757	Normal - blood derived	RECA-EU	normal	2
DO46836	SP102755	Primary tumour - solid tissue	RECA-EU	tumour	1
DO47234	SP103829	Normal - blood derived	RECA-EU	normal	1
DO47234	SP103826	Primary tumour - solid tissue	RECA-EU	tumour	3
DO46838	SP102768	Normal - blood derived	RECA-EU	normal	0
DO46838	SP102759	Primary tumour - solid tissue	RECA-EU	tumour	1
DO46841	SP102780	Normal - blood derived	RECA-EU	normal	2
DO46841	SP102771	Primary tumour - solid tissue	RECA-EU	tumour	2
DO46844	SP102792	Normal - blood derived	RECA-EU	normal	1
DO46844	SP102783	Primary tumour - solid tissue	RECA-EU	tumour	2
DO46847	SP102801	Normal - blood derived	RECA-EU	normal	2
DO46847	SP102795	Primary tumour - solid tissue	RECA-EU	tumour	2
DO46850	SP102813	Normal - blood derived	RECA-EU	normal	1
DO46850	SP102804	Primary tumour - solid tissue	RECA-EU	tumour	0
DO46853	SP102824	Normal - blood derived	RECA-EU	normal	1
DO46853	SP102816	Primary tumour - solid tissue	RECA-EU	tumour	2
DO46856	SP102836	Normal - blood derived	RECA-EU	normal	2
DO46856	SP102827	Primary tumour - solid tissue	RECA-EU	tumour	1
DO46859	SP102845	Normal - blood derived	RECA-EU	normal	2
DO46859	SP102839	Primary tumour - solid tissue	RECA-EU	tumour	2
DO46862	SP102858	Normal - blood derived	RECA-EU	normal	3
DO46862	SP102848	Primary tumour - solid tissue	RECA-EU	tumour	1
DO46865	SP102869	Normal - blood derived	RECA-EU	normal	1
DO46865	SP102861	Primary tumour - solid tissue	RECA-EU	tumour	2
DO46869	SP102877	Normal - blood derived	RECA-EU	normal	1
DO46869	SP102873	Primary tumour - solid tissue	RECA-EU	tumour	2
DO46873	SP102893	Normal - blood derived	RECA-EU	normal	2
DO46873	SP102881	Primary tumour - solid tissue	RECA-EU	tumour	2
DO46877	SP102909	Normal - blood derived	RECA-EU	normal	1
DO46877	SP102897	Primary tumour - solid tissue	RECA-EU	tumour	0
DO47249	SP103859	Normal - blood derived	RECA-EU	normal	2
DO47249	SP103856	Primary tumour - solid tissue	RECA-EU	tumour	1
DO46881	SP102917	Normal - blood derived	RECA-EU	normal	3
DO46881	SP102913	Primary tumour - solid tissue	RECA-EU	tumour	3
DO47048	SP103404	Normal - blood derived	RECA-EU	normal	1
DO47048	SP103396	Primary tumour - solid tissue	RECA-EU	tumour	0
DO46885	SP102925	Normal - blood derived	RECA-EU	normal	2
DO46885	SP102921	Primary tumour - solid tissue	RECA-EU	tumour	2
DO47052	SP103412	Normal - blood derived	RECA-EU	normal	3
DO47052	SP103408	Primary tumour - solid tissue	RECA-EU	tumour	2
DO46889	SP102941	Normal - blood derived	RECA-EU	normal	1
DO46889	SP102929	Primary tumour - solid tissue	RECA-EU	tumour	1
DO47056	SP103424	Normal - blood derived	RECA-EU	normal	2
DO47056	SP103416	Primary tumour - solid tissue	RECA-EU	tumour	1
DO46893	SP102953	Normal - blood derived	RECA-EU	normal	2
DO46893	SP102945	Primary tumour - solid tissue	RECA-EU	tumour	1
DO47060	SP103432	Normal - blood derived	RECA-EU	normal	2
DO47060	SP103428	Primary tumour - solid tissue	RECA-EU	tumour	1
DO46897	SP102961	Normal - blood derived	RECA-EU	normal	1
DO46897	SP102957	Primary tumour - solid tissue	RECA-EU	tumour	2
DO47246	SP103853	Normal - blood derived	RECA-EU	normal	3
DO47246	SP103850	Primary tumour - solid tissue	RECA-EU	tumour	1
DO46901	SP102969	Normal - blood derived	RECA-EU	normal	3
DO46901	SP102965	Primary tumour - solid tissue	RECA-EU	tumour	1
DO47064	SP103440	Normal - blood derived	RECA-EU	normal	1
DO47064	SP103436	Primary tumour - solid tissue	RECA-EU	tumour	2
DO46905	SP102985	Normal - blood derived	RECA-EU	normal	1
DO46905	SP102973	Primary tumour - solid tissue	RECA-EU	tumour	1
DO47068	SP103452	Normal - blood derived	RECA-EU	normal	3
DO47068	SP103444	Primary tumour - solid tissue	RECA-EU	tumour	2
DO46909	SP103001	Normal - blood derived	RECA-EU	normal	1
DO46909	SP102989	Primary tumour - solid tissue	RECA-EU	tumour	1
DO47072	SP103463	Normal - blood derived	RECA-EU	normal	2
DO47072	SP103455	Primary tumour - solid tissue	RECA-EU	tumour	1
DO46913	SP103017	Normal - blood derived	RECA-EU	normal	2
DO46913	SP103005	Primary tumour - solid tissue	RECA-EU	tumour	2
DO47076	SP103479	Normal - blood derived	RECA-EU	normal	1
DO47076	SP103467	Primary tumour - solid tissue	RECA-EU	tumour	2
DO46917	SP103033	Normal - blood derived	RECA-EU	normal	3
DO46917	SP103021	Primary tumour - solid tissue	RECA-EU	tumour	2
DO47080	SP103491	Normal - blood derived	RECA-EU	normal	0
DO47080	SP103483	Primary tumour - solid tissue	RECA-EU	tumour	0
DO47243	SP103847	Normal - blood derived	RECA-EU	normal	1
DO47243	SP103844	Primary tumour - solid tissue	RECA-EU	tumour	3
DO47084	SP103503	Normal - blood derived	RECA-EU	normal	3
DO47084	SP103495	Primary tumour - solid tissue	RECA-EU	tumour	1
DO46921	SP103041	Normal - blood derived	RECA-EU	normal	1
DO46921	SP103037	Primary tumour - solid tissue	RECA-EU	tumour	2
DO47088	SP103511	Normal - blood derived	RECA-EU	normal	3
DO47088	SP103507	Primary tumour - solid tissue	RECA-EU	tumour	2
DO46925	SP103053	Normal - blood derived	RECA-EU	normal	3
DO46925	SP103045	Primary tumour - solid tissue	RECA-EU	tumour	3
DO47092	SP103519	Normal - blood derived	RECA-EU	normal	1
DO47092	SP103515	Primary tumour - solid tissue	RECA-EU	tumour	2
DO46929	SP103061	Normal - blood derived	RECA-EU	normal	1
DO46929	SP103057	Primary tumour - solid tissue	RECA-EU	tumour	3
DO47096	SP103531	Normal - blood derived	RECA-EU	normal	2
DO47096	SP103523	Primary tumour - solid tissue	RECA-EU	tumour	2
DO46933	SP103077	Normal - blood derived	RECA-EU	normal	2
DO46933	SP103065	Primary tumour - solid tissue	RECA-EU	tumour	2
DO47100	SP103543	Normal - blood derived	RECA-EU	normal	1
DO47100	SP103535	Primary tumour - solid tissue	RECA-EU	tumour	3
DO46937	SP103084	Normal - blood derived	RECA-EU	normal	1
DO46937	SP103080	Primary tumour - solid tissue	RECA-EU	tumour	3
DO47104	SP103551	Normal - blood derived	RECA-EU	normal	1
DO47104	SP103547	Primary tumour - solid tissue	RECA-EU	tumour	1
DO46941	SP103096	Normal - blood derived	RECA-EU	normal	1
DO46941	SP103088	Primary tumour - solid tissue	RECA-EU	tumour	1
DO47108	SP103563	Normal - blood derived	RECA-EU	normal	2
DO47108	SP103555	Primary tumour - solid tissue	RECA-EU	tumour	1
DO46945	SP103112	Normal - blood derived	RECA-EU	normal	1
DO46945	SP103100	Primary tumour - solid tissue	RECA-EU	tumour	2
DO47112	SP103571	Normal - blood derived	RECA-EU	normal	2
DO47112	SP103567	Primary tumour - solid tissue	RECA-EU	tumour	1
DO46949	SP103124	Normal - blood derived	RECA-EU	normal	2
DO46949	SP103116	Primary tumour - solid tissue	RECA-EU	tumour	1
DO47116	SP103579	Normal - blood derived	RECA-EU	normal	2
DO47116	SP103575	Primary tumour - solid tissue	RECA-EU	tumour	1
DO46953	SP103136	Normal - blood derived	RECA-EU	normal	2
DO46953	SP103128	Primary tumour - solid tissue	RECA-EU	tumour	2
DO47120	SP103591	Normal - blood derived	RECA-EU	normal	1
DO47120	SP103583	Primary tumour - solid tissue	RECA-EU	tumour	3
DO46957	SP103152	Normal - blood derived	RECA-EU	normal	1
DO46957	SP103140	Primary tumour - solid tissue	RECA-EU	tumour	2
DO46826	SP102717	Normal - blood derived	RECA-EU	normal	2
DO46826	SP102716	Primary tumour - solid tissue	RECA-EU	tumour	1
DO46961	SP103168	Normal - blood derived	RECA-EU	normal	1
DO46961	SP103156	Primary tumour - solid tissue	RECA-EU	tumour	3
DO47124	SP103599	Normal - blood derived	RECA-EU	normal	1
DO47124	SP103595	Primary tumour - solid tissue	RECA-EU	tumour	2
DO46965	SP103181	Normal - blood derived	RECA-EU	normal	1
DO46965	SP103172	Primary tumour - solid tissue	RECA-EU	tumour	1
DO47128	SP103615	Normal - blood derived	RECA-EU	normal	2
DO47128	SP103603	Primary tumour - solid tissue	RECA-EU	tumour	1
DO46969	SP103193	Normal - blood derived	RECA-EU	normal	2
DO46969	SP103185	Primary tumour - solid tissue	RECA-EU	tumour	1
DO47132	SP103627	Normal - blood derived	RECA-EU	normal	2
DO47132	SP103619	Primary tumour - solid tissue	RECA-EU	tumour	1
DO46973	SP103209	Normal - blood derived	RECA-EU	normal	1
DO46973	SP103197	Primary tumour - solid tissue	RECA-EU	tumour	3
DO47136	SP103635	Normal - blood derived	RECA-EU	normal	2
DO47136	SP103631	Primary tumour - solid tissue	RECA-EU	tumour	4
DO46977	SP103217	Normal - blood derived	RECA-EU	normal	1
DO46977	SP103213	Primary tumour - solid tissue	RECA-EU	tumour	3
DO47140	SP103651	Normal - blood derived	RECA-EU	normal	3
DO47140	SP103639	Primary tumour - solid tissue	RECA-EU	tumour	1
DO46980	SP103229	Normal - blood derived	RECA-EU	normal	1
DO46980	SP103221	Primary tumour - solid tissue	RECA-EU	tumour	3
DO47144	SP103664	Normal - blood derived	RECA-EU	normal	2
DO47144	SP103655	Primary tumour - solid tissue	RECA-EU	tumour	1
DO46984	SP103241	Normal - blood derived	RECA-EU	normal	1
DO46984	SP103233	Primary tumour - solid tissue	RECA-EU	tumour	0
DO47147	SP103670	Normal - blood derived	RECA-EU	normal	3
DO47147	SP103667	Primary tumour - solid tissue	RECA-EU	tumour	3
DO46988	SP103257	Normal - blood derived	RECA-EU	normal	2
DO46988	SP103245	Primary tumour - solid tissue	RECA-EU	tumour	2
DO47150	SP103676	Normal - blood derived	RECA-EU	normal	1
DO47150	SP103673	Primary tumour - solid tissue	RECA-EU	tumour	2
DO46992	SP103269	Normal - blood derived	RECA-EU	normal	1
DO46992	SP103261	Primary tumour - solid tissue	RECA-EU	tumour	2
DO47153	SP103682	Normal - blood derived	RECA-EU	normal	2
DO47153	SP103679	Primary tumour - solid tissue	RECA-EU	tumour	1
DO46996	SP103285	Normal - blood derived	RECA-EU	normal	2
DO46996	SP103273	Primary tumour - solid tissue	RECA-EU	tumour	1
DO47156	SP103691	Normal - blood derived	RECA-EU	normal	2
DO47156	SP103685	Primary tumour - solid tissue	RECA-EU	tumour	1
DO47000	SP103296	Normal - blood derived	RECA-EU	normal	3
DO47000	SP103288	Primary tumour - solid tissue	RECA-EU	tumour	1
DO47159	SP103703	Normal - blood derived	RECA-EU	normal	1
DO47159	SP103694	Primary tumour - solid tissue	RECA-EU	tumour	1
DO47237	SP103835	Normal - blood derived	RECA-EU	normal	2
DO47237	SP103832	Primary tumour - solid tissue	RECA-EU	tumour	3
DO47004	SP103312	Normal - blood derived	RECA-EU	normal	0
DO47004	SP103300	Primary tumour - solid tissue	RECA-EU	tumour	0
DO47162	SP103712	Normal - blood derived	RECA-EU	normal	0
DO47162	SP103706	Primary tumour - solid tissue	RECA-EU	tumour	0
DO47165	SP103718	Normal - blood derived	RECA-EU	normal	2
DO47165	SP103715	Primary tumour - solid tissue	RECA-EU	tumour	2
DO47168	SP103727	Normal - blood derived	RECA-EU	normal	2
DO47168	SP103721	Primary tumour - solid tissue	RECA-EU	tumour	1
DO47012	SP103336	Normal - blood derived	RECA-EU	normal	0
DO47012	SP103324	Primary tumour - solid tissue	RECA-EU	tumour	1
DO47171	SP103739	Normal - blood derived	RECA-EU	normal	0
DO47171	SP103730	Primary tumour - solid tissue	RECA-EU	tumour	1
DO47016	SP103352	Normal - blood derived	RECA-EU	normal	1
DO47016	SP103340	Primary tumour - solid tissue	RECA-EU	tumour	2
DO47174	SP103751	Normal - blood derived	RECA-EU	normal	2
DO47174	SP103742	Primary tumour - solid tissue	RECA-EU	tumour	0
DO1001	SP2144	Primary tumour - solid tissue	BRCA-UK	tumour	0
DO1001	SP2162	Normal - blood derived	BRCA-UK	normal	0
DO1002	SP2145	Primary tumour - solid tissue	BRCA-UK	tumour	3
DO1002	SP2163	Normal - blood derived	BRCA-UK	normal	3
DO1003	SP2146	Primary tumour - solid tissue	BRCA-UK	tumour	4
DO1003	SP2164	Normal - blood derived	BRCA-UK	normal	3
DO1000	SP2143	Primary tumour - solid tissue	BRCA-UK	tumour	19
DO1000	SP2161	Normal - blood derived	BRCA-UK	normal	28
DO1004	SP2147	Primary tumour - solid tissue	BRCA-UK	tumour	2
DO1004	SP2165	Normal - blood derived	BRCA-UK	normal	1
DO1005	SP2148	Primary tumour - solid tissue	BRCA-UK	tumour	1
DO1005	SP2166	Normal - blood derived	BRCA-UK	normal	2
DO1006	SP2149	Primary tumour - solid tissue	BRCA-UK	tumour	1
DO1006	SP2167	Normal - blood derived	BRCA-UK	normal	1
DO1007	SP2150	Primary tumour - solid tissue	BRCA-UK	tumour	0
DO1007	SP2168	Normal - blood derived	BRCA-UK	normal	0
DO1008	SP2151	Primary tumour - solid tissue	BRCA-UK	tumour	1
DO1008	SP2169	Normal - blood derived	BRCA-UK	normal	0
DO1009	SP2152	Primary tumour - solid tissue	BRCA-UK	tumour	0
DO1009	SP2170	Normal - blood derived	BRCA-UK	normal	0
DO1018	SP2349	Primary tumour - solid tissue	BRCA-UK	tumour	3
DO1018	SP2171	Normal - blood derived	BRCA-UK	normal	3
DO1020	SP2357	Primary tumour - solid tissue	BRCA-UK	tumour	4
DO1020	SP2173	Normal - blood derived	BRCA-UK	normal	3
DO1010	SP2153	Primary tumour - solid tissue	BRCA-UK	tumour	0
DO1010	SP2175	Normal - blood derived	BRCA-UK	normal	0
DO1011	SP2154	Primary tumour - solid tissue	BRCA-UK	tumour	0
DO1011	SP2177	Normal - blood derived	BRCA-UK	normal	1
DO1012	SP2155	Primary tumour - solid tissue	BRCA-UK	tumour	1
DO1012	SP2179	Normal - blood derived	BRCA-UK	normal	1
DO1076	SP2293	Primary tumour - solid tissue	BRCA-UK	tumour	2
DO1076	SP2581	Normal - tissue adjacent to primary	BRCA-UK	normal	0
DO1013	SP2156	Primary tumour - solid tissue	BRCA-UK	tumour	0
DO1013	SP2181	Normal - blood derived	BRCA-UK	normal	0
DO1014	SP2157	Primary tumour - solid tissue	BRCA-UK	tumour	0
DO1014	SP2183	Normal - blood derived	BRCA-UK	normal	0
DO1015	SP2158	Primary tumour - solid tissue	BRCA-UK	tumour	0
DO1015	SP2185	Normal - blood derived	BRCA-UK	normal	0
DO1016	SP2159	Primary tumour - solid tissue	BRCA-UK	tumour	0
DO1016	SP2187	Normal - blood derived	BRCA-UK	normal	0
DO1017	SP2160	Primary tumour - solid tissue	BRCA-UK	tumour	1
DO1017	SP2189	Normal - blood derived	BRCA-UK	normal	3
DO52538	SP116331	Primary tumour - solid tissue	BRCA-UK	tumour	4
DO52538	SP116332	Normal - blood derived	BRCA-UK	normal	1
DO52726	SP116786	Primary tumour - blood derived (peripheral blood)	CMDI-UK	tumour	0
DO52539	SP116333	Primary tumour - solid tissue	BRCA-UK	tumour	0
DO52539	SP116334	Normal - blood derived	BRCA-UK	normal	0
DO52540	SP116335	Primary tumour - solid tissue	BRCA-UK	tumour	0
DO52540	SP116336	Normal - blood derived	BRCA-UK	normal	2
DO52541	SP116337	Primary tumour - solid tissue	BRCA-UK	tumour	1
DO52541	SP116338	Normal - blood derived	BRCA-UK	normal	0
DO52542	SP116339	Primary tumour - solid tissue	BRCA-UK	tumour	0
DO52542	SP116340	Normal - blood derived	BRCA-UK	normal	0
DO52726	SP116785	Normal - blood derived	CMDI-UK	normal	9
DO52543	SP116341	Primary tumour - solid tissue	BRCA-UK	tumour	0
DO52543	SP116342	Normal - blood derived	BRCA-UK	normal	0
DO52544	SP116343	Primary tumour - solid tissue	BRCA-UK	tumour	1
DO52544	SP116344	Normal - blood derived	BRCA-UK	normal	2
DO52545	SP116345	Primary tumour - solid tissue	BRCA-UK	tumour	1
DO52545	SP116346	Normal - blood derived	BRCA-UK	normal	1
DO52546	SP116347	Primary tumour - solid tissue	BRCA-UK	tumour	1
DO52546	SP116348	Normal - blood derived	BRCA-UK	normal	0
DO52547	SP116349	Primary tumour - solid tissue	BRCA-UK	tumour	0
DO52547	SP116350	Normal - blood derived	BRCA-UK	normal	0
DO52548	SP116351	Primary tumour - solid tissue	BRCA-UK	tumour	1
DO52548	SP116352	Normal - blood derived	BRCA-UK	normal	2
DO52549	SP116353	Primary tumour - solid tissue	BRCA-UK	tumour	0
DO52549	SP116354	Normal - blood derived	BRCA-UK	normal	0
DO52550	SP116355	Primary tumour - solid tissue	BRCA-UK	tumour	0
DO52550	SP116356	Normal - blood derived	BRCA-UK	normal	0
DO52551	SP116357	Primary tumour - solid tissue	BRCA-UK	tumour	1
DO52551	SP116358	Normal - blood derived	BRCA-UK	normal	0
DO52552	SP116359	Primary tumour - solid tissue	BRCA-UK	tumour	0
DO52552	SP116360	Normal - blood derived	BRCA-UK	normal	1
DO52553	SP116361	Primary tumour - solid tissue	BRCA-UK	tumour	1
DO52553	SP116362	Normal - blood derived	BRCA-UK	normal	2
DO52605	SP116498	Normal - solid tissue	BOCA-UK	normal	1
DO52605	SP116496	Primary tumour - solid tissue	BOCA-UK	tumour	0
DO52606	SP116501	Normal - blood derived	BOCA-UK	normal	2
DO52606	SP116499	Primary tumour - solid tissue	BOCA-UK	tumour	0
DO52607	SP116504	Normal - blood derived	BOCA-UK	normal	1
DO52607	SP116502	Primary tumour - solid tissue	BOCA-UK	tumour	1
DO52608	SP116507	Normal - blood derived	BOCA-UK	normal	3
DO52608	SP116505	Primary tumour - solid tissue	BOCA-UK	tumour	1
DO52610	SP116510	Normal - blood derived	BOCA-UK	normal	1
DO52610	SP116509	Primary tumour - solid tissue	BOCA-UK	tumour	1
DO52611	SP116514	Normal - blood derived	BOCA-UK	normal	2
DO52611	SP116512	Primary tumour - solid tissue	BOCA-UK	tumour	5
DO52742	SP116845	Normal - blood derived	CMDI-UK	normal	7
DO52742	SP116846	Primary tumour - blood derived (peripheral blood)	CMDI-UK	tumour	6
DO52554	SP116363	Primary tumour - solid tissue	BRCA-UK	tumour	1
DO52554	SP116364	Normal - blood derived	BRCA-UK	normal	1
DO52555	SP116365	Primary tumour - solid tissue	BRCA-UK	tumour	0
DO52555	SP116366	Normal - blood derived	BRCA-UK	normal	0
DO52743	SP116851	Primary tumour - blood derived (peripheral blood)	CMDI-UK	tumour	1
DO52741	SP116840	Normal - blood derived	CMDI-UK	normal	12
DO52612	SP116515	Primary tumour - solid tissue	BOCA-UK	tumour	0
DO52612	SP116517	Normal - blood derived	BOCA-UK	normal	2
DO52613	SP116519	Normal - blood derived	BOCA-UK	normal	1
DO52613	SP116518	Primary tumour - solid tissue	BOCA-UK	tumour	0
DO52615	SP116522	Normal - blood derived	BOCA-UK	normal	1
DO52615	SP116520	Primary tumour - solid tissue	BOCA-UK	tumour	0
DO52616	SP116524	Normal - blood derived	BOCA-UK	normal	1
DO52616	SP116523	Primary tumour - solid tissue	BOCA-UK	tumour	1
DO52617	SP116527	Normal - blood derived	BOCA-UK	normal	1
DO52617	SP116525	Primary tumour - solid tissue	BOCA-UK	tumour	0
DO52618	SP116529	Normal - blood derived	BOCA-UK	normal	1
DO52618	SP116528	Primary tumour - solid tissue	BOCA-UK	tumour	0
DO52619	SP116533	Normal - blood derived	BOCA-UK	normal	6
DO52619	SP116531	Primary tumour - solid tissue	BOCA-UK	tumour	7
DO52620	SP116535	Normal - blood derived	BOCA-UK	normal	1
DO52620	SP116534	Primary tumour - solid tissue	BOCA-UK	tumour	0
DO52621	SP116537	Normal - solid tissue	BOCA-UK	normal	0
DO52621	SP116536	Primary tumour - solid tissue	BOCA-UK	tumour	0
DO52622	SP116540	Normal - blood derived	BOCA-UK	normal	1
DO52622	SP116539	Primary tumour - solid tissue	BOCA-UK	tumour	0
DO52623	SP116543	Normal - blood derived	BOCA-UK	normal	8
DO52623	SP116542	Primary tumour - solid tissue	BOCA-UK	tumour	0
DO52625	SP116546	Normal - blood derived	BOCA-UK	normal	1
DO52625	SP116545	Primary tumour - solid tissue	BOCA-UK	tumour	0
DO52626	SP116549	Normal - blood derived	BOCA-UK	normal	2
DO52626	SP116548	Primary tumour - solid tissue	BOCA-UK	tumour	0
DO52627	SP116552	Normal - blood derived	BOCA-UK	normal	1
DO52627	SP116550	Primary tumour - solid tissue	BOCA-UK	tumour	0
DO52629	SP116555	Normal - blood derived	BOCA-UK	normal	2
DO52629	SP116553	Primary tumour - solid tissue	BOCA-UK	tumour	0
DO52630	SP116558	Normal - blood derived	BOCA-UK	normal	1
DO52630	SP116557	Primary tumour - solid tissue	BOCA-UK	tumour	0
DO52631	SP116560	Normal - blood derived	BOCA-UK	normal	1
DO52631	SP116559	Primary tumour - solid tissue	BOCA-UK	tumour	0
DO52632	SP116563	Normal - blood derived	BOCA-UK	normal	3
DO52632	SP116562	Primary tumour - solid tissue	BOCA-UK	tumour	0
DO52633	SP116566	Normal - blood derived	BOCA-UK	normal	2
DO52633	SP116564	Primary tumour - solid tissue	BOCA-UK	tumour	0
DO52635	SP116569	Normal - blood derived	BOCA-UK	normal	1
DO52635	SP116567	Primary tumour - solid tissue	BOCA-UK	tumour	0
DO52636	SP116572	Normal - blood derived	BOCA-UK	normal	3
DO52636	SP116571	Primary tumour - solid tissue	BOCA-UK	tumour	1
DO52637	SP116575	Normal - blood derived	BOCA-UK	normal	1
DO52637	SP116573	Primary tumour - solid tissue	BOCA-UK	tumour	1
DO52638	SP116577	Normal - solid tissue	BOCA-UK	normal	0
DO52638	SP116576	Primary tumour - solid tissue	BOCA-UK	tumour	1
DO52556	SP116367	Primary tumour - solid tissue	BRCA-UK	tumour	1
DO52556	SP116368	Normal - blood derived	BRCA-UK	normal	1
DO52557	SP116369	Primary tumour - solid tissue	BRCA-UK	tumour	1
DO52557	SP116370	Normal - blood derived	BRCA-UK	normal	1
DO52558	SP116371	Primary tumour - solid tissue	BRCA-UK	tumour	0
DO52558	SP116372	Normal - blood derived	BRCA-UK	normal	5
DO52639	SP116578	Primary tumour - solid tissue	BOCA-UK	tumour	1
DO52639	SP116580	Normal - blood derived	BOCA-UK	normal	1
DO52640	SP116584	Normal - blood derived	BOCA-UK	normal	7
DO52640	SP116582	Primary tumour - solid tissue	BOCA-UK	tumour	6
DO52641	SP116588	Normal - blood derived	BOCA-UK	normal	8
DO52641	SP116586	Primary tumour - solid tissue	BOCA-UK	tumour	7
DO52761	SP116919	Primary tumour - blood derived (peripheral blood)	CMDI-UK	tumour	0
DO52761	SP116918	Normal - blood derived	CMDI-UK	normal	2
DO52743	SP116850	Normal - blood derived	CMDI-UK	normal	1
DO52744	SP116857	Primary tumour - blood derived (peripheral blood)	CMDI-UK	tumour	0
DO52744	SP116855	Normal - blood derived	CMDI-UK	normal	5
DO52745	SP116859	Normal - blood derived	CMDI-UK	normal	4
DO52745	SP116862	Primary tumour - blood derived (peripheral blood)	CMDI-UK	tumour	6
DO52747	SP116868	Primary tumour - blood derived (peripheral blood)	CMDI-UK	tumour	6
DO52727	SP116788	Primary tumour - blood derived (peripheral blood)	CMDI-UK	tumour	3
DO52727	SP116787	Normal - blood derived	CMDI-UK	normal	8
DO52729	SP116791	Primary tumour - blood derived (bone marrow)	CMDI-UK	tumour	0
DO52729	SP116792	Normal - blood derived	CMDI-UK	normal	6
DO52741	SP116843	Primary tumour - blood derived (peripheral blood)	CMDI-UK	tumour	0
DO52747	SP116864	Normal - blood derived	CMDI-UK	normal	32
DO52749	SP116870	Normal - blood derived	CMDI-UK	normal	4
DO52749	SP116871	Primary tumour - blood derived (peripheral blood)	CMDI-UK	tumour	2
DO52750	SP116876	Primary tumour - blood derived (bone marrow)	CMDI-UK	tumour	0
DO52750	SP116874	Normal - blood derived	CMDI-UK	normal	2
DO52751	SP116881	Primary tumour - blood derived (peripheral blood)	CMDI-UK	tumour	1
DO52731	SP116797	Primary tumour - blood derived (peripheral blood)	CMDI-UK	tumour	5
DO52559	SP116373	Primary tumour - solid tissue	BRCA-UK	tumour	0
DO52559	SP116374	Normal - blood derived	BRCA-UK	normal	1
DO52751	SP116879	Normal - blood derived	CMDI-UK	normal	0
DO52752	SP116887	Normal - blood derived	CMDI-UK	normal	1
DO52642	SP116591	Normal - blood derived	BOCA-UK	normal	7
DO52642	SP116589	Primary tumour - solid tissue	BOCA-UK	tumour	6
DO52643	SP116595	Normal - blood derived	BOCA-UK	normal	6
DO52643	SP116593	Primary tumour - solid tissue	BOCA-UK	tumour	3
DO52645	SP116597	Normal - blood derived	BOCA-UK	normal	8
DO52645	SP116596	Primary tumour - solid tissue	BOCA-UK	tumour	3
DO52646	SP116601	Normal - blood derived	BOCA-UK	normal	8
DO52646	SP116599	Primary tumour - solid tissue	BOCA-UK	tumour	4
DO52731	SP116796	Normal - blood derived	CMDI-UK	normal	5
DO52752	SP116888	Primary tumour - blood derived (peripheral blood)	CMDI-UK	tumour	6
DO52753	SP116890	Normal - blood derived	CMDI-UK	normal	1
DO52753	SP116893	Primary tumour - blood derived (peripheral blood)	CMDI-UK	tumour	1
DO52754	SP116894	Normal - blood derived	CMDI-UK	normal	1
DO52754	SP116897	Primary tumour - blood derived (peripheral blood)	CMDI-UK	tumour	3
DO52756	SP116899	Normal - blood derived	CMDI-UK	normal	1
DO52756	SP116901	Primary tumour - blood derived (peripheral blood)	CMDI-UK	tumour	4
DO52757	SP116903	Normal - blood derived	CMDI-UK	normal	5
DO52757	SP116904	Primary tumour - blood derived (peripheral blood)	CMDI-UK	tumour	2
DO52758	SP116907	Normal - blood derived	CMDI-UK	normal	0
DO52758	SP116909	Primary tumour - blood derived (peripheral blood)	CMDI-UK	tumour	0
DO52760	SP116912	Normal - blood derived	CMDI-UK	normal	7
DO52760	SP116915	Primary tumour - blood derived (peripheral blood)	CMDI-UK	tumour	7
DO52732	SP116802	Primary tumour - blood derived (peripheral blood)	CMDI-UK	tumour	0
DO52732	SP116800	Normal - blood derived	CMDI-UK	normal	9
DO52762	SP116920	Primary tumour - blood derived (peripheral blood)	CMDI-UK	tumour	2
DO52733	SP116806	Primary tumour - blood derived (peripheral blood)	CMDI-UK	tumour	1
DO52733	SP116805	Normal - blood derived	CMDI-UK	normal	7
DO52734	SP116809	Primary tumour - blood derived (peripheral blood)	CMDI-UK	tumour	5
DO52734	SP116808	Normal - blood derived	CMDI-UK	normal	9
DO52735	SP116815	Primary tumour - blood derived (peripheral blood)	CMDI-UK	tumour	6
DO52735	SP116814	Normal - blood derived	CMDI-UK	normal	31
DO52736	SP116816	Normal - blood derived	CMDI-UK	normal	0
DO52736	SP116820	Primary tumour - blood derived (peripheral blood)	CMDI-UK	tumour	0
DO52737	SP116822	Normal - blood derived	CMDI-UK	normal	0
DO52564	SP116383	Primary tumour - solid tissue	BOCA-UK	tumour	0
DO52564	SP116384	Normal - blood derived	BOCA-UK	normal	0
DO52565	SP116385	Primary tumour - solid tissue	BOCA-UK	tumour	1
DO52565	SP116386	Normal - blood derived	BOCA-UK	normal	2
DO52762	SP116922	Normal - blood derived	CMDI-UK	normal	1
DO52737	SP116826	Primary tumour - blood derived (peripheral blood)	CMDI-UK	tumour	0
DO52738	SP116827	Normal - blood derived	CMDI-UK	normal	6
DO52560	SP116376	Normal - other	BRCA-UK	normal	0
DO52560	SP116375	Primary tumour - solid tissue	BRCA-UK	tumour	0
DO52566	SP116387	Primary tumour - solid tissue	BOCA-UK	tumour	4
DO52566	SP116388	Normal - blood derived	BOCA-UK	normal	2
DO52567	SP116389	Primary tumour - solid tissue	BOCA-UK	tumour	6
DO52567	SP116390	Normal - blood derived	BOCA-UK	normal	0
DO52561	SP116377	Primary tumour - solid tissue	BRCA-UK	tumour	1
DO52561	SP116378	Normal - blood derived	BRCA-UK	normal	0
DO52568	SP116391	Primary tumour - solid tissue	BOCA-UK	tumour	6
DO52568	SP116392	Normal - blood derived	BOCA-UK	normal	1
DO52569	SP116393	Primary tumour - solid tissue	BOCA-UK	tumour	6
DO52569	SP116394	Normal - solid tissue	BOCA-UK	normal	8
DO52570	SP116395	Primary tumour - solid tissue	BOCA-UK	tumour	7
DO52570	SP116397	Normal - solid tissue	BOCA-UK	normal	7
DO52571	SP116398	Primary tumour - solid tissue	BOCA-UK	tumour	7
DO52571	SP116399	Normal - blood derived	BOCA-UK	normal	7
DO52572	SP116401	Primary tumour - solid tissue	BOCA-UK	tumour	6
DO52572	SP116402	Normal - solid tissue	BOCA-UK	normal	8
DO52573	SP116404	Primary tumour - solid tissue	BOCA-UK	tumour	7
DO52573	SP116405	Normal - blood derived	BOCA-UK	normal	6
DO52574	SP116406	Primary tumour - solid tissue	BOCA-UK	tumour	7
DO52574	SP116408	Normal - blood derived	BOCA-UK	normal	2
DO52575	SP116409	Primary tumour - solid tissue	BOCA-UK	tumour	7
DO52575	SP116411	Normal - blood derived	BOCA-UK	normal	5
DO52576	SP116412	Primary tumour - solid tissue	BOCA-UK	tumour	6
DO52576	SP116414	Normal - blood derived	BOCA-UK	normal	7
DO52577	SP116416	Primary tumour - solid tissue	BOCA-UK	tumour	5
DO52577	SP116417	Normal - blood derived	BOCA-UK	normal	6
DO52578	SP116419	Primary tumour - solid tissue	BOCA-UK	tumour	6
DO52578	SP116420	Normal - blood derived	BOCA-UK	normal	6
DO52579	SP116422	Primary tumour - solid tissue	BOCA-UK	tumour	6
DO52579	SP116423	Normal - blood derived	BOCA-UK	normal	4
DO52580	SP116424	Primary tumour - solid tissue	BOCA-UK	tumour	7
DO52580	SP116426	Normal - blood derived	BOCA-UK	normal	5
DO52581	SP116428	Primary tumour - solid tissue	BOCA-UK	tumour	7
DO52581	SP116429	Normal - blood derived	BOCA-UK	normal	6
DO52582	SP116431	Primary tumour - solid tissue	BOCA-UK	tumour	5
DO52582	SP116432	Normal - blood derived	BOCA-UK	normal	4
DO52583	SP116434	Primary tumour - solid tissue	BOCA-UK	tumour	6
DO52583	SP116435	Normal - blood derived	BOCA-UK	normal	7
DO52584	SP116437	Primary tumour - solid tissue	BOCA-UK	tumour	7
DO52584	SP116438	Normal - solid tissue	BOCA-UK	normal	6
DO52585	SP116440	Primary tumour - solid tissue	BOCA-UK	tumour	1
DO52585	SP116441	Normal - blood derived	BOCA-UK	normal	2
DO52587	SP116442	Primary tumour - solid tissue	BOCA-UK	tumour	9
DO52587	SP116444	Normal - blood derived	BOCA-UK	normal	6
DO52588	SP116446	Primary tumour - solid tissue	BOCA-UK	tumour	6
DO52588	SP116447	Normal - blood derived	BOCA-UK	normal	6
DO52589	SP116448	Primary tumour - solid tissue	BOCA-UK	tumour	8
DO52589	SP116449	Normal - blood derived	BOCA-UK	normal	4
DO52590	SP116450	Primary tumour - solid tissue	BOCA-UK	tumour	0
DO52590	SP116451	Normal - blood derived	BOCA-UK	normal	6
DO52591	SP116455	Normal - blood derived	BOCA-UK	normal	5
DO52591	SP116453	Primary tumour - solid tissue	BOCA-UK	tumour	2
DO52592	SP116458	Normal - blood derived	BOCA-UK	normal	6
DO52592	SP116456	Primary tumour - solid tissue	BOCA-UK	tumour	3
DO52593	SP116461	Normal - blood derived	BOCA-UK	normal	6
DO52593	SP116459	Primary tumour - solid tissue	BOCA-UK	tumour	1
DO52594	SP116464	Normal - blood derived	BOCA-UK	normal	1
DO52594	SP116462	Primary tumour - solid tissue	BOCA-UK	tumour	7
DO52595	SP116467	Normal - blood derived	BOCA-UK	normal	1
DO52595	SP116465	Primary tumour - solid tissue	BOCA-UK	tumour	8
DO52596	SP116470	Normal - blood derived	BOCA-UK	normal	3
DO52596	SP116469	Primary tumour - solid tissue	BOCA-UK	tumour	3
DO52597	SP116473	Normal - blood derived	BOCA-UK	normal	3
DO52597	SP116472	Primary tumour - solid tissue	BOCA-UK	tumour	7
DO52598	SP116476	Normal - blood derived	BOCA-UK	normal	5
DO52598	SP116475	Primary tumour - solid tissue	BOCA-UK	tumour	3
DO52599	SP116480	Normal - blood derived	BOCA-UK	normal	4
DO52599	SP116478	Primary tumour - solid tissue	BOCA-UK	tumour	3
DO52600	SP116483	Normal - blood derived	BOCA-UK	normal	6
DO52600	SP116481	Primary tumour - solid tissue	BOCA-UK	tumour	2
DO52601	SP116485	Normal - blood derived	BOCA-UK	normal	6
DO52601	SP116484	Primary tumour - solid tissue	BOCA-UK	tumour	6
DO52602	SP116488	Normal - blood derived	BOCA-UK	normal	4
DO52602	SP116487	Primary tumour - solid tissue	BOCA-UK	tumour	6
DO52603	SP116491	Normal - blood derived	BOCA-UK	normal	9
DO52603	SP116490	Primary tumour - solid tissue	BOCA-UK	tumour	2
DO52562	SP116380	Normal - blood derived	BRCA-UK	normal	0
DO52562	SP116379	Primary tumour - solid tissue	BRCA-UK	tumour	0
DO52738	SP116830	Primary tumour - blood derived (peripheral blood)	CMDI-UK	tumour	3
DO52739	SP116833	Normal - blood derived	CMDI-UK	normal	8
DO52739	SP116835	Primary tumour - blood derived (peripheral blood)	CMDI-UK	tumour	4
DO52740	SP116836	Normal - buccal cell	CMDI-UK	normal	12
DO52740	SP116837	Primary tumour - blood derived (peripheral blood)	CMDI-UK	tumour	0
DO52763	SP116925	Primary tumour - blood derived (bone marrow)	CMDI-UK	tumour	1
DO52763	SP116926	Normal - blood derived	CMDI-UK	normal	4
DO52604	SP116495	Normal - blood derived	BOCA-UK	normal	2
DO52604	SP116493	Primary tumour - solid tissue	BOCA-UK	tumour	3
DO44740	SP97925	Normal - tissue adjacent to primary	LICA-FR	normal	2
DO44740	SP97681	Primary tumour - solid tissue	LICA-FR	tumour	2
DO44744	SP97929	Normal - tissue adjacent to primary	LICA-FR	normal	2
DO44744	SP97685	Primary tumour - solid tissue	LICA-FR	tumour	1
DO44806	SP97991	Normal - tissue adjacent to primary	LICA-FR	normal	2
DO44806	SP97747	Primary tumour - solid tissue	LICA-FR	tumour	2
DO44808	SP97993	Normal - tissue adjacent to primary	LICA-FR	normal	2
DO44808	SP97749	Primary tumour - solid tissue	LICA-FR	tumour	2
DO44828	SP112571	Normal - tissue adjacent to primary	LICA-FR	normal	2
DO44828	SP97771	Primary tumour - solid tissue	LICA-FR	tumour	2
DO44832	SP98017	Normal - tissue adjacent to primary	LICA-FR	normal	2
DO44832	SP97775	Primary tumour - solid tissue	LICA-FR	tumour	2
DO50409	SP111057	Primary tumour - solid tissue	ESAD-UK	tumour	2
DO50409	SP110991	Normal - solid tissue	ESAD-UK	normal	7
DO50410	SP111075	Primary tumour - solid tissue	ESAD-UK	tumour	1
DO50410	SP110993	Normal - solid tissue	ESAD-UK	normal	5
DO50411	SP111058	Primary tumour - solid tissue	ESAD-UK	tumour	1
DO50411	SP110994	Normal - solid tissue	ESAD-UK	normal	1
DO50316	SP110855	Primary tumour - solid tissue	ESAD-UK	tumour	2
DO50325	SP111000	Primary tumour - solid tissue	ESAD-UK	tumour	0
DO50412	SP111059	Primary tumour - solid tissue	ESAD-UK	tumour	0
DO50412	SP110998	Normal - solid tissue	ESAD-UK	normal	0
DO10858	SP23502	Primary tumour - solid tissue	ESAD-UK	tumour	15
DO10858	SP23501	Normal - blood derived	ESAD-UK	normal	3
DO50316	SP110996	Normal - solid tissue	ESAD-UK	normal	6
DO50326	SP111001	Primary tumour - solid tissue	ESAD-UK	tumour	0
DO50327	SP111002	Primary tumour - solid tissue	ESAD-UK	tumour	2
DO50332	SP111006	Primary tumour - solid tissue	ESAD-UK	tumour	3
DO50329	SP111088	Primary tumour - solid tissue	ESAD-UK	tumour	2
DO50330	SP111061	Primary tumour - solid tissue	ESAD-UK	tumour	12
DO50331	SP111004	Primary tumour - solid tissue	ESAD-UK	tumour	1
DO46787	SP102619	Normal - blood derived	PRAD-CA	normal	6
DO46787	SP102620	Primary tumour - solid tissue	PRAD-CA	tumour	43
DO46788	SP102621	Normal - blood derived	PRAD-CA	normal	3
DO46788	SP102622	Primary tumour - solid tissue	PRAD-CA	tumour	7
DO46789	SP102623	Normal - blood derived	PRAD-CA	normal	6
DO46789	SP102624	Primary tumour - solid tissue	PRAD-CA	tumour	10
DO46790	SP102625	Normal - blood derived	PRAD-CA	normal	3
DO46790	SP102626	Primary tumour - solid tissue	PRAD-CA	tumour	8
DO51044	SP112774	Normal - blood derived	PRAD-CA	normal	2
DO51044	SP112775	Primary tumour - solid tissue	PRAD-CA	tumour	2
DO51045	SP112776	Normal - blood derived	PRAD-CA	normal	4
DO51045	SP112777	Primary tumour - solid tissue	PRAD-CA	tumour	5
DO51046	SP112778	Normal - blood derived	PRAD-CA	normal	3
DO51046	SP112779	Primary tumour - solid tissue	PRAD-CA	tumour	6
DO51047	SP112780	Normal - blood derived	PRAD-CA	normal	7
DO51047	SP112781	Primary tumour - solid tissue	PRAD-CA	tumour	8
DO51048	SP112782	Normal - blood derived	PRAD-CA	normal	2
DO51048	SP112783	Primary tumour - solid tissue	PRAD-CA	tumour	7
DO51049	SP112784	Normal - blood derived	PRAD-CA	normal	2
DO51049	SP112785	Primary tumour - solid tissue	PRAD-CA	tumour	1
DO51050	SP112786	Normal - blood derived	PRAD-CA	normal	2
DO51050	SP112787	Primary tumour - solid tissue	PRAD-CA	tumour	5
DO51051	SP112788	Normal - blood derived	PRAD-CA	normal	3
DO51051	SP112789	Primary tumour - solid tissue	PRAD-CA	tumour	6
DO51052	SP112790	Normal - blood derived	PRAD-CA	normal	3
DO51052	SP112791	Primary tumour - solid tissue	PRAD-CA	tumour	6
DO51053	SP112792	Normal - blood derived	PRAD-CA	normal	3
DO51053	SP112793	Primary tumour - solid tissue	PRAD-CA	tumour	6
DO51054	SP112794	Normal - blood derived	PRAD-CA	normal	2
DO51054	SP112795	Primary tumour - solid tissue	PRAD-CA	tumour	3
DO51055	SP112796	Normal - blood derived	PRAD-CA	normal	2
DO51055	SP112797	Primary tumour - solid tissue	PRAD-CA	tumour	3
DO51056	SP112798	Normal - blood derived	PRAD-CA	normal	3
DO51056	SP112799	Primary tumour - solid tissue	PRAD-CA	tumour	5
DO51057	SP112800	Normal - blood derived	PRAD-CA	normal	3
DO51057	SP112801	Primary tumour - solid tissue	PRAD-CA	tumour	6
DO46792	SP102629	Normal - blood derived	PRAD-CA	normal	7
DO46792	SP102630	Primary tumour - solid tissue	PRAD-CA	tumour	14
DO46793	SP102632	Normal - blood derived	PRAD-CA	normal	3
DO46793	SP102633	Primary tumour - solid tissue	PRAD-CA	tumour	8
DO51058	SP112802	Normal - blood derived	PRAD-CA	normal	8
DO51058	SP112803	Primary tumour - solid tissue	PRAD-CA	tumour	7
DO51059	SP112804	Normal - blood derived	PRAD-CA	normal	15
DO51059	SP112805	Primary tumour - solid tissue	PRAD-CA	tumour	10
DO51060	SP112806	Normal - blood derived	PRAD-CA	normal	9
DO51060	SP112807	Primary tumour - solid tissue	PRAD-CA	tumour	10
DO51061	SP112808	Normal - blood derived	PRAD-CA	normal	3
DO51061	SP112809	Primary tumour - solid tissue	PRAD-CA	tumour	5
DO51062	SP112810	Normal - blood derived	PRAD-CA	normal	15
DO51062	SP112811	Primary tumour - solid tissue	PRAD-CA	tumour	8
DO51063	SP112812	Normal - blood derived	PRAD-CA	normal	2
DO51063	SP112813	Primary tumour - solid tissue	PRAD-CA	tumour	8
DO51064	SP112814	Normal - blood derived	PRAD-CA	normal	5
DO51064	SP112815	Primary tumour - solid tissue	PRAD-CA	tumour	9
DO51065	SP112816	Normal - blood derived	PRAD-CA	normal	4
DO51065	SP112817	Primary tumour - solid tissue	PRAD-CA	tumour	28
DO51066	SP112818	Normal - blood derived	PRAD-CA	normal	6
DO51066	SP112819	Primary tumour - solid tissue	PRAD-CA	tumour	10
DO51067	SP112820	Normal - blood derived	PRAD-CA	normal	8
DO51067	SP112821	Primary tumour - solid tissue	PRAD-CA	tumour	10
DO51068	SP112822	Normal - blood derived	PRAD-CA	normal	6
DO51068	SP112823	Primary tumour - solid tissue	PRAD-CA	tumour	3
DO46795	SP102646	Normal - blood derived	PRAD-CA	normal	5
DO46795	SP102647	Primary tumour - solid tissue	PRAD-CA	tumour	8
DO46796	SP102651	Normal - blood derived	PRAD-CA	normal	2
DO46796	SP102652	Primary tumour - solid tissue	PRAD-CA	tumour	4
DO51069	SP112824	Normal - blood derived	PRAD-CA	normal	5
DO51069	SP112825	Primary tumour - solid tissue	PRAD-CA	tumour	3
DO51070	SP112826	Normal - blood derived	PRAD-CA	normal	11
DO51070	SP112827	Primary tumour - solid tissue	PRAD-CA	tumour	8
DO51071	SP112828	Normal - blood derived	PRAD-CA	normal	4
DO51071	SP112829	Primary tumour - solid tissue	PRAD-CA	tumour	7
DO51072	SP112830	Normal - blood derived	PRAD-CA	normal	5
DO51072	SP112831	Primary tumour - solid tissue	PRAD-CA	tumour	4
DO51073	SP112832	Normal - blood derived	PRAD-CA	normal	4
DO51073	SP112833	Primary tumour - solid tissue	PRAD-CA	tumour	2
DO51074	SP112834	Normal - blood derived	PRAD-CA	normal	5
DO51074	SP112835	Primary tumour - solid tissue	PRAD-CA	tumour	14
DO51075	SP112836	Normal - blood derived	PRAD-CA	normal	5
DO51075	SP112837	Primary tumour - solid tissue	PRAD-CA	tumour	15
DO51076	SP112838	Normal - blood derived	PRAD-CA	normal	7
DO51076	SP112839	Primary tumour - solid tissue	PRAD-CA	tumour	11
DO51077	SP112840	Normal - blood derived	PRAD-CA	normal	6
DO51077	SP112841	Primary tumour - solid tissue	PRAD-CA	tumour	12
DO51078	SP112842	Normal - blood derived	PRAD-CA	normal	5
DO51078	SP112843	Primary tumour - solid tissue	PRAD-CA	tumour	22
DO51079	SP112844	Normal - blood derived	PRAD-CA	normal	5
DO51079	SP112845	Primary tumour - solid tissue	PRAD-CA	tumour	3
DO51080	SP112846	Normal - blood derived	PRAD-CA	normal	5
DO51080	SP112847	Primary tumour - solid tissue	PRAD-CA	tumour	6
DO51081	SP112848	Normal - blood derived	PRAD-CA	normal	4
DO51081	SP112849	Primary tumour - solid tissue	PRAD-CA	tumour	15
DO51082	SP112850	Normal - blood derived	PRAD-CA	normal	2
DO51082	SP112851	Primary tumour - solid tissue	PRAD-CA	tumour	9
DO51083	SP112852	Normal - blood derived	PRAD-CA	normal	3
DO51083	SP112853	Primary tumour - solid tissue	PRAD-CA	tumour	8
DO51084	SP112854	Normal - blood derived	PRAD-CA	normal	9
DO51084	SP112855	Primary tumour - solid tissue	PRAD-CA	tumour	2
DO51085	SP112856	Normal - blood derived	PRAD-CA	normal	2
DO51085	SP112857	Primary tumour - solid tissue	PRAD-CA	tumour	7
DO51086	SP112858	Normal - blood derived	PRAD-CA	normal	3
DO51086	SP112859	Primary tumour - solid tissue	PRAD-CA	tumour	8
DO51087	SP112860	Normal - blood derived	PRAD-CA	normal	8
DO51087	SP112861	Primary tumour - solid tissue	PRAD-CA	tumour	20
DO51088	SP112862	Normal - blood derived	PRAD-CA	normal	2
DO51088	SP112863	Primary tumour - solid tissue	PRAD-CA	tumour	4
DO51089	SP112864	Normal - blood derived	PRAD-CA	normal	3
DO51089	SP112865	Primary tumour - solid tissue	PRAD-CA	tumour	7
DO51090	SP112866	Normal - blood derived	PRAD-CA	normal	2
DO51090	SP112867	Primary tumour - solid tissue	PRAD-CA	tumour	13
DO51091	SP112868	Normal - blood derived	PRAD-CA	normal	3
DO51091	SP112869	Primary tumour - solid tissue	PRAD-CA	tumour	3
DO51092	SP112870	Normal - blood derived	PRAD-CA	normal	10
DO51092	SP112871	Primary tumour - solid tissue	PRAD-CA	tumour	3
DO51093	SP112872	Normal - blood derived	PRAD-CA	normal	4
DO51093	SP112873	Primary tumour - solid tissue	PRAD-CA	tumour	2
DO51094	SP112874	Normal - blood derived	PRAD-CA	normal	3
DO51094	SP112875	Primary tumour - solid tissue	PRAD-CA	tumour	2
DO51095	SP112876	Normal - blood derived	PRAD-CA	normal	8
DO51095	SP112877	Primary tumour - solid tissue	PRAD-CA	tumour	9
DO51096	SP112878	Normal - blood derived	PRAD-CA	normal	5
DO51096	SP112879	Primary tumour - solid tissue	PRAD-CA	tumour	5
DO51097	SP112880	Normal - blood derived	PRAD-CA	normal	3
DO51097	SP112881	Primary tumour - solid tissue	PRAD-CA	tumour	2
DO51098	SP112882	Normal - blood derived	PRAD-CA	normal	1
DO51098	SP112883	Primary tumour - solid tissue	PRAD-CA	tumour	2
DO51099	SP112884	Normal - blood derived	PRAD-CA	normal	5
DO51099	SP112885	Primary tumour - solid tissue	PRAD-CA	tumour	4
DO51100	SP112886	Normal - blood derived	PRAD-CA	normal	3
DO51100	SP112887	Primary tumour - solid tissue	PRAD-CA	tumour	3
DO51101	SP112888	Normal - blood derived	PRAD-CA	normal	6
DO51101	SP112889	Primary tumour - solid tissue	PRAD-CA	tumour	2
DO51102	SP112890	Normal - blood derived	PRAD-CA	normal	3
DO51102	SP112891	Primary tumour - solid tissue	PRAD-CA	tumour	2
DO51103	SP112892	Normal - blood derived	PRAD-CA	normal	1
DO51103	SP112893	Primary tumour - solid tissue	PRAD-CA	tumour	3
DO51104	SP112894	Normal - blood derived	PRAD-CA	normal	2
DO51104	SP112895	Primary tumour - solid tissue	PRAD-CA	tumour	2
DO51105	SP112896	Normal - blood derived	PRAD-CA	normal	2
DO51105	SP112897	Primary tumour - solid tissue	PRAD-CA	tumour	2
DO51106	SP112898	Normal - blood derived	PRAD-CA	normal	1
DO51106	SP112899	Primary tumour - solid tissue	PRAD-CA	tumour	1
DO51107	SP112900	Normal - blood derived	PRAD-CA	normal	3
DO51107	SP112901	Primary tumour - solid tissue	PRAD-CA	tumour	5
DO51108	SP112902	Normal - blood derived	PRAD-CA	normal	1
DO51108	SP112903	Primary tumour - solid tissue	PRAD-CA	tumour	2
DO51109	SP112904	Normal - blood derived	PRAD-CA	normal	4
DO51109	SP112905	Primary tumour - solid tissue	PRAD-CA	tumour	2
DO51110	SP112906	Normal - blood derived	PRAD-CA	normal	2
DO51110	SP112907	Primary tumour - solid tissue	PRAD-CA	tumour	2
DO51111	SP112908	Normal - blood derived	PRAD-CA	normal	3
DO51111	SP112909	Primary tumour - solid tissue	PRAD-CA	tumour	4
DO51112	SP112910	Normal - blood derived	PRAD-CA	normal	3
DO51112	SP112911	Primary tumour - solid tissue	PRAD-CA	tumour	4
DO51113	SP112912	Normal - blood derived	PRAD-CA	normal	2
DO51113	SP112913	Primary tumour - solid tissue	PRAD-CA	tumour	4
DO51114	SP112914	Normal - blood derived	PRAD-CA	normal	3
DO51114	SP112915	Primary tumour - solid tissue	PRAD-CA	tumour	2
DO51115	SP112916	Normal - blood derived	PRAD-CA	normal	2
DO51115	SP112917	Primary tumour - solid tissue	PRAD-CA	tumour	4
DO51116	SP112918	Normal - blood derived	PRAD-CA	normal	2
DO51116	SP112919	Primary tumour - solid tissue	PRAD-CA	tumour	2
DO51117	SP112920	Normal - blood derived	PRAD-CA	normal	2
DO51117	SP112921	Primary tumour - solid tissue	PRAD-CA	tumour	2
DO51118	SP112922	Normal - blood derived	PRAD-CA	normal	1
DO51118	SP112923	Primary tumour - solid tissue	PRAD-CA	tumour	2
DO51119	SP112924	Normal - blood derived	PRAD-CA	normal	1
DO51119	SP112925	Primary tumour - solid tissue	PRAD-CA	tumour	3
DO51120	SP112926	Normal - blood derived	PRAD-CA	normal	2
DO51120	SP112927	Primary tumour - solid tissue	PRAD-CA	tumour	2
DO51121	SP112928	Normal - blood derived	PRAD-CA	normal	2
DO51121	SP112929	Primary tumour - solid tissue	PRAD-CA	tumour	2
DO51122	SP112930	Normal - blood derived	PRAD-CA	normal	2
DO51122	SP112931	Primary tumour - solid tissue	PRAD-CA	tumour	2
DO51123	SP112932	Normal - blood derived	PRAD-CA	normal	4
DO51123	SP112933	Primary tumour - solid tissue	PRAD-CA	tumour	2
DO51124	SP112934	Normal - blood derived	PRAD-CA	normal	2
DO51124	SP112935	Primary tumour - solid tissue	PRAD-CA	tumour	2
DO51125	SP112936	Normal - blood derived	PRAD-CA	normal	3
DO51125	SP112937	Primary tumour - solid tissue	PRAD-CA	tumour	2
DO51126	SP112938	Normal - blood derived	PRAD-CA	normal	3
DO51126	SP112939	Primary tumour - solid tissue	PRAD-CA	tumour	2
DO51127	SP112940	Normal - blood derived	PRAD-CA	normal	2
DO51127	SP112941	Primary tumour - solid tissue	PRAD-CA	tumour	2
DO51128	SP112942	Normal - blood derived	PRAD-CA	normal	2
DO51128	SP112943	Primary tumour - solid tissue	PRAD-CA	tumour	2
DO51129	SP112944	Normal - blood derived	PRAD-CA	normal	1
DO51129	SP112945	Primary tumour - solid tissue	PRAD-CA	tumour	2
DO51130	SP112946	Normal - blood derived	PRAD-CA	normal	2
DO51130	SP112947	Primary tumour - solid tissue	PRAD-CA	tumour	2
DO51131	SP112948	Normal - blood derived	PRAD-CA	normal	2
DO51131	SP112949	Primary tumour - solid tissue	PRAD-CA	tumour	2
DO51132	SP112950	Normal - blood derived	PRAD-CA	normal	2
DO51132	SP112951	Primary tumour - solid tissue	PRAD-CA	tumour	2
DO51133	SP112952	Normal - blood derived	PRAD-CA	normal	1
DO51133	SP112953	Primary tumour - solid tissue	PRAD-CA	tumour	2
DO51134	SP112954	Normal - blood derived	PRAD-CA	normal	1
DO51134	SP112955	Primary tumour - solid tissue	PRAD-CA	tumour	2
DO51135	SP112956	Normal - blood derived	PRAD-CA	normal	1
DO51135	SP112957	Primary tumour - solid tissue	PRAD-CA	tumour	2
DO51136	SP112958	Normal - blood derived	PRAD-CA	normal	1
DO51136	SP112959	Primary tumour - solid tissue	PRAD-CA	tumour	2
DO51137	SP112960	Normal - blood derived	PRAD-CA	normal	1
DO51137	SP112961	Primary tumour - solid tissue	PRAD-CA	tumour	2
DO51138	SP112962	Normal - blood derived	PRAD-CA	normal	1
DO51138	SP112963	Primary tumour - solid tissue	PRAD-CA	tumour	2
DO51139	SP112964	Normal - blood derived	PRAD-CA	normal	1
DO51139	SP112965	Primary tumour - solid tissue	PRAD-CA	tumour	2
DO51140	SP112966	Normal - blood derived	PRAD-CA	normal	1
DO51140	SP112967	Primary tumour - solid tissue	PRAD-CA	tumour	2
DO51141	SP112968	Normal - blood derived	PRAD-CA	normal	1
DO51141	SP112969	Primary tumour - solid tissue	PRAD-CA	tumour	2
DO51142	SP112970	Normal - blood derived	PRAD-CA	normal	1
DO51142	SP112971	Primary tumour - solid tissue	PRAD-CA	tumour	2
DO51143	SP112972	Normal - blood derived	PRAD-CA	normal	1
DO51143	SP112973	Primary tumour - solid tissue	PRAD-CA	tumour	2
DO51144	SP112974	Normal - blood derived	PRAD-CA	normal	1
DO51144	SP112975	Primary tumour - solid tissue	PRAD-CA	tumour	2
DO51145	SP112976	Normal - blood derived	PRAD-CA	normal	1
DO51145	SP112977	Primary tumour - solid tissue	PRAD-CA	tumour	2
DO51146	SP112978	Normal - blood derived	PRAD-CA	normal	1
DO51146	SP112979	Primary tumour - solid tissue	PRAD-CA	tumour	2
DO51147	SP112980	Normal - blood derived	PRAD-CA	normal	1
DO51147	SP112981	Primary tumour - solid tissue	PRAD-CA	tumour	2
DO51148	SP112982	Normal - blood derived	PRAD-CA	normal	1
DO51148	SP112983	Primary tumour - solid tissue	PRAD-CA	tumour	2
DO51149	SP112984	Normal - blood derived	PRAD-CA	normal	1
DO51149	SP112985	Primary tumour - solid tissue	PRAD-CA	tumour	2
DO51150	SP112986	Normal - blood derived	PRAD-CA	normal	1
DO51150	SP112987	Primary tumour - solid tissue	PRAD-CA	tumour	2
DO51151	SP112988	Normal - blood derived	PRAD-CA	normal	1
DO51151	SP112989	Primary tumour - solid tissue	PRAD-CA	tumour	2
DO51152	SP112990	Normal - blood derived	PRAD-CA	normal	2
DO51152	SP112991	Primary tumour - solid tissue	PRAD-CA	tumour	2
DO51153	SP112992	Normal - blood derived	PRAD-CA	normal	1
DO51153	SP112993	Primary tumour - solid tissue	PRAD-CA	tumour	2
DO51154	SP112994	Normal - blood derived	PRAD-CA	normal	1
DO51154	SP112995	Primary tumour - solid tissue	PRAD-CA	tumour	2
DO51155	SP112996	Normal - blood derived	PRAD-CA	normal	1
DO51155	SP112997	Primary tumour - solid tissue	PRAD-CA	tumour	2
DO51156	SP112998	Normal - blood derived	PRAD-CA	normal	1
DO51156	SP112999	Primary tumour - solid tissue	PRAD-CA	tumour	2
DO51157	SP113000	Normal - blood derived	PRAD-CA	normal	1
DO51157	SP113001	Primary tumour - solid tissue	PRAD-CA	tumour	2
DO51158	SP113002	Normal - blood derived	PRAD-CA	normal	1
DO51158	SP113003	Primary tumour - solid tissue	PRAD-CA	tumour	2
DO51159	SP113004	Normal - blood derived	PRAD-CA	normal	1
DO51159	SP113005	Primary tumour - solid tissue	PRAD-CA	tumour	2
DO10839	SP23496	Primary tumour - solid tissue	ESAD-UK	tumour	5
DO10839	SP23495	Normal - blood derived	ESAD-UK	normal	1
DO10840	SP23498	Primary tumour - solid tissue	ESAD-UK	tumour	3
DO10840	SP23497	Normal - blood derived	ESAD-UK	normal	1
DO10841	SP23500	Primary tumour - solid tissue	ESAD-UK	tumour	3
DO10841	SP23499	Normal - blood derived	ESAD-UK	normal	1
DO10842	SP133370	Primary tumour - solid tissue	ESAD-UK	tumour	2
DO10842	SP133371	Normal - blood derived	ESAD-UK	normal	1
DO50385	SP111116	Primary tumour - solid tissue	ESAD-UK	tumour	1
DO50385	SP110956	Normal - blood derived	ESAD-UK	normal	1
DO50309	SP110846	Primary tumour - solid tissue	ESAD-UK	tumour	4
DO50309	SP110959	Normal - blood derived	ESAD-UK	normal	1
DO50307	SP110845	Primary tumour - solid tissue	ESAD-UK	tumour	1
DO50307	SP110958	Normal - blood derived	ESAD-UK	normal	1
DO50387	SP111117	Primary tumour - solid tissue	ESAD-UK	tumour	3
DO50387	SP110961	Normal - blood derived	ESAD-UK	normal	1
DO45035	SP111834	Normal - blood derived	LINC-JP	normal	25
DO45035	SP98839	Primary tumour - solid tissue	LINC-JP	tumour	42
DO45037	SP111836	Normal - blood derived	LINC-JP	normal	34
DO45037	SP98841	Primary tumour - solid tissue	LINC-JP	tumour	31
DO45039	SP111838	Normal - blood derived	LINC-JP	normal	5
DO45039	SP98843	Primary tumour - solid tissue	LINC-JP	tumour	6
DO45041	SP111840	Normal - blood derived	LINC-JP	normal	13
DO45041	SP98845	Primary tumour - solid tissue	LINC-JP	tumour	5
DO45043	SP111842	Normal - blood derived	LINC-JP	normal	0
DO45043	SP98847	Primary tumour - solid tissue	LINC-JP	tumour	21
DO45045	SP111844	Normal - blood derived	LINC-JP	normal	16
DO45045	SP98849	Primary tumour - solid tissue	LINC-JP	tumour	19
DO45047	SP111846	Normal - blood derived	LINC-JP	normal	4
DO45047	SP98851	Primary tumour - solid tissue	LINC-JP	tumour	8
DO45049	SP111847	Normal - blood derived	LINC-JP	normal	2
DO45049	SP98853	Primary tumour - solid tissue	LINC-JP	tumour	2
DO45051	SP111849	Normal - blood derived	LINC-JP	normal	2
DO45051	SP98855	Primary tumour - solid tissue	LINC-JP	tumour	0
DO45053	SP111850	Normal - blood derived	LINC-JP	normal	0
DO45053	SP98857	Primary tumour - solid tissue	LINC-JP	tumour	0
DO45055	SP111852	Normal - blood derived	LINC-JP	normal	0
DO45055	SP98859	Primary tumour - solid tissue	LINC-JP	tumour	0
DO45057	SP111854	Normal - blood derived	LINC-JP	normal	0
DO45057	SP98861	Primary tumour - solid tissue	LINC-JP	tumour	0
DO45059	SP111856	Normal - blood derived	LINC-JP	normal	0
DO45059	SP98863	Primary tumour - solid tissue	LINC-JP	tumour	0
DO45061	SP111858	Normal - blood derived	LINC-JP	normal	0
DO45061	SP98865	Primary tumour - solid tissue	LINC-JP	tumour	0
DO45064	SP111860	Normal - blood derived	LINC-JP	normal	0
DO45064	SP98867	Primary tumour - solid tissue	LINC-JP	tumour	0
DO45065	SP111861	Normal - blood derived	LINC-JP	normal	0
DO45065	SP98869	Primary tumour - solid tissue	LINC-JP	tumour	0
DO45067	SP111863	Normal - blood derived	LINC-JP	normal	0
DO45067	SP98871	Primary tumour - solid tissue	LINC-JP	tumour	0
DO45069	SP111865	Normal - blood derived	LINC-JP	normal	0
DO45069	SP98873	Primary tumour - solid tissue	LINC-JP	tumour	0
DO45071	SP111866	Normal - blood derived	LINC-JP	normal	0
DO45071	SP98875	Primary tumour - solid tissue	LINC-JP	tumour	1
DO45073	SP111868	Normal - blood derived	LINC-JP	normal	0
DO45073	SP98877	Primary tumour - solid tissue	LINC-JP	tumour	0
DO45075	SP111869	Normal - blood derived	LINC-JP	normal	0
DO45075	SP98879	Primary tumour - solid tissue	LINC-JP	tumour	0
DO45077	SP111871	Normal - blood derived	LINC-JP	normal	0
DO45077	SP98881	Primary tumour - solid tissue	LINC-JP	tumour	0
DO45079	SP111872	Normal - blood derived	LINC-JP	normal	0
DO45079	SP98883	Primary tumour - solid tissue	LINC-JP	tumour	0
DO45081	SP111874	Normal - blood derived	LINC-JP	normal	0
DO45081	SP98885	Primary tumour - solid tissue	LINC-JP	tumour	0
DO45083	SP111875	Normal - blood derived	LINC-JP	normal	0
DO45083	SP98887	Primary tumour - solid tissue	LINC-JP	tumour	0
DO45085	SP111877	Normal - blood derived	LINC-JP	normal	0
DO45085	SP98889	Primary tumour - solid tissue	LINC-JP	tumour	0
DO45087	SP111879	Normal - blood derived	LINC-JP	normal	0
DO45087	SP98891	Primary tumour - solid tissue	LINC-JP	tumour	0
DO45089	SP111882	Normal - blood derived	LINC-JP	normal	0
DO45089	SP98893	Primary tumour - solid tissue	LINC-JP	tumour	0
DO45029	SP111830	Normal - blood derived	LINC-JP	normal	20
DO45029	SP98833	Primary tumour - solid tissue	LINC-JP	tumour	36
DO45031	SP111831	Normal - blood derived	LINC-JP	normal	10
DO45031	SP98835	Primary tumour - solid tissue	LINC-JP	tumour	29
DO45033	SP111833	Normal - blood derived	LINC-JP	normal	12
DO45033	SP98837	Primary tumour - solid tissue	LINC-JP	tumour	11
DO50325	SP110868	Normal - blood derived	ESAD-UK	normal	0
DO50326	SP110869	Normal - blood derived	ESAD-UK	normal	0
DO50327	SP110871	Normal - blood derived	ESAD-UK	normal	6
DO50328	SP110872	Normal - blood derived	ESAD-UK	normal	1
DO50318	SP110873	Normal - blood derived	ESAD-UK	normal	1
DO50329	SP110874	Normal - blood derived	ESAD-UK	normal	8
DO50330	SP110875	Normal - blood derived	ESAD-UK	normal	1
DO50331	SP110877	Normal - blood derived	ESAD-UK	normal	0
DO50332	SP110879	Normal - blood derived	ESAD-UK	normal	8
DO50434	SP110880	Normal - blood derived	ESAD-UK	normal	1
DO50334	SP110881	Normal - blood derived	ESAD-UK	normal	0
DO50336	SP110882	Normal - blood derived	ESAD-UK	normal	1
DO50337	SP110884	Normal - blood derived	ESAD-UK	normal	1
DO50319	SP110886	Normal - blood derived	ESAD-UK	normal	1
DO50319	SP110859	Primary tumour - solid tissue	ESAD-UK	tumour	1
DO50338	SP110887	Normal - blood derived	ESAD-UK	normal	6
DO50338	SP111082	Primary tumour - solid tissue	ESAD-UK	tumour	1
DO50339	SP110889	Normal - blood derived	ESAD-UK	normal	1
DO50340	SP110890	Normal - blood derived	ESAD-UK	normal	1
DO50341	SP110891	Normal - blood derived	ESAD-UK	normal	1
DO50341	SP111092	Primary tumour - solid tissue	ESAD-UK	tumour	1
DO50342	SP110893	Normal - blood derived	ESAD-UK	normal	1
DO50342	SP111066	Primary tumour - solid tissue	ESAD-UK	tumour	1
DO50320	SP110894	Normal - blood derived	ESAD-UK	normal	1
DO50320	SP110860	Primary tumour - solid tissue	ESAD-UK	tumour	1
DO50314	SP110896	Normal - blood derived	ESAD-UK	normal	1
DO50314	SP110851	Primary tumour - solid tissue	ESAD-UK	tumour	1
DO50343	SP110897	Normal - blood derived	ESAD-UK	normal	1
DO50343	SP111094	Primary tumour - solid tissue	ESAD-UK	tumour	1
DO50321	SP110899	Normal - blood derived	ESAD-UK	normal	1
DO50321	SP110861	Primary tumour - solid tissue	ESAD-UK	tumour	9
DO50435	SP110901	Normal - blood derived	ESAD-UK	normal	2
DO50435	SP111009	Primary tumour - solid tissue	ESAD-UK	tumour	9
DO50345	SP110903	Normal - blood derived	ESAD-UK	normal	0
DO50345	SP111011	Primary tumour - solid tissue	ESAD-UK	tumour	1
DO50346	SP110904	Normal - blood derived	ESAD-UK	normal	1
DO50346	SP111077	Primary tumour - solid tissue	ESAD-UK	tumour	1
DO50436	SP110905	Normal - blood derived	ESAD-UK	normal	1
DO50436	SP111078	Primary tumour - solid tissue	ESAD-UK	tumour	1
DO50348	SP110907	Normal - blood derived	ESAD-UK	normal	1
DO50348	SP111095	Primary tumour - solid tissue	ESAD-UK	tumour	1
DO50349	SP110909	Normal - blood derived	ESAD-UK	normal	1
DO50349	SP111013	Primary tumour - solid tissue	ESAD-UK	tumour	11
DO50437	SP110910	Normal - blood derived	ESAD-UK	normal	1
DO50437	SP110863	Primary tumour - solid tissue	ESAD-UK	tumour	1
DO50350	SP110911	Normal - blood derived	ESAD-UK	normal	1
DO50350	SP111014	Primary tumour - solid tissue	ESAD-UK	tumour	2
DO50323	SP110913	Normal - blood derived	ESAD-UK	normal	0
DO50323	SP110865	Primary tumour - solid tissue	ESAD-UK	tumour	0
DO50438	SP110915	Normal - blood derived	ESAD-UK	normal	1
DO50438	SP110866	Primary tumour - solid tissue	ESAD-UK	tumour	1
DO50439	SP110917	Normal - blood derived	ESAD-UK	normal	1
DO50439	SP111015	Primary tumour - solid tissue	ESAD-UK	tumour	1
DO50440	SP110918	Normal - blood derived	ESAD-UK	normal	1
DO50440	SP111017	Primary tumour - solid tissue	ESAD-UK	tumour	1
DO50315	SP110919	Normal - blood derived	ESAD-UK	normal	0
DO50315	SP110853	Primary tumour - solid tissue	ESAD-UK	tumour	0
DO50354	SP110921	Normal - blood derived	ESAD-UK	normal	0
DO50354	SP111067	Primary tumour - solid tissue	ESAD-UK	tumour	1
DO50441	SP111163	Normal - blood derived	ESAD-UK	normal	1
DO50441	SP111164	Primary tumour - solid tissue	ESAD-UK	tumour	1
DO50355	SP110922	Normal - blood derived	ESAD-UK	normal	1
DO50355	SP111019	Primary tumour - solid tissue	ESAD-UK	tumour	1
DO50356	SP110923	Normal - blood derived	ESAD-UK	normal	1
DO50356	SP111021	Primary tumour - solid tissue	ESAD-UK	tumour	1
DO50442	SP111165	Normal - blood derived	ESAD-UK	normal	1
DO50442	SP111166	Primary tumour - solid tissue	ESAD-UK	tumour	1
DO50443	SP111167	Normal - blood derived	ESAD-UK	normal	1
DO50443	SP111168	Primary tumour - solid tissue	ESAD-UK	tumour	5
DO50357	SP110925	Normal - blood derived	ESAD-UK	normal	1
DO50357	SP111096	Primary tumour - solid tissue	ESAD-UK	tumour	1
DO50306	SP110927	Normal - blood derived	ESAD-UK	normal	8
DO50306	SP110842	Primary tumour - solid tissue	ESAD-UK	tumour	1
DO50445	SP110929	Normal - blood derived	ESAD-UK	normal	1
DO50445	SP111098	Primary tumour - solid tissue	ESAD-UK	tumour	1
DO50446	SP110931	Normal - blood derived	ESAD-UK	normal	1
DO50446	SP111099	Primary tumour - solid tissue	ESAD-UK	tumour	2
DO50362	SP110933	Normal - blood derived	ESAD-UK	normal	1
DO50362	SP111101	Primary tumour - solid tissue	ESAD-UK	tumour	1
DO50365	SP110936	Normal - blood derived	ESAD-UK	normal	1
DO50365	SP111069	Primary tumour - solid tissue	ESAD-UK	tumour	1
DO50447	SP110937	Normal - blood derived	ESAD-UK	normal	1
DO50447	SP111026	Primary tumour - solid tissue	ESAD-UK	tumour	2
DO50367	SP110939	Normal - solid tissue	ESAD-UK	normal	1
DO50367	SP111027	Primary tumour - solid tissue	ESAD-UK	tumour	1
DO50448	SP110941	Normal - blood derived	ESAD-UK	normal	1
DO50448	SP111112	Primary tumour - solid tissue	ESAD-UK	tumour	2
DO50370	SP110942	Normal - blood derived	ESAD-UK	normal	0
DO50370	SP111029	Primary tumour - solid tissue	ESAD-UK	tumour	2
DO50372	SP110944	Normal - solid tissue	ESAD-UK	normal	0
DO50372	SP111030	Primary tumour - solid tissue	ESAD-UK	tumour	0
DO50374	SP110946	Normal - blood derived	ESAD-UK	normal	1
DO50374	SP111031	Primary tumour - solid tissue	ESAD-UK	tumour	1
DO50449	SP110948	Normal - blood derived	ESAD-UK	normal	0
DO50449	SP111033	Primary tumour - solid tissue	ESAD-UK	tumour	1
DO50450	SP110949	Normal - blood derived	ESAD-UK	normal	1
DO50450	SP111113	Primary tumour - solid tissue	ESAD-UK	tumour	4
DO50451	SP110950	Normal - blood derived	ESAD-UK	normal	1
DO50451	SP111035	Primary tumour - solid tissue	ESAD-UK	tumour	2
DO50381	SP110951	Normal - blood derived	ESAD-UK	normal	1
DO50381	SP111036	Primary tumour - solid tissue	ESAD-UK	tumour	1
DO50382	SP110952	Normal - blood derived	ESAD-UK	normal	1
DO50382	SP111070	Primary tumour - solid tissue	ESAD-UK	tumour	1
DO50383	SP110954	Normal - blood derived	ESAD-UK	normal	1
DO50383	SP111072	Primary tumour - solid tissue	ESAD-UK	tumour	4
DO50384	SP110955	Normal - blood derived	ESAD-UK	normal	1
DO50384	SP111114	Primary tumour - solid tissue	ESAD-UK	tumour	2
DO50452	SP111171	Normal - blood derived	ESAD-UK	normal	1
DO50452	SP111173	Primary tumour - solid tissue	ESAD-UK	tumour	1
DO50388	SP110962	Normal - blood derived	ESAD-UK	normal	1
DO50388	SP111038	Primary tumour - solid tissue	ESAD-UK	tumour	1
DO50389	SP110964	Normal - blood derived	ESAD-UK	normal	1
DO50389	SP111119	Primary tumour - solid tissue	ESAD-UK	tumour	1
DO50311	SP110965	Normal - blood derived	ESAD-UK	normal	1
DO50311	SP110847	Primary tumour - solid tissue	ESAD-UK	tumour	1
DO50390	SP110967	Normal - blood derived	ESAD-UK	normal	0
DO50390	SP111039	Primary tumour - solid tissue	ESAD-UK	tumour	6
DO50392	SP110969	Normal - blood derived	ESAD-UK	normal	1
DO50392	SP111040	Primary tumour - solid tissue	ESAD-UK	tumour	4
DO50453	SP110970	Normal - blood derived	ESAD-UK	normal	2
DO50453	SP110849	Primary tumour - solid tissue	ESAD-UK	tumour	1
DO50393	SP110972	Normal - blood derived	ESAD-UK	normal	1
DO50393	SP111084	Primary tumour - solid tissue	ESAD-UK	tumour	3
DO50395	SP110973	Normal - blood derived	ESAD-UK	normal	1
DO50395	SP111042	Primary tumour - solid tissue	ESAD-UK	tumour	12
DO50396	SP110975	Normal - blood derived	ESAD-UK	normal	1
DO50396	SP111080	Primary tumour - solid tissue	ESAD-UK	tumour	3
DO50398	SP110977	Normal - blood derived	ESAD-UK	normal	1
DO50398	SP111043	Primary tumour - solid tissue	ESAD-UK	tumour	1
DO50399	SP110978	Normal - blood derived	ESAD-UK	normal	1
DO50399	SP111045	Primary tumour - solid tissue	ESAD-UK	tumour	3
DO50454	SP111047	Primary tumour - solid tissue	ESAD-UK	tumour	1
DO50454	SP110980	Normal - solid tissue	ESAD-UK	normal	1
DO50401	SP110981	Normal - blood derived	ESAD-UK	normal	1
DO50401	SP111049	Primary tumour - solid tissue	ESAD-UK	tumour	1
DO50402	SP110983	Normal - blood derived	ESAD-UK	normal	1
DO50402	SP111051	Primary tumour - solid tissue	ESAD-UK	tumour	15
DO50403	SP110984	Normal - blood derived	ESAD-UK	normal	1
DO50403	SP111074	Primary tumour - solid tissue	ESAD-UK	tumour	1
DO50405	SP110986	Normal - blood derived	ESAD-UK	normal	1
DO50405	SP111052	Primary tumour - solid tissue	ESAD-UK	tumour	6
DO50407	SP110989	Normal - blood derived	ESAD-UK	normal	1
DO50407	SP111054	Primary tumour - solid tissue	ESAD-UK	tumour	1
DO50408	SP110990	Normal - blood derived	ESAD-UK	normal	1
DO50408	SP111056	Primary tumour - solid tissue	ESAD-UK	tumour	1
DO50334	SP111062	Primary tumour - solid tissue	ESAD-UK	tumour	1
DO50336	SP111076	Primary tumour - solid tissue	ESAD-UK	tumour	2
DO50337	SP111064	Primary tumour - solid tissue	ESAD-UK	tumour	1
DO50340	SP111008	Primary tumour - solid tissue	ESAD-UK	tumour	1
DO218012	SP117189	Primary tumour - solid tissue	ORCA-IN	tumour	7
DO218012	SP118340	Normal - blood derived	ORCA-IN	normal	0
DO218697	SP117932	Primary tumour - solid tissue	ORCA-IN	tumour	0
DO218697	SP119020	Normal - blood derived	ORCA-IN	normal	1
DO217836	SP117003	Primary tumour - solid tissue	ORCA-IN	tumour	3
DO217836	SP118154	Normal - blood derived	ORCA-IN	normal	0
DO218075	SP117260	Primary tumour - solid tissue	ORCA-IN	tumour	5
DO218075	SP118396	Normal - blood derived	ORCA-IN	normal	0
DO218280	SP117482	Primary tumour - solid tissue	ORCA-IN	tumour	9
DO218280	SP118600	Normal - blood derived	ORCA-IN	normal	1
DO218034	SP117217	Primary tumour - solid tissue	ORCA-IN	tumour	3
DO218034	SP118365	Normal - blood derived	ORCA-IN	normal	0
DO218306	SP117509	Primary tumour - solid tissue	ORCA-IN	tumour	11
DO218306	SP118633	Normal - blood derived	ORCA-IN	normal	0
DO218554	SP117779	Primary tumour - solid tissue	ORCA-IN	tumour	1
DO218554	SP118888	Normal - blood derived	ORCA-IN	normal	0
DO218773	SP118015	Primary tumour - solid tissue	ORCA-IN	tumour	19
DO218773	SP119097	Normal - blood derived	ORCA-IN	normal	0
DO217950	SP117124	Primary tumour - solid tissue	ORCA-IN	tumour	10
DO217950	SP118263	Normal - blood derived	ORCA-IN	normal	0
DO218180	SP117376	Primary tumour - solid tissue	ORCA-IN	tumour	9
DO218180	SP118495	Normal - blood derived	ORCA-IN	normal	0
DO218211	SP117408	Primary tumour - solid tissue	ORCA-IN	tumour	11
DO218211	SP118543	Normal - blood derived	ORCA-IN	normal	0
DO218462	SP117681	Primary tumour - solid tissue	ORCA-IN	tumour	7
DO218462	SP118769	Normal - blood derived	ORCA-IN	normal	0
DO35114	SP77982	Normal - blood derived	PACA-CA	normal	0
DO35114	SP77848	Primary tumour - solid tissue	PACA-CA	tumour	3
DO35118	SP77852	Normal - blood derived	PACA-CA	normal	5
DO35118	SP77956	Primary tumour - solid tissue	PACA-CA	tumour	4
DO35376	SP125721	Primary tumour - other	PACA-CA	tumour	1
DO35376	SP125774	Normal - solid tissue	PACA-CA	normal	1
DO51476	SP125756	Primary tumour - other	PACA-CA	tumour	0
DO51476	SP113736	Normal - tissue adjacent to primary	PACA-CA	normal	1
DO35098	SP116962	Primary tumour - other	PACA-CA	tumour	2
DO35098	SP108680	Normal - solid tissue	PACA-CA	normal	1
DO35216	SP77984	Normal - blood derived	PACA-CA	normal	3
DO35216	SP78502	Primary tumour - solid tissue	PACA-CA	tumour	3
DO35138	SP77962	Normal - blood derived	PACA-CA	normal	2
DO35138	SP77872	Primary tumour - solid tissue	PACA-CA	tumour	1
DO35144	SP117878	Primary tumour - other	PACA-CA	tumour	3
DO35144	SP108682	Normal - solid tissue	PACA-CA	normal	3
DO35424	SP117165	Primary tumour - other	PACA-CA	tumour	1
DO35424	SP108684	Normal - solid tissue	PACA-CA	normal	1
DO35406	SP78322	Normal - blood derived	PACA-CA	normal	4
DO35406	SP125704	Primary tumour - other	PACA-CA	tumour	1
DO35350	SP117643	Primary tumour - other	PACA-CA	tumour	2
DO35350	SP108685	Normal - solid tissue	PACA-CA	normal	1
DO35258	SP117216	Primary tumour - other	PACA-CA	tumour	1
DO35258	SP108687	Normal - solid tissue	PACA-CA	normal	1
DO35228	SP108689	Normal - solid tissue	PACA-CA	normal	2
DO35228	SP125781	Primary tumour - other	PACA-CA	tumour	1
DO35230	SP125753	Primary tumour - other	PACA-CA	tumour	2
DO35230	SP113725	Normal - solid tissue	PACA-CA	normal	2
DO35290	SP125699	Primary tumour - other	PACA-CA	tumour	2
DO35290	SP113834	Normal - solid tissue	PACA-CA	normal	2
DO35126	SP108691	Normal - solid tissue	PACA-CA	normal	1
DO35126	SP117463	Primary tumour - other	PACA-CA	tumour	3
DO35305	SP108693	Normal - solid tissue	PACA-CA	normal	3
DO35305	SP117440	Primary tumour - other	PACA-CA	tumour	2
DO35222	SP113879	Normal - solid tissue	PACA-CA	normal	1
DO35222	SP125772	Primary tumour - other	PACA-CA	tumour	2
DO35128	SP108694	Normal - solid tissue	PACA-CA	normal	1
DO35128	SP117908	Primary tumour - other	PACA-CA	tumour	2
DO35442	SP108695	Normal - solid tissue	PACA-CA	normal	2
DO35442	SP125732	Primary tumour - other	PACA-CA	tumour	1
DO35198	SP108696	Normal - solid tissue	PACA-CA	normal	2
DO35198	SP125776	Primary tumour - other	PACA-CA	tumour	2
DO35132	SP78053	Normal - blood derived	PACA-CA	normal	4
DO35132	SP77866	Primary tumour - solid tissue	PACA-CA	tumour	2
DO35360	SP125742	Primary tumour - other	PACA-CA	tumour	2
DO35360	SP113888	Normal - solid tissue	PACA-CA	normal	1
DO35184	SP77942	Normal - blood derived	PACA-CA	normal	4
DO35184	SP77930	Primary tumour - solid tissue	PACA-CA	tumour	2
DO35116	SP125771	Primary tumour - other	PACA-CA	tumour	8
DO35116	SP113797	Normal - solid tissue	PACA-CA	normal	8
DO35085	SP77816	Normal - blood derived	PACA-CA	normal	4
DO35085	SP78533	Primary tumour - solid tissue	PACA-CA	tumour	4
DO35083	SP125746	Primary tumour - other	PACA-CA	tumour	2
DO35083	SP113881	Normal - solid tissue	PACA-CA	normal	2
DO35136	SP125724	Primary tumour - other	PACA-CA	tumour	11
DO35136	SP113759	Normal - solid tissue	PACA-CA	normal	10
DO35236	SP117568	Primary tumour - other	PACA-CA	tumour	2
DO35236	SP113765	Normal - tissue adjacent to primary	PACA-CA	normal	1
DO35148	SP108697	Normal - blood derived	PACA-CA	normal	37
DO35148	SP77888	Primary tumour - solid tissue	PACA-CA	tumour	4
DO35330	SP117076	Primary tumour - other	PACA-CA	tumour	2
DO35330	SP113840	Normal - solid tissue	PACA-CA	normal	2
DO35152	SP77892	Normal - blood derived	PACA-CA	normal	3
DO35152	SP78013	Primary tumour - solid tissue	PACA-CA	tumour	4
DO35082	SP117323	Primary tumour - other	PACA-CA	tumour	1
DO35082	SP113732	Normal - solid tissue	PACA-CA	normal	1
DO35186	SP77932	Normal - blood derived	PACA-CA	normal	4
DO35186	SP77972	Primary tumour - solid tissue	PACA-CA	tumour	2
DO35200	SP77986	Primary tumour - solid tissue	PACA-CA	tumour	4
DO35200	SP77950	Normal - solid tissue	PACA-CA	normal	2
DO35496	SP125695	Primary tumour - other	PACA-CA	tumour	11
DO35496	SP113880	Normal - solid tissue	PACA-CA	normal	9
DO51510	SP125706	Primary tumour - other	PACA-CA	tumour	9
DO51510	SP113912	Normal - solid tissue	PACA-CA	normal	6
DO51489	SP118083	Primary tumour - other	PACA-CA	tumour	2
DO51489	SP113758	Normal - solid tissue	PACA-CA	normal	2
DO51548	SP125809	Primary tumour - other	PACA-CA	tumour	1
DO51548	SP113918	Normal - solid tissue	PACA-CA	normal	1
DO51469	SP117340	Primary tumour - other	PACA-CA	tumour	2
DO51469	SP113728	Normal - solid tissue	PACA-CA	normal	2
DO51504	SP125783	Primary tumour - other	PACA-CA	tumour	2
DO51504	SP113906	Normal - solid tissue	PACA-CA	normal	1
DO49418	SP108698	Normal - solid tissue	PACA-CA	normal	3
DO49418	SP118048	Primary tumour - other	PACA-CA	tumour	4
DO51484	SP125710	Primary tumour - other	PACA-CA	tumour	8
DO51484	SP113761	Normal - solid tissue	PACA-CA	normal	1
DO51543	SP125780	Primary tumour - other	PACA-CA	tumour	2
DO51543	SP113904	Normal - solid tissue	PACA-CA	normal	0
DO51492	SP117351	Primary tumour - other	PACA-CA	tumour	2
DO51492	SP113764	Normal - solid tissue	PACA-CA	normal	1
DO51466	SP125758	Primary tumour - other	PACA-CA	tumour	2
DO51466	SP113723	Normal - solid tissue	PACA-CA	normal	3
DO51470	SP125717	Primary tumour - other	PACA-CA	tumour	10
DO51470	SP113729	Normal - solid tissue	PACA-CA	normal	3
DO35454	SP125757	Primary tumour - other	PACA-CA	tumour	11
DO35454	SP125759	Normal - solid tissue	PACA-CA	normal	9
DO51538	SP125711	Primary tumour - other	PACA-CA	tumour	3
DO51538	SP113859	Normal - solid tissue	PACA-CA	normal	1
DO51520	SP125689	Primary tumour - other	PACA-CA	tumour	9
DO51520	SP113816	Normal - tissue adjacent to primary	PACA-CA	normal	0
DO49419	SP125764	Primary tumour - other	PACA-CA	tumour	2
DO49419	SP113740	Normal - tissue adjacent to primary	PACA-CA	normal	2
DO49420	SP108702	Normal - blood derived	PACA-CA	normal	1
DO49420	SP117261	Primary tumour - other	PACA-CA	tumour	3
DO51512	SP125761	Primary tumour - other	PACA-CA	tumour	2
DO51512	SP113813	Normal - solid tissue	PACA-CA	normal	0
DO51514	SP117949	Primary tumour - other	PACA-CA	tumour	2
DO51514	SP113845	Normal - solid tissue	PACA-CA	normal	2
DO51505	SP117037	Primary tumour - other	PACA-CA	tumour	2
DO51505	SP113790	Normal - solid tissue	PACA-CA	normal	2
DO51478	SP125693	Primary tumour - other	PACA-CA	tumour	11
DO51478	SP113739	Normal - solid tissue	PACA-CA	normal	10
DO51523	SP113857	Normal - blood derived	PACA-CA	normal	1
DO51523	SP125730	Primary tumour - other	PACA-CA	tumour	2
DO51533	SP113903	Normal - blood derived	PACA-CA	normal	6
DO51533	SP125811	Primary tumour - other	PACA-CA	tumour	7
DO51544	SP113910	Normal - blood derived	PACA-CA	normal	1
DO51544	SP117972	Primary tumour - other	PACA-CA	tumour	2
DO51540	SP113866	Normal - blood derived	PACA-CA	normal	1
DO51540	SP117722	Primary tumour - other	PACA-CA	tumour	2
DO51508	SP125800	Primary tumour - other	PACA-CA	tumour	3
DO51508	SP113852	Normal - solid tissue	PACA-CA	normal	2
DO51486	SP125786	Primary tumour - other	PACA-CA	tumour	4
DO51486	SP113754	Normal - solid tissue	PACA-CA	normal	1
DO51488	SP125715	Primary tumour - other	PACA-CA	tumour	2
DO51488	SP113814	Normal - solid tissue	PACA-CA	normal	3
DO51477	SP125775	Primary tumour - other	PACA-CA	tumour	2
DO51477	SP113738	Normal - solid tissue	PACA-CA	normal	2
DO51493	SP113767	Normal - blood derived	PACA-CA	normal	5
DO51493	SP116965	Primary tumour - other	PACA-CA	tumour	2
DO51528	SP113835	Normal - blood derived	PACA-CA	normal	4
DO51528	SP125686	Primary tumour - other	PACA-CA	tumour	3
DO51483	SP113747	Normal - blood derived	PACA-CA	normal	1
DO51483	SP117661	Primary tumour - other	PACA-CA	tumour	2
DO51480	SP113897	Normal - blood derived	PACA-CA	normal	1
DO51480	SP125744	Primary tumour - other	PACA-CA	tumour	3
DO51468	SP113781	Normal - blood derived	PACA-CA	normal	6
DO51468	SP117660	Primary tumour - other	PACA-CA	tumour	2
DO51473	SP113733	Normal - blood derived	PACA-CA	normal	2
DO51473	SP117215	Primary tumour - other	PACA-CA	tumour	2
DO49421	SP108704	Normal - blood derived	PACA-CA	normal	2
DO49421	SP117214	Primary tumour - other	PACA-CA	tumour	2
DO51535	SP113854	Normal - blood derived	PACA-CA	normal	1
DO51535	SP125749	Primary tumour - other	PACA-CA	tumour	2
DO49422	SP108708	Normal - blood derived	PACA-CA	normal	2
DO49422	SP117164	Primary tumour - other	PACA-CA	tumour	2
DO51509	SP113850	Normal - blood derived	PACA-CA	normal	4
DO51509	SP117650	Primary tumour - other	PACA-CA	tumour	2
DO51541	SP113876	Normal - blood derived	PACA-CA	normal	9
DO51541	SP125737	Primary tumour - other	PACA-CA	tumour	4
DO51494	SP113768	Normal - blood derived	PACA-CA	normal	2
DO51494	SP116949	Primary tumour - other	PACA-CA	tumour	2
DO51521	SP125707	Primary tumour - other	PACA-CA	tumour	2
DO51521	SP113818	Normal - solid tissue	PACA-CA	normal	1
DO51500	SP125752	Primary tumour - other	PACA-CA	tumour	2
DO51500	SP113780	Normal - solid tissue	PACA-CA	normal	1
[truncated: 1,027 more rows]
