# Supplementary material for: An atlas of the tissue and blood metagenome in cancer reveals novel links between bacteria, viruses and cancer
Source: Microbiome. 2021 Apr 22;9:94. doi: 10.1186/s40168-021-01039-4 (PMC8063312; doi:10.1186/s40168-021-01039-4)
Supplement: Supplementary file 3 — Additional file 2: Supplement_1-3. control and validation. Supplement_4. rppb and read counts raw data_revised. Supplement_5. downsampling vs full dataset. Supplement_6. number of species detected in each sample. Supplement_7-9. filtering and grouping. Supplement_10. final taxa hit list. Supplement_11. cancer study groupings. Supplement_12-14. integration analysis. Supplement_15. differential gene expression analysis overview. Supplement_16-22. differential gene expression and pathway analysis. Supplement_23. most commonly mutated genes in dataset. [file 40168_2021_1039_MOESM3_ESM.zip › Supplement_7-9 - filtering and grouping.xlsx]

## Sheet: Supplement 7
Supplement_7 - List of detected species in all analyzed samples and filtering
Species	Mean rppb in healthy control samples	Mean rppb in matched normal samples	Mean rppb in tumor tissue samples	No. Detected (>100rppb) in healthy control samples	No. Detected (>100rppb) in matched normal samples	No. Detected (>100rppb) in tumor tissue samples	At least 2 log-levels higher rppb in matched normal or tumor tissue compared to healthy control?	Out of these, excluded because phage or in fewer than 5 matched normal or tumor tissue detected (with Hepatits B re-included)?	Possible oral microbiome contamination?	Possible sequencing contamination?
Achromobacter xylosoxidans	7.2	72.56	131.72	4	36	32	NO
Acidovorax ebreus	21.58	8.99	45.43	16	27	65	NO
Acidovorax sp JS42	42.7	4.79	53.51	20	6	48	NO
Acidovorax sp KKS102	5988.54	3.74	7.2	11	14	26	NO
Acinetobacter baumannii	14.45	2.19	3.7	16	6	8	NO
Acinetobacter calcoaceticus	2.34	0	0	1	0	0	NO
Acinetobacter sp ADP1	0.39	0	0	1	0	0	NO
Aggregatibacter aphrophilus	0.34	0.21	0.9	1	1	4	NO
Akkermansia muciniphila	0	0.04	0.35	0	0	1	YES	YES
Alcanivorax dieselolei	0.34	0	0	0	0	0	NO
Alicycliphilus denitrificans	150.62	45.51	248.53	12	53	60	NO
Alicyclobacillus acidocaldarius	0	0.23	0.02	0	1	0	YES	YES
Alistipes shahii	0	0.33	0.32	0	1	0	YES	YES
Alteromonas macleodii	0	0.21	0.6	0	1	2	YES	YES
Anoxybacillus flavithermus	0	1.48	0.11	0	1	0	YES	YES
Arcanobacterium haemolyticum	0	0.07	0.15	0	0	1	YES	YES
Arthrobacter arilaitensis	0	0.98	0.12	0	1	0	YES	YES
Atopobium parvulum	0	1.76	0.41	0	4	3	YES	NO	YES
Bacillus amyloliquefaciens	38.1	14.46	1.44	14	11	3	NO
Bacillus anthracis	7.03	0	0	6	0	0	NO
Bacillus cereus	950.64	0	0	22	0	0	NO
Bacillus phage SPbeta	1.38	0	0	1	0	0	NO
Bacillus sp JS	19.41	0	0	11	0	0	NO
Bacillus subtilis	9151.74	4.34	2.38	54	3	3	NO
Bacillus thuringiensis	213.35	0	0	7	0	0	NO
Bacillus toyonensis	9.39	0	0	6	0	0	NO
Bacillus weihenstephanensis	2.55	0	0	3	0	0	NO
Bacteroides fragilis	0	6.9	3.52	0	1	2	YES	YES
Bacteroides salanitronis	0	0.12	0.26	0	1	1	YES	YES
Bacteroides thetaiotaomicron	0	0	0.16	0	0	1	YES	YES
Bacteroides vulgatus	0	0.1	0.69	0	0	3	YES	YES
Bifidobacterium animalis	0	4.26	0.31	0	4	1	YES	NO	NO	NO
Bifidobacterium bifidum	0.7	0	0	1	0	0	NO
Bifidobacterium breve	0	0.29	0.43	0	1	1	YES	YES
Bifidobacterium dentium	0	6.55	1.12	0	3	3	YES	NO	NO	NO
Bifidobacterium longum	0	0.3	6.22	0	0	4	YES	YES
Bordetella petrii	14.04	32.65	1.54	7	5	9	NO
Bradyrhizobium sp BTAi1	37.42	12.27	41.47	19	13	28	NO
Bradyrhizobium sp S23321	0	0.69	0.16	0	2	0	YES	YES
Brevundimonas subvibrioides	0	0.18	0.26	0	1	1	YES	YES
Burkholderia ambifaria	0	2.12	0.13	0	7	0	YES	NO	NO	YES
Burkholderia cenocepacia	0	21.39	1.57	0	15	6	YES	NO	NO	YES
Burkholderia gladioli	0	2.48	0.22	0	4	1	YES	NO	NO	YES
Burkholderia lata	0	45.65	0.78	0	17	1	YES	NO	NO	YES
Burkholderia multivorans	0	6.8	0.39	0	14	0	YES	NO	NO	YES
Burkholderia phage KS5	0	1.5	0.03	0	4	0	YES	YES
Burkholderia phytofirmans	0	11.16	0.85	0	15	4	YES	NO	NO	YES
Burkholderia vietnamiensis	0	14.4	3.16	0	10	5	YES	NO	NO	YES
Campylobacter curvus	0	0.18	0.19	0	1	1	YES	YES
Campylobacter hominis	0.18	0	0	0	0	0	NO
Capnocytophaga ochracea	0	0.24	1.86	0	1	1	YES	YES
Chelativorans sp BNC1	0	0.15	0.01	0	1	0	YES	YES
Clostridium sp SY8519	0	0.95	0.01	0	1	0	YES	YES
Comamonas testosteroni	3.73	1.75	7	2	4	15	NO
Corynebacterium kroppenstedtii	0	0.54	0.4	0	1	0	YES	YES
Corynebacterium urealyticum	0	0.28	0.96	0	1	1	YES	YES
Corynebacterium variabile	0	4.29	0.29	0	5	0	YES	NO	NO	YES
Cronobacter sakazakii	0	5.17	9.08	0	7	8	YES	NO	NO	NO
Cryptobacterium curtum	0	0.05	0.36	0	0	1	YES	YES
Cupriavidus metallidurans	59.57	5957.28	7125.21	28	32	36	YES	NO	NO	NO
Cupriavidus necator	33.2	0	0	28	0	0	NO
Cupriavidus pinatubonensis	9.7	0.61	2.48	5	1	4	NO
Dechloromonas aromatica	0	0.27	0.07	0	1	0	YES	YES
Deinococcus proteolyticus	0	0.16	0	0	1	0	YES	YES
Delftia acidovorans	30.87	70.32	102.67	10	69	71	NO
Delftia sp Cs1.4	0	0.22	0.59	0	0	1	YES	YES
Eggerthella lenta	0	0.08	0.15	0	0	1	YES	YES
Enterobacter cloacae	0	13.05	4.1	0	16	9	YES	NO	NO	YES
Enterobacter sp 638	0	0.46	1	0	1	4	YES	NO	NO	YES
Enterobacteria phage HK022	0	1.53	1.6	0	3	6	YES	YES
Enterobacteria phage lambda	2.33	0.9	0.57	1	2	0	NO
Enterobacteria phage M13	8.58	0	0	5	0	0	NO
Enterobacteria phage P1	0.43	0.48	0.73	1	1	2	NO
Enterobacteria phage phiX174 sensu lato	40946.1	640427	696462	69	893	902	NO
Enterococcus faecalis	0	26.1	0.05	0	2	0	YES	YES
Enterococcus faecium	3.33	3.86	0.01	2	1	0	NO
Escherichia coli	112.69	792.73	1500.51	91	800	805	NO
Escherichia phage HK639	0	0.27	0.72	0	1	4	YES	YES
Exiguobacterium sibiricum	0	0.56	0.03	0	1	0	YES	YES
Filifactor alocis	0	0.07	2.53	0	0	5	YES	NO	YES
Fusobacterium nucleatum	1.72	0.17	1.32	2	1	4	NO
Gardnerella vaginalis	14.79	0.55	1.7	11	1	4	NO
Geobacillus sp WCH70	0	0.49	0.01	0	1	0	YES	YES
Geobacillus thermoleovorans	0	0.14	0.02	0	1	0	YES	YES
Gluconobacter oxydans	0	0.79	1.81	0	3	6	YES	NO	NO	NO
Gordonia polyisoprenivorans	0	19.18	31.58	0	33	38	YES	NO	NO	NO
Granulibacter bethesdensis	0.3	0	0	1	0	0	NO
Haemophilus influenzae	0	2	1.57	0	4	6	YES	NO	YES
Haemophilus parainfluenzae	4.09	15.83	1.31	1	5	3	NO
Hepatitis B virus	0	0	0.73	0	0	3	YES	NO	NO	NO
Herbaspirillum seropedicae	0	5.4	2.79	0	1	3	YES	YES
Human endogenous retrovirus K	201.5	0	0	155	0	0	NO
Human herpesvirus 1	0	1178.93	0.42	0	4	1	YES	NO	NO	NO
Human herpesvirus 4	22.72	0	0	2	0	0	NO
Human herpesvirus 5	0	0.94	5.04	0	3	9	YES	NO	NO	NO
Human herpesvirus 6A	0	1.69	1.14	0	4	3	YES	NO	NO	NO
Human herpesvirus 6B	98.4	2.94	1.71	2	6	6	NO
Human mastadenovirus C	0	884.34	1151.67	0	10	12	YES	NO	NO	NO
Klebsiella oxytoca	0	12.46	19.12	0	16	13	YES	NO	NO	YES
Klebsiella phage KP34	0	0.2	0.14	0	1	1	YES	YES
Klebsiella pneumoniae	2.21	318.62	22.96	3	21	13	YES	NO	NO	YES
Klebsiella variicola	0	0.16	0.27	0	0	2	YES	YES
Lactobacillus brevis	0	1.45	0.01	0	1	0	YES	YES
Lactobacillus buchneri	0	0.7	0.13	0	1	1	YES	YES
Lactobacillus casei	0	23.44	0	0	3	0	YES	YES
Lactobacillus crispatus	1.18	0.32	4.89	1	1	2	NO
Lactobacillus delbrueckii	0	0.28	0.09	0	1	0	YES	YES
Lactobacillus fermentum	0	529.92	2.23	0	4	6	YES	NO	YES
Lactobacillus paracasei	0	0.83	0	0	2	0	YES	YES
Lactobacillus phage Lc.Nu	0	1.47	0.01	0	2	0	YES	YES
Lactobacillus phage Sha1	0	0.19	0	0	1	0	YES	YES
Lactobacillus plantarum	0	31.09	0.04	0	4	0	YES	YES
Lactobacillus rhamnosus	0	5.03	0.01	0	4	0	YES	YES
Lactobacillus sakei	0	0.3	0.01	0	1	0	YES	YES
Lactobacillus salivarius	0	0.52	0.01	0	1	0	YES	YES
Lactococcus lactis	3.43	0	0	2	0	0	NO
Leuconostoc carnosum	0	2.38	0.04	0	2	0	YES	YES
Leuconostoc kimchii	0	0.15	0.02	0	1	0	YES	YES
Maraba virus	0	0.46	0	0	1	0	YES	YES
Meiothermus silvanus	0	5.8	0.33	0	1	2	YES	YES
Methylibium petroleiphilum	0	0.24	0.87	0	0	2	YES	YES
Methylobacterium extorquens	1.55	21.24	5.59	0	9	10	NO
Methylobacterium populi	0	5.08	1.73	0	6	3	YES	NO	NO	YES
Methylobacterium radiotolerans	39.92	5.42	6.26	21	12	15	NO
Methylophaga frappieri	0	4.41	0.08	0	6	0	YES	NO	NO	YES
Micrococcus luteus	5.19	6.85	13.07	3	11	22	NO
Neisseria gonorrhoeae	0	0.76	0.09	0	1	0	YES	YES
Neisseria lactamica	0	1.27	0.24	0	2	1	YES	YES
Neisseria meningitidis	0.62	24.35	2.79	1	5	5	NO
Nocardia farcinica	0	0.14	2.47	0	1	1	YES	YES
Ochrobactrum anthropi	0	6.26	4.21	0	22	17	YES	NO	NO	YES
Olsenella uli	0	8.93	9.85	0	2	9	YES	NO	YES
Paenibacillus sp Y412MC10	0.42	0	0	1	0	0	NO
Pandoraea sp RB.44	0	4.69	410.28	0	1	1	YES	YES
Pantoea ananatis	0	0.22	0.2	0	1	0	YES	YES
Parabacteroides distasonis	0	0.11	0.25	0	0	2	YES	YES
Parvibaculum lavamentivorans	0	0.35	0.97	0	2	4	YES	NO	NO	NO
Peptoclostridium difficile	1.22	0	0	1	0	0	NO
Plautia stali symbiont	0	0.53	2.51	0	2	7	YES	NO	NO	NO
Porphyromonas asaccharolytica	0	0.03	0.53	0	0	2	YES	YES
Porphyromonas gingivalis	0	5.58	19.83	0	2	14	YES	NO	YES
Prevotella dentalis	0	2.88	2.98	0	2	5	YES	NO	YES
Prevotella denticola	0	48.22	102.72	0	5	18	YES	NO	YES
Prevotella intermedia	0	29.19	30.39	0	2	17	YES	NO	YES
Prevotella melaninogenica	3.29	202.78	10.69	3	6	24	NO
Prevotella sp oral taxon 299	0	18.58	1.75	0	3	5	YES	NO	YES
Propionibacterium acnes	284.1	400.12	864.21	102	288	444	NO
Propionibacterium propionicum	0	33.72	2.61	0	7	7	YES	NO	NO	NO
Pseudomonas aeruginosa	171.82	47.6	79.99	78	52	74	NO
Pseudomonas brassicacearum	0	0.03	0.32	0	0	1	YES	YES
Pseudomonas fluorescens	0	124.07	1060.76	0	59	43	YES	NO	NO	NO
Pseudomonas mendocina	0	3.33	6.53	0	8	8	YES	NO	NO	NO
Pseudomonas poae	0	28.83	263.65	0	36	32	YES	NO	NO	NO
Pseudomonas protegens	0	1.43	14.34	0	4	4	YES	NO	NO	NO
Pseudomonas putida	15.9	37.53	85.41	28	60	61	NO
Pseudomonas resinovorans	0	0.99	0.05	0	3	0	YES	YES
Pseudomonas savastanoi	0	0.7	0.9	0	1	1	YES	YES
Pseudomonas sp TKP	0	58.69	201	0	76	54	YES	NO	NO	NO
Pseudomonas stutzeri	3.1	3.05	7.79	1	3	14	NO
Pseudoxanthomonas spadix	0	0.02	0.26	0	0	1	YES	YES
Psychrobacter sp PRwf.1	15.01	0	0	17	0	0	NO
Rahnella aquatilis	0	0.36	0.64	0	2	2	YES	YES
Ralstonia pickettii	89.86	2803.91	12029.2	39	212	107	YES	NO	NO	YES
Ralstonia solanacearum	26.16	7.81	5.08	28	23	26	NO
Raoultella ornithinolytica	0	0.57	0.23	0	1	0	YES	YES
Rhodococcus erythropolis	0	34.27	16.75	0	76	43	YES	NO	NO	NO
Rhodopseudomonas palustris	0	2.42	5.15	0	7	11	YES	NO	NO	NO
Rothia dentocariosa	0.33	898.08	4.11	0	10	11	YES	NO	YES
Rothia mucilaginosa	3.37	2054.04	7.42	2	11	14	YES	NO	YES
Salmonella enterica	0	12.78	22.91	0	10	8	YES	NO	NO	NO
Salmonella phage iEPS5	0	0.03	0.15	0	0	1	YES	YES
Selenomonas sputigena	0	4.02	47.15	0	3	21	YES	NO	YES
Serratia liquefaciens	0	1.49	2.99	0	4	6	YES	NO	NO	NO
Serratia marcescens	0	746.64	1861.13	0	24	13	YES	NO	NO	NO
Serratia plymuthica	0	0.66	1.28	0	2	5	YES	NO	NO	NO
Serratia proteamaculans	0	0.57	1.65	0	3	5	YES	NO	NO	NO
Shewanella baltica	0	0.11	0.17	0	0	1	YES	YES
Shewanella sp A0.3	12.13	0	0	18	0	0	NO
Sphingobium japonicum	0.68	2.79	5.82	1	5	14	NO
Sphingomonas sp MM	1.03	4.86	9.11	1	6	15	NO
Sphingomonas wittichii	23.41	32.51	19.18	1	46	45	NO
Sphingopyxis alaskensis	0	2.42	1.54	0	10	3	YES	NO	NO	YES
Staphylococcus aureus	45.31	14.59	0.23	14	4	0	NO
Staphylococcus epidermidis	36.8	149.51	4.42	32	16	16	NO
Staphylococcus haemolyticus	0	1325.87	0.84	0	4	2	YES	NO	YES
Staphylococcus saprophyticus	13.01	0.46	0.1	13	1	0	NO
Staphylococcus warneri	1.47	0	0	0	0	0	NO
Stenotrophomonas maltophilia	0	114.09	309.65	0	80	32	YES	NO	NO	YES
Streptococcus anginosus	0	0.12	0.96	0	0	3	YES	YES
Streptococcus constellatus	0	0.2	0.36	0	1	2	YES	YES
Streptococcus dysgalactiae	0	0	1.61	0	0	1	YES	YES
Streptococcus gordonii	4.62	0.87	0.13	1	2	0	NO
Streptococcus intermedius	0	0.1	0.93	0	0	1	YES	YES
Streptococcus mitis	0	3.24	0.34	0	6	1	YES	NO	YES
Streptococcus mutans	0	0.23	0.06	0	1	0	YES	YES
Streptococcus oligofermentans	0	0.51	0.04	0	1	0	YES	YES
Streptococcus oralis	3.17	5.54	0.83	1	3	2	NO
Streptococcus parasanguinis	1.69	57.52	1.07	0	8	2	NO
Streptococcus phage 20617	0	0.36	0	0	1	0	YES	YES
Streptococcus phage YMC.2011	0	0.79	0	0	1	0	YES	YES
Streptococcus pneumoniae	0	2.68	0.83	0	6	1	YES	NO	YES
Streptococcus pseudopneumoniae	0	2.13	0.14	0	2	1	YES	YES
Streptococcus salivarius	0	115.65	2.61	0	8	2	YES	NO	YES
Streptococcus sanguinis	1.21	0	0	1	0	0	NO
Streptococcus sp I.G2	0	8.47	0.03	0	1	0	YES	YES
Streptococcus sp I.P16	0	3.91	0.05	0	3	0	YES	YES
Streptococcus thermophilus	2.13	3.96	0.63	2	6	2	NO
Streptomyces coelicolor	0.34	0	0	1	0	0	NO
Tannerella forsythia	0	9.04	6.36	0	4	10	YES	NO	YES
Thauera sp MZ1T	0	0.77	2.38	0	2	5	YES	NO	NO	NO
Thiobacillus denitrificans	3.66	0	0	1	0	0	NO
Treponema denticola	0	0.18	15.2	0	0	6	YES	NO	YES
Variovorax paradoxus	0	23.81	24.98	0	77	62	YES	NO	NO	YES
Veillonella parvula	10.39	131.65	5.05	5	8	6	NO
Xanthobacter autotrophicus	0	5.53	7.45	0	6	11	YES	NO	NO	YES
Xanthomonas campestris	0	8.73	56.81	0	16	44	YES	NO	NO	YES
Xanthomonas euvesicatoria	0	1.08	1.53	0	3	3	YES	NO	NO	YES
Zymomonas mobilis	0	0.13	0.31	0	1	1	YES	YES

## Sheet: Supplement 8
Supplement_8 - Taxa exclusion due to being a known part of the oral microbiome
taxa	total rppb oral associated samples (ESAD, ORCA, saliva matched normals)	total rppb all other samples	percentage oral associated rppb of all rppb	excluded
Atopobium parvulum	1979.9	910.1	0.685087	YES
Bifidobacterium animalis	0	6080.36	0	NO
Bifidobacterium dentium	1482.76	8751.16	0.144887	NO
Cronobacter sakazakii	0	18947.8	0	NO
Filifactor alocis	3455.34	0	1	YES
Klebsiella pneumoniae	486.55	453813	0.00107099	NO
Ochrobactrum anthropi	41.38	13882.2	0.00297194	NO
Olsenella uli	24579.9	390.85	0.984348	YES
Porphyromonas gingivalis	32805.9	986.47	0.970808	YES
Prevotella dentalis	7443.05	356.32	0.954314	YES
Prevotella denticola	194249	6494.78	0.967646	YES
Prevotella intermedia	78775.4	466.69	0.994111	YES
Prevotella sp oral taxon 299	26940.7	104.27	0.996145	YES
Pseudomonas fluorescens	579.71	1.57525e+06	0.000367877	NO
Ralstonia pickettii	303.55	1.97605e+07	1.53612e-05	NO
Selenomonas sputigena	66865.4	1193.55	0.982463	YES
Serratia marcescens	25.95	3.46831e+06	7.48197e-06	NO
Stenotrophomonas maltophilia	6102.01	557471	0.0108274	NO
Tannerella forsythia	19348.6	1134.49	0.944613	YES
Treponema denticola	20321.2	122.35	0.994015	YES
Haemophilus influenzae	3417	755	0.819032	YES
Lactobacillus fermentum	704713	2198	0.996891	YES
Rothia dentocariosa	2628850	102106	0.962612	YES
Rothia mucilaginosa	1084848	119059	0.901106	YES
Staphylococcus haemolyticus	1760621	3587	0.997967	YES
Streptococcus mitis	3432	950	0.783204	YES
Streptococcus pneumoniae	2755	1106	0.713546	YES
Streptococcus salivarius	145935	10428	0.933309	YES
Variovorax paradoxus	0	59901	0	NO

## Sheet: Supplement 9
Supplement_9 - Likely contaminants
Notes & Explanations
Only contaminants that were at least specified at the genus level were included
For Glassing et al. (Gut Pathog, 2016) only those genera or species detected with a relative prevalence > 1% were included
For Laurence et al. (Plos One, 2014) only those genera or species with at least 10 matching read pairs in the human whole genome seuqencing cohort were included
For Salter et al. (BMC Biology, 2014) contaminant genera and species from Figure 1 (Salmonella bongori dilution experiment) and Figure 4 (nasal swabs) were included
For Leon et al. (Applied and Environmental Microbiology, 2018) all genera and species identified in blank sequencing controls (Supplementary Table S1) were included
For Jervis-Bardy et al. (Microbiome, 2015) all genera and species identified in blank sequencing controls were included
Genus	Species	Sequencing strategy	References
Abiotrophia		rRNA marker gene sequencing	Glassing et al. Gut Pathog 2016, Salter et al. BMC Biology 2014
Achromobacter		rRNA marker gene sequencing	Salter et al. BMC Biology 2014
Acidaminococcus		rRNA marker gene sequencing	Salter et al. BMC Biology 2014
Acidovorax		rRNA marker gene sequencing	Leon et al. Applied and Environmental Microbiology 2018,
Acinetobacter		rRNA marker gene sequencing, Shotgun metagenome	Laurence et al. Plos One 2014, Salter et al. BMC Biology 2014
Acinetobacter	Acinetobacter beijerinckii	Shotgun metagenome	Laurence et al. Plos One 2014, Leon et al. Applied and Environmental Microbiology 2018
Aeromicrobium		rRNA marker gene sequencing	Salter et al. BMC Biology 2014
Aeromonas		rRNA marker gene sequencing	Leon et al. Applied and Environmental Microbiology 2018
Afipia		rRNA marker gene sequencing	Leon et al. Applied and Environmental Microbiology 2018, Salter et al. BMC Biology 2014
Alicyclobacillus		rRNA marker gene sequencing	Kim et al. 2017 Microbiome
Aminobacter		rRNA marker gene sequencing	Salter et al. BMC Biology 2014
Aquabacterium		rRNA marker gene sequencing	Salter et al. BMC Biology 2014
Arabidopsis		rRNA marker gene sequencing	Leon et al. Applied and Environmental Microbiology 2018
Arthrobacter		rRNA marker gene sequencing, Shotgun metagenome	Laurence et al. Plos One 2014, Salter et al. BMC Biology 2014
Arthrobacter	Arthrobacter sp. 31Y	Shotgun metagenome	Laurence et al. Plos One 2014
Asticcacaulis		rRNA marker gene sequencing	Salter et al. BMC Biology 2014
Aurantimonas		rRNA marker gene sequencing	Salter et al. BMC Biology 2014
Aureimonas		rRNA marker gene sequencing	Leon et al. Applied and Environmental Microbiology 2018
Azoarcus		rRNA marker gene sequencing	Salter et al. BMC Biology 2014
Azospira		rRNA marker gene sequencing	Salter et al. BMC Biology 2014
Bacillus		rRNA marker gene sequencing	Leon et al. Applied and Environmental Microbiology 2018, Salter et al. BMC Biology 2014
Bacteriodes		rRNA marker gene sequencing	Kim et al. 2017 Microbiome
Beijerinckia		rRNA marker gene sequencing	Salter et al. BMC Biology 2014
Beutenbergia		rRNA marker gene sequencing	Salter et al. BMC Biology 2014
Blautia		rRNA marker gene sequencing	Glassing et al. Gut Pathog 2016
Bosea		rRNA marker gene sequencing	Salter et al. BMC Biology 2014
Bradyrhizobium		rRNA marker gene sequencing, Shotgun metagenome	Kim et al. 2017 Microbiome , Laurence et al. Plos One 2014, Salter et al. BMC Biology 2014
Bradyrhizobium	Bradyrhizobium sp. BTAi1	Shotgun metagenome	Laurence et al. Plos One 2014
Bradyrhizobium	Bradyrhizobium sp. DFCI-1	Shotgun metagenome	Laurence et al. Plos One 2014
Bradyrhizobium	Bradyrhizobium sp. OHSU_III	Shotgun metagenome	Laurence et al. Plos One 2014
Brevibacillus		rRNA marker gene sequencing	Salter et al. BMC Biology 2014
Brevibacterium		rRNA marker gene sequencing	Leon et al. Applied and Environmental Microbiology 2018, Salter et al. BMC Biology 2014
Brevundimonas		rRNA marker gene sequencing	Salter et al. BMC Biology 2014, Jervis-Bardy et al. Microbiome 2015, Salter et al. BMC Biology 2014
Brochothrix		rRNA marker gene sequencing	Salter et al. BMC Biology 2014
Burkholderia		rRNA marker gene sequencing, Shotgun metagenome	Laurence et al. Plos One 2014, Salter et al. BMC Biology 2014
Catenibacterium		rRNA marker gene sequencing	Kim et al. 2017 Microbiome
Caulobacter		rRNA marker gene sequencing	Salter et al. BMC Biology 2014
Chryseobacterium		rRNA marker gene sequencing	Salter et al. BMC Biology 2014, Leon et al. Applied and Environmental Microbiology 2018, Jervis-Bardy et al. Microbiome 2015
Cloacibacterium		rRNA marker gene sequencing	Leon et al. Applied and Environmental Microbiology 2018
Comamonas		rRNA marker gene sequencing	Salter et al. BMC Biology 2014
Corynebacterium		rRNA marker gene sequencing, Shotgun metagenome	Kim et al. 2017 Microbiome , Glassing et al. Gut Pathog 2016, Laurence et al. Plos One 2014, Salter et al. BMC Biology 2014, Leon et al. Applied and Environmental Microbiology 2018
Corynebacterium	Corynebacterium kroppenstedtii DSM 44385	Shotgun metagenome	Laurence et al. Plos One 2014
Craurococcus		rRNA marker gene sequencing	Salter et al. BMC Biology 2014
Cupriavidus		rRNA marker gene sequencing	Salter et al. BMC Biology 2014
Curtobacterium		rRNA marker gene sequencing	Salter et al. BMC Biology 2014
Curvibacter		rRNA marker gene sequencing	Salter et al. BMC Biology 2014
Deinococcus		rRNA marker gene sequencing	Salter et al. BMC Biology 2014
Delftia		rRNA marker gene sequencing	Kim et al. 2017 Microbiome, Salter et al. BMC Biology 2014, Leon et al. Applied and Environmental Microbiology 2018
Devosia		rRNA marker gene sequencing	Salter et al. BMC Biology 2014
Dietzia		rRNA marker gene sequencing	Salter et al. BMC Biology 2014
Duganella		rRNA marker gene sequencing	Salter et al. BMC Biology 2014
Dyadobacter		rRNA marker gene sequencing	Salter et al. BMC Biology 2014
Enhydrobacter		rRNA marker gene sequencing	Glassing et al. Gut Pathog 2016, Leon et al. Applied and Environmental Microbiology 2018, Salter et al. BMC Biology 2014
Enterobacter		rRNA marker gene sequencing	Salter et al. BMC Biology 2014
Enterococcus		rRNA marker gene sequencing	Lauder et al. 2016 Microbiome, Leon et al. Applied and Environmental Microbiology 2018
Escherichia		rRNA marker gene sequencing, Shotgun metagenome	Laurence et al. Plos One 2014, Leon et al. Applied and Environmental Microbiology 2018, Salter et al. BMC Biology 2014
Facklamia		rRNA marker gene sequencing	Salter et al. BMC Biology 2014
Finegoldia		rRNA marker gene sequencing	Leon et al. Applied and Environmental Microbiology 2018
Flavobacterium		rRNA marker gene sequencing	Salter et al. BMC Biology 2014
Friedmaniella		rRNA marker gene sequencing	Kim et al. 2017 Microbiome
Fusobacterium		rRNA marker gene sequencing	Kim et al. 2017 Microbiome
Geobacillus		rRNA marker gene sequencing	Glassing et al. Gut Pathog 2016
Geodermatophilus		rRNA marker gene sequencing	Salter et al. BMC Biology 2014
Granulicatella		rRNA marker gene sequencing	Leon et al. Applied and Environmental Microbiology 2018
Haemophilus		rRNA marker gene sequencing	Leon et al. Applied and Environmental Microbiology 2018
Herbaspirillum		rRNA marker gene sequencing	Salter et al. BMC Biology 2014
Hoeflea		rRNA marker gene sequencing	Salter et al. BMC Biology 2014
Hydrotalea		rRNA marker gene sequencing	Salter et al. BMC Biology 2014
Hymenobacter		rRNA marker gene sequencing	Leon et al. Applied and Environmental Microbiology 2018
Janibacter		rRNA marker gene sequencing	Leon et al. Applied and Environmental Microbiology 2018, Salter et al. BMC Biology 2014
Janthinobacterium		rRNA marker gene sequencing	Salter et al. BMC Biology 2014
Kingella		rRNA marker gene sequencing	Salter et al. BMC Biology 2014
Klebsiella		rRNA marker gene sequencing	Leon et al. Applied and Environmental Microbiology 2018
Kocuria		rRNA marker gene sequencing	Leon et al. Applied and Environmental Microbiology 2018, Salter et al. BMC Biology 2014
Lactobacillus		rRNA marker gene sequencing	Kim et al. 2017 Microbiome, Lauder et al. 2016 Microbiome, Glassing et al. Gut Pathog 2016, Leon et al. Applied and Environmental Microbiology 2018
Lactococcus		rRNA marker gene sequencing	Leon et al. Applied and Environmental Microbiology 2018
Leptothrix		rRNA marker gene sequencing	Salter et al. BMC Biology 2014
Limnobacter		rRNA marker gene sequencing	Salter et al. BMC Biology 2014
Massilia		rRNA marker gene sequencing	Salter et al. BMC Biology 2014, Leon et al. Applied and Environmental Microbiology 2018
Megasphaera		rRNA marker gene sequencing	Glassing et al. Gut Pathog 2016
Mesorhizobium		rRNA marker gene sequencing, Shotgun metagenome	Laurence et al. Plos One 2014, Salter et al. BMC Biology 2014
Methylobacterium		rRNA marker gene sequencing, Shotgun metagenome	Lauder et al. 2016 Microbiome, Glassing et al. Gut Pathog 2016, Laurence et al. Plos One 2014
Methylobacterium	Methylobacterium sp. B1	Shotgun metagenome	Laurence et al. Plos One 2014
Methylobacterium	Methylobacterium sp. GXF4	Shotgun metagenome	Laurence et al. Plos One 2014
Methylophilus		rRNA marker gene sequencing	Salter et al. BMC Biology 2014
Methyloversatilis		rRNA marker gene sequencing	Salter et al. BMC Biology 2014
Microbacterium		rRNA marker gene sequencing	Salter et al. BMC Biology 2014
Micrococcus		rRNA marker gene sequencing	Salter et al. BMC Biology 2014, Leon et al. Applied and Environmental Microbiology 2018
Microlunatus		rRNA marker gene sequencing	Salter et al. BMC Biology 2014
Mycoplana		rRNA marker gene sequencing	Leon et al. Applied and Environmental Microbiology 2018
Mycoplasma		rRNA marker gene sequencing	Leon et al. Applied and Environmental Microbiology 2018
Nevskia		rRNA marker gene sequencing	Salter et al. BMC Biology 2014
Niastella		rRNA marker gene sequencing	Salter et al. BMC Biology 2014
Novosphingobium		rRNA marker gene sequencing	Salter et al. BMC Biology 2014
Ochrobactrum		rRNA marker gene sequencing	Salter et al. BMC Biology 2014
Olivibacter		rRNA marker gene sequencing	Salter et al. BMC Biology 2014
Oxalobacter		rRNA marker gene sequencing	Glassing et al. Gut Pathog 2016, Salter et al. BMC Biology 2014
Paenibacillus		rRNA marker gene sequencing	Salter et al. BMC Biology 2014
Paracoccus		rRNA marker gene sequencing	Salter et al. BMC Biology 2014
Patulibacter		rRNA marker gene sequencing	Salter et al. BMC Biology 2014
Pedobacter		rRNA marker gene sequencing	Salter et al. BMC Biology 2014
Pelomonas		rRNA marker gene sequencing	Glassing et al. Gut Pathog 2016, Salter et al. BMC Biology 2014, Jervis-Bardy et al. Microbiome 2015
Peptostreptococcus		rRNA marker gene sequencing	Leon et al. Applied and Environmental Microbiology 2018
Petoniphilus		rRNA marker gene sequencing	Leon et al. Applied and Environmental Microbiology 2018
Phyllobacterium		rRNA marker gene sequencing	Salter et al. BMC Biology 2014, Jervis-Bardy et al. Microbiome 2015
Polaromonas		rRNA marker gene sequencing	Salter et al. BMC Biology 2014
Polynucleobacter		rRNA marker gene sequencing	Leon et al. Applied and Environmental Microbiology 2018
Prevotella		rRNA marker gene sequencing	Kim et al. 2017 Microbiome, Lauder et al. 2016 Microbiome, Glassing et al. Gut Pathog 2016
Propionibacterium		rRNA marker gene sequencing, Shotgun metagenome	Kim et al. 2017 Microbiome , Lauder et al. 2016 Microbiome, Glassing et al. Gut Pathog 2016 , Laurence et al. Plos One 2014, Salter et al. BMC Biology 2014, Leon et al. Applied and Environmental Microbiology 2018
Pseudomonas		rRNA marker gene sequencing, Shotgun metagenome	Kim et al. 2017 Microbiome, Laurence et al. Plos One 2014, Salter et al. BMC Biology 2014 , Leon et al. Applied and Environmental Microbiology 2018, Jervis-Bardy et al. Microbiome 2015
Pseudoxanthomonas		rRNA marker gene sequencing	Salter et al. BMC Biology 2014
Psychrobacter		rRNA marker gene sequencing	Salter et al. BMC Biology 2014
Ralstonia		rRNA marker gene sequencing, Shotgun metagenome	Kim et al. 2017 Microbiome, Laurence et al. Plos One 2014, Salter et al. BMC Biology 2014, Leon et al. Applied and Environmental Microbiology 2018, Jervis-Bardy et al. Microbiome 2015
Ralstonia	Ralstonia pickettii	Shotgun metagenome	Laurence et al. Plos One 2014
Rheinmeimera		rRNA marker gene sequencing	Leon et al. Applied and Environmental Microbiology 2018
Rhizobium		rRNA marker gene sequencing, Shotgun metagenome	Laurence et al. Plos One 2014, Salter et al. BMC Biology 2014
Rhizobium	Rhizobium freirei PRF 81	Shotgun metagenome	Laurence et al. Plos One 2014
Rhizobium	Rhizobium tropici CIAT 899	Shotgun metagenome	Laurence et al. Plos One 2014
Rhodococcus		rRNA marker gene sequencing	Salter et al. BMC Biology 2014
Roseateles		rRNA marker gene sequencing	Glassing et al. Gut Pathog 2016
Roseomonas		rRNA marker gene sequencing	Glassing et al. Gut Pathog 2016, Salter et al. BMC Biology 2014
Rothia		rRNA marker gene sequencing	Leon et al. Applied and Environmental Microbiology 2018
Schlegelella		rRNA marker gene sequencing	Salter et al. BMC Biology 2014
Sediminibacterium		rRNA marker gene sequencing	Lauder et al. 2016 Microbiome
Shewanella		Shotgun metagenome	Laurence et al. Plos One 2014
Sphingobium		rRNA marker gene sequencing	Salter et al. BMC Biology 2014
Sphingomonas		rRNA marker gene sequencing, Shotgun metagenome	Laurence et al. Plos One 2014, Salter et al. BMC Biology 2014 , Leon et al. Applied and Environmental Microbiology 2018
Sphingomonas	Sphingomonas echinoides ATCC 14820	Shotgun metagenome	Laurence et al. Plos One 2014
Sphingomonas	Sphingomonas sp. PAMC 26605	Shotgun metagenome	Laurence et al. Plos One 2014
Sphingopyxis		rRNA marker gene sequencing	Salter et al. BMC Biology 2014
Staphylococcus		rRNA marker gene sequencing, Shotgun metagenome	Kim et al. 2017 Microbiome , Glassing et al. Gut Pathog 2016, Laurence et al. Plos One 2014, Leon et al. Applied and Environmental Microbiology 2018
Stenotrophomonas		rRNA marker gene sequencing	Glassing et al. Gut Pathog 2016, Salter et al. BMC Biology 2014
Stenotrophomonas	Stenotrophomonas maltophilia	rRNA marker gene sequencing, Shotgun metagenome	Laurence et al. Plos One 2014, Salter et al. BMC Biology 2014
Streptococcus		rRNA marker gene sequencing, Shotgun metagenome	Kim et al. 2017 Microbiome , Lauder et al. 2016 Microbiome, Glassing et al. Gut Pathog 2016 , Laurence et al. Plos One 2014, Salter et al. BMC Biology 2014, Leon et al. Applied and Environmental Microbiology 2018
Sulfuritalea		rRNA marker gene sequencing	Salter et al. BMC Biology 2014
Tsukamurela		rRNA marker gene sequencing	Salter et al. BMC Biology 2014
Tumebacillus		rRNA marker gene sequencing	Glassing et al. Gut Pathog 2016
Undibacterium		rRNA marker gene sequencing	Salter et al. BMC Biology 2014
Variovorax		rRNA marker gene sequencing	Leon et al. Applied and Environmental Microbiology 2018, Jervis-Bardy et al. Microbiome 2015, Salter et al. BMC Biology 2014
Veillonella		rRNA marker gene sequencing	Lauder et al. 2016 Microbiome, Glassing et al. Gut Pathog 2016, Leon et al. Applied and Environmental Microbiology 2018
Wautersiella		rRNA marker gene sequencing	Salter et al. BMC Biology 2014
Xanthomonas		rRNA marker gene sequencing	Salter et al. BMC Biology 2014
